# Supplementary material for: Gene Set−Based Integrative Analysis Revealing Two Distinct Functional Regulation Patterns in Four Common Subtypes of Epithelial Ovarian Cancer
Source: Int J Mol Sci. 2016 Aug 5;17(8):1272. doi: 10.3390/ijms17081272 (PMC5000670; doi:10.3390/ijms17081272)
Supplement: Supplementary file 1 [file ijms-17-01272-s001.zip]

Archive with 3 entries (2 files):
- ijms-139371-Supplementary Materials/
- ijms-139371-Supplementary Materials/ijms-139371-suplementary Figures.pdf
- ijms-139371-Supplementary Materials/ijms-139371-suplementary Tables.xlsx
