# Supplementary material for: Gene Set−Based Integrative Analysis Revealing Two Distinct Functional Regulation Patterns in Four Common Subtypes of Epithelial Ovarian Cancer
Source: Int J Mol Sci. 2016 Aug 5;17(8):1272. doi: 10.3390/ijms17081272 (PMC5000670; doi:10.3390/ijms17081272)
Supplement: Supplementary file 1 [file ijms-17-01272-s001.zip › ijms-139371-Supplementary Materials/ijms-139371-suplementary Tables.xlsx]

## Sheet: Table S1
Table S1. Sample information.
Title	Organism	Subtype	FIGO stage	Microarray plateform	GSE Series	FTP	Accession	ID
ovary	Homo sapiens	clear	1	GPL570	GSE44104	ftp://ftp.ncbi.nlm.nih.gov/geo/samples/GSM1078nnn/GSM1078980/	GSM1078980	301078980
ovary	Homo sapiens	clear	1	GPL570	GSE44104	ftp://ftp.ncbi.nlm.nih.gov/geo/samples/GSM1078nnn/GSM1078979/	GSM1078979	301078979
ovary	Homo sapiens	clear	1	GPL570	GSE44104	ftp://ftp.ncbi.nlm.nih.gov/geo/samples/GSM1078nnn/GSM1078977/	GSM1078977	301078977
ovary	Homo sapiens	clear	1	GPL570	GSE44104	ftp://ftp.ncbi.nlm.nih.gov/geo/samples/GSM1078nnn/GSM1078976/	GSM1078976	301078976
ovary	Homo sapiens	clear	1	GPL570	GSE44104	ftp://ftp.ncbi.nlm.nih.gov/geo/samples/GSM1078nnn/GSM1078974/	GSM1078974	301078974
ovary	Homo sapiens	clear	1	GPL96	GSE6008	ftp://ftp.ncbi.nlm.nih.gov/geo/samples/GSM139nnn/GSM139379/	GSM139379	300139379
ovary	Homo sapiens	clear	2	GPL570	GSE44104	ftp://ftp.ncbi.nlm.nih.gov/geo/samples/GSM1078nnn/GSM1078981/	GSM1078981	301078981
ovary	Homo sapiens	clear	3	GPL570	GSE44104	ftp://ftp.ncbi.nlm.nih.gov/geo/samples/GSM1078nnn/GSM1078978/	GSM1078978	301078978
ovary	Homo sapiens	clear	3	GPL570	GSE44104	ftp://ftp.ncbi.nlm.nih.gov/geo/samples/GSM1078nnn/GSM1078975/	GSM1078975	301078975
ovary	Homo sapiens	clear	3	GPL570	GSE44104	ftp://ftp.ncbi.nlm.nih.gov/geo/samples/GSM1078nnn/GSM1078973/	GSM1078973	301078973
ovary	Homo sapiens	clear	3	GPL570	GSE44104	ftp://ftp.ncbi.nlm.nih.gov/geo/samples/GSM1078nnn/GSM1078972/	GSM1078972	301078972
ovary	Homo sapiens	clear	4	GPL570	GSE20565	ftp://ftp.ncbi.nlm.nih.gov/geo/samples/GSM516nnn/GSM516756/	GSM516756	300516756
ovary	Homo sapiens	clear	4	GPL570	GSE26193	ftp://ftp.ncbi.nlm.nih.gov/geo/samples/GSM642nnn/GSM642995/	GSM642995	300642995
ovary	Homo sapiens	clear	4	GPL570	GSE44104	ftp://ftp.ncbi.nlm.nih.gov/geo/samples/GSM1078nnn/GSM1078983/	GSM1078983	301078983
ovary	Homo sapiens	clear	4	GPL570	GSE44104	ftp://ftp.ncbi.nlm.nih.gov/geo/samples/GSM1078nnn/GSM1078982/	GSM1078982	301078982
ovary	Homo sapiens	clear	4	GPL96	GSE6008	ftp://ftp.ncbi.nlm.nih.gov/geo/samples/GSM139nnn/GSM139378/	GSM139378	300139378
ovary	Homo sapiens	clear	1A	GPL570	GSE20565	ftp://ftp.ncbi.nlm.nih.gov/geo/samples/GSM516nnn/GSM516785/	GSM516785	300516785
ovary	Homo sapiens	clear	1A	GPL570	GSE20565	ftp://ftp.ncbi.nlm.nih.gov/geo/samples/GSM516nnn/GSM516743/	GSM516743	300516743
ovary	Homo sapiens	clear	1A	GPL570	GSE55512	ftp://ftp.ncbi.nlm.nih.gov/geo/samples/GSM1338nnn/GSM1338409/	GSM1338409	301338409
ovary	Homo sapiens	clear	1A	GPL570	GSE26193	ftp://ftp.ncbi.nlm.nih.gov/geo/samples/GSM643nnn/GSM643018/	GSM643018	300643018
ovary	Homo sapiens	clear	1A	GPL570	GSE26193	ftp://ftp.ncbi.nlm.nih.gov/geo/samples/GSM642nnn/GSM642986/	GSM642986	300642986
ovary	Homo sapiens	clear	1A	GPL7264	GSE51088	ftp://ftp.ncbi.nlm.nih.gov/geo/samples/GSM1238nnn/GSM1238214/	GSM1238214	301238214
ovary	Homo sapiens	clear	1A	GPL96	GSE6008	ftp://ftp.ncbi.nlm.nih.gov/geo/samples/GSM139nnn/GSM139383/	GSM139383	300139383
ovary	Homo sapiens	clear	1A	GPL96	GSE6008	ftp://ftp.ncbi.nlm.nih.gov/geo/samples/GSM139nnn/GSM139382/	GSM139382	300139382
ovary	Homo sapiens	clear	1A	GPL96	GSE6008	ftp://ftp.ncbi.nlm.nih.gov/geo/samples/GSM139nnn/GSM139380/	GSM139380	300139380
ovary	Homo sapiens	clear	1A	GPL96	GSE14764	ftp://ftp.ncbi.nlm.nih.gov/geo/samples/GSM368nnn/GSM368686/	GSM368686	300368686
ovary	Homo sapiens	clear	1A	GPL96	GSE14764	ftp://ftp.ncbi.nlm.nih.gov/geo/samples/GSM368nnn/GSM368676/	GSM368676	300368676
ovary	Homo sapiens	clear	1C	GPL570	GSE20565	ftp://ftp.ncbi.nlm.nih.gov/geo/samples/GSM516nnn/GSM516721/	GSM516721	300516721
ovary	Homo sapiens	clear	1C	GPL570	GSE55512	ftp://ftp.ncbi.nlm.nih.gov/geo/samples/GSM1338nnn/GSM1338407/	GSM1338407	301338407
ovary	Homo sapiens	clear	1C	GPL570	GSE26193	ftp://ftp.ncbi.nlm.nih.gov/geo/samples/GSM642nnn/GSM642971/	GSM642971	300642971
ovary	Homo sapiens	clear	1C	GPL7264	GSE51088	ftp://ftp.ncbi.nlm.nih.gov/geo/samples/GSM1238nnn/GSM1238258/	GSM1238258	301238258
ovary	Homo sapiens	clear	1C	GPL96	GSE6008	ftp://ftp.ncbi.nlm.nih.gov/geo/samples/GSM139nnn/GSM139384/	GSM139384	300139384
ovary	Homo sapiens	clear	1C	GPL96	GSE14764	ftp://ftp.ncbi.nlm.nih.gov/geo/samples/GSM368nnn/GSM368684/	GSM368684	300368684
ovary	Homo sapiens	clear	2A	GPL570	GSE20565	ftp://ftp.ncbi.nlm.nih.gov/geo/samples/GSM516nnn/GSM516764/	GSM516764	300516764
ovary	Homo sapiens	clear	2A	GPL570	GSE26193	ftp://ftp.ncbi.nlm.nih.gov/geo/samples/GSM643nnn/GSM643001/	GSM643001	300643001
ovary	Homo sapiens	clear	2C	GPL96	GSE6008	ftp://ftp.ncbi.nlm.nih.gov/geo/samples/GSM139nnn/GSM139381/	GSM139381	300139381
ovary	Homo sapiens	clear	3B	GPL570	GSE20565	ftp://ftp.ncbi.nlm.nih.gov/geo/samples/GSM516nnn/GSM516711/	GSM516711	300516711
ovary	Homo sapiens	clear	3B	GPL570	GSE26193	ftp://ftp.ncbi.nlm.nih.gov/geo/samples/GSM642nnn/GSM642962/	GSM642962	300642962
ovary	Homo sapiens	clear	3B	GPL570	GSE30161	ftp://ftp.ncbi.nlm.nih.gov/geo/samples/GSM746nnn/GSM746874/	GSM746874	300746874
ovary	Homo sapiens	clear	3B	GPL570	GSE30161	ftp://ftp.ncbi.nlm.nih.gov/geo/samples/GSM746nnn/GSM746865/	GSM746865	300746865
ovary	Homo sapiens	clear	3C	GPL570	GSE30161	ftp://ftp.ncbi.nlm.nih.gov/geo/samples/GSM746nnn/GSM746883/	GSM746883	300746883
ovary	Homo sapiens	clear	3C	GPL570	GSE30161	ftp://ftp.ncbi.nlm.nih.gov/geo/samples/GSM746nnn/GSM746870/	GSM746870	300746870
ovary	Homo sapiens	clear	3C	GPL7264	GSE51088	ftp://ftp.ncbi.nlm.nih.gov/geo/samples/GSM1238nnn/GSM1238252/	GSM1238252	301238252
ovary	Homo sapiens	clear	3C	GPL96	GSE6008	ftp://ftp.ncbi.nlm.nih.gov/geo/samples/GSM139nnn/GSM139377/	GSM139377	300139377
ovary	Homo sapiens	clear	NA	GPL570	GSE63885	ftp://ftp.ncbi.nlm.nih.gov/geo/samples/GSM1559nnn/GSM1559399/	GSM1559399	301559399
ovary	Homo sapiens	clear	NA	GPL570	GSE63885	ftp://ftp.ncbi.nlm.nih.gov/geo/samples/GSM1559nnn/GSM1559398/	GSM1559398	301559398
ovary	Homo sapiens	clear	NA	GPL570	GSE63885	ftp://ftp.ncbi.nlm.nih.gov/geo/samples/GSM1559nnn/GSM1559397/	GSM1559397	301559397
ovary	Homo sapiens	clear	NA	GPL570	GSE63885	ftp://ftp.ncbi.nlm.nih.gov/geo/samples/GSM1559nnn/GSM1559396/	GSM1559396	301559396
ovary	Homo sapiens	clear	NA	GPL570	GSE63885	ftp://ftp.ncbi.nlm.nih.gov/geo/samples/GSM1559nnn/GSM1559395/	GSM1559395	301559395
ovary	Homo sapiens	clear	NA	GPL570	GSE63885	ftp://ftp.ncbi.nlm.nih.gov/geo/samples/GSM1559nnn/GSM1559394/	GSM1559394	301559394
ovary	Homo sapiens	clear	NA	GPL570	GSE63885	ftp://ftp.ncbi.nlm.nih.gov/geo/samples/GSM1559nnn/GSM1559393/	GSM1559393	301559393
ovary	Homo sapiens	clear	NA	GPL570	GSE63885	ftp://ftp.ncbi.nlm.nih.gov/geo/samples/GSM1559nnn/GSM1559392/	GSM1559392	301559392
ovary	Homo sapiens	clear	NA	GPL570	GSE63885	ftp://ftp.ncbi.nlm.nih.gov/geo/samples/GSM1559nnn/GSM1559391/	GSM1559391	301559391
ovary	Homo sapiens	clear	NA	GPL570	GSE29450	ftp://ftp.ncbi.nlm.nih.gov/geo/samples/GSM729nnn/GSM729043/	GSM729043	300729043
ovary	Homo sapiens	clear	NA	GPL570	GSE29450	ftp://ftp.ncbi.nlm.nih.gov/geo/samples/GSM729nnn/GSM729042/	GSM729042	300729042
ovary	Homo sapiens	clear	NA	GPL570	GSE29450	ftp://ftp.ncbi.nlm.nih.gov/geo/samples/GSM729nnn/GSM729041/	GSM729041	300729041
ovary	Homo sapiens	clear	NA	GPL570	GSE29450	ftp://ftp.ncbi.nlm.nih.gov/geo/samples/GSM729nnn/GSM729040/	GSM729040	300729040
ovary	Homo sapiens	clear	NA	GPL570	GSE29450	ftp://ftp.ncbi.nlm.nih.gov/geo/samples/GSM729nnn/GSM729039/	GSM729039	300729039
ovary	Homo sapiens	clear	NA	GPL570	GSE29450	ftp://ftp.ncbi.nlm.nih.gov/geo/samples/GSM729nnn/GSM729038/	GSM729038	300729038
ovary	Homo sapiens	clear	NA	GPL570	GSE29450	ftp://ftp.ncbi.nlm.nih.gov/geo/samples/GSM729nnn/GSM729037/	GSM729037	300729037
ovary	Homo sapiens	clear	NA	GPL570	GSE29450	ftp://ftp.ncbi.nlm.nih.gov/geo/samples/GSM729nnn/GSM729036/	GSM729036	300729036
ovary	Homo sapiens	clear	NA	GPL570	GSE29450	ftp://ftp.ncbi.nlm.nih.gov/geo/samples/GSM729nnn/GSM729035/	GSM729035	300729035
ovary	Homo sapiens	clear	NA	GPL570	GSE29450	ftp://ftp.ncbi.nlm.nih.gov/geo/samples/GSM729nnn/GSM729034/	GSM729034	300729034
ovary	Homo sapiens	clear	NA	GPL6244	GSE54807 GSE54809	ftp://ftp.ncbi.nlm.nih.gov/geo/samples/GSM1324nnn/GSM1324310/	GSM1324310	301324310
ovary	Homo sapiens	clear	NA	GPL6244	GSE54807 GSE54809	ftp://ftp.ncbi.nlm.nih.gov/geo/samples/GSM1324nnn/GSM1324307/	GSM1324307	301324307
ovary	Homo sapiens	clear	NA	GPL6244	GSE54807 GSE54809	ftp://ftp.ncbi.nlm.nih.gov/geo/samples/GSM1324nnn/GSM1324305/	GSM1324305	301324305
ovary	Homo sapiens	clear	NA	GPL6244	GSE54807 GSE54809	ftp://ftp.ncbi.nlm.nih.gov/geo/samples/GSM1324nnn/GSM1324299/	GSM1324299	301324299
ovary	Homo sapiens	clear	NA	GPL6244	GSE54807 GSE54809	ftp://ftp.ncbi.nlm.nih.gov/geo/samples/GSM1324nnn/GSM1324298/	GSM1324298	301324298
ovary	Homo sapiens	clear	NA	GPL6244	GSE54807 GSE54809	ftp://ftp.ncbi.nlm.nih.gov/geo/samples/GSM1324nnn/GSM1324295/	GSM1324295	301324295
ovary	Homo sapiens	clear	NA	GPL6244	GSE54807 GSE54809	ftp://ftp.ncbi.nlm.nih.gov/geo/samples/GSM1324nnn/GSM1324293/	GSM1324293	301324293
ovary	Homo sapiens	clear	NA	GPL6244	GSE54807 GSE54809	ftp://ftp.ncbi.nlm.nih.gov/geo/samples/GSM1324nnn/GSM1324292/	GSM1324292	301324292
ovary	Homo sapiens	clear	NA	GPL6244	GSE54807 GSE54809	ftp://ftp.ncbi.nlm.nih.gov/geo/samples/GSM1324nnn/GSM1324291/	GSM1324291	301324291
ovary	Homo sapiens	clear	NA	GPL6244	GSE54807 GSE54809	ftp://ftp.ncbi.nlm.nih.gov/geo/samples/GSM1324nnn/GSM1324290/	GSM1324290	301324290
ovary	Homo sapiens	clear	NA	GPL6244	GSE54807 GSE54809	ftp://ftp.ncbi.nlm.nih.gov/geo/samples/GSM1324nnn/GSM1324288/	GSM1324288	301324288
ovary	Homo sapiens	clear	NA	GPL6244	GSE54807 GSE54809	ftp://ftp.ncbi.nlm.nih.gov/geo/samples/GSM1324nnn/GSM1324287/	GSM1324287	301324287
ovary	Homo sapiens	clear	NA	GPL6947	GSE16570 GSE16574	ftp://ftp.ncbi.nlm.nih.gov/geo/samples/GSM416nnn/GSM416684/	GSM416684	300416684
ovary	Homo sapiens	clear	NA	GPL6947	GSE16570 GSE16574	ftp://ftp.ncbi.nlm.nih.gov/geo/samples/GSM416nnn/GSM416683/	GSM416683	300416683
ovary	Homo sapiens	clear	NA	GPL6947	GSE16570 GSE16574	ftp://ftp.ncbi.nlm.nih.gov/geo/samples/GSM416nnn/GSM416682/	GSM416682	300416682
ovary	Homo sapiens	clear	NA	GPL6947	GSE16570 GSE16574	ftp://ftp.ncbi.nlm.nih.gov/geo/samples/GSM416nnn/GSM416681/	GSM416681	300416681
ovary	Homo sapiens	clear	NA	GPL6947	GSE16570 GSE16574	ftp://ftp.ncbi.nlm.nih.gov/geo/samples/GSM416nnn/GSM416680/	GSM416680	300416680
ovary	Homo sapiens	clear	NA	GPL6947	GSE16570 GSE16574	ftp://ftp.ncbi.nlm.nih.gov/geo/samples/GSM416nnn/GSM416679/	GSM416679	300416679
ovary	Homo sapiens	clear	NA	GPL6947	GSE16570 GSE16574	ftp://ftp.ncbi.nlm.nih.gov/geo/samples/GSM416nnn/GSM416678/	GSM416678	300416678
ovary	Homo sapiens	clear	NA	GPL6947	GSE16570 GSE16574	ftp://ftp.ncbi.nlm.nih.gov/geo/samples/GSM416nnn/GSM416677/	GSM416677	300416677
ovary	Homo sapiens	clear	NA	GPL6947	GSE16570 GSE16574	ftp://ftp.ncbi.nlm.nih.gov/geo/samples/GSM416nnn/GSM416676/	GSM416676	300416676
ovary	Homo sapiens	clear	NA	GPL6947	GSE16570 GSE16574	ftp://ftp.ncbi.nlm.nih.gov/geo/samples/GSM416nnn/GSM416675/	GSM416675	300416675
ovary	Homo sapiens	endometrioid	1	GPL570	GSE44104	ftp://ftp.ncbi.nlm.nih.gov/geo/samples/GSM1078nnn/GSM1078993/	GSM1078993	301078993
ovary	Homo sapiens	endometrioid	1	GPL570	GSE44104	ftp://ftp.ncbi.nlm.nih.gov/geo/samples/GSM1078nnn/GSM1078990/	GSM1078990	301078990
ovary	Homo sapiens	endometrioid	1	GPL570	GSE44104	ftp://ftp.ncbi.nlm.nih.gov/geo/samples/GSM1078nnn/GSM1078987/	GSM1078987	301078987
ovary	Homo sapiens	endometrioid	1	GPL570	GSE44104	ftp://ftp.ncbi.nlm.nih.gov/geo/samples/GSM1078nnn/GSM1078986/	GSM1078986	301078986
ovary	Homo sapiens	endometrioid	1	GPL570	GSE44104	ftp://ftp.ncbi.nlm.nih.gov/geo/samples/GSM1078nnn/GSM1078984/	GSM1078984	301078984
ovary	Homo sapiens	endometrioid	1	GPL96	GSE6008	ftp://ftp.ncbi.nlm.nih.gov/geo/samples/GSM139nnn/GSM139417/	GSM139417	300139417
ovary	Homo sapiens	endometrioid	1	GPL96	GSE6008	ftp://ftp.ncbi.nlm.nih.gov/geo/samples/GSM139nnn/GSM139411/	GSM139411	300139411
ovary	Homo sapiens	endometrioid	1	GPL96	GSE6008	ftp://ftp.ncbi.nlm.nih.gov/geo/samples/GSM139nnn/GSM139403/	GSM139403	300139403
ovary	Homo sapiens	endometrioid	1	GPL96	GSE6008	ftp://ftp.ncbi.nlm.nih.gov/geo/samples/GSM139nnn/GSM139394/	GSM139394	300139394
ovary	Homo sapiens	endometrioid	1	GPL96	GSE6008	ftp://ftp.ncbi.nlm.nih.gov/geo/samples/GSM139nnn/GSM139386/	GSM139386	300139386
ovary	Homo sapiens	endometrioid	2	GPL570	GSE44104	ftp://ftp.ncbi.nlm.nih.gov/geo/samples/GSM1078nnn/GSM1078994/	GSM1078994	301078994
ovary	Homo sapiens	endometrioid	2	GPL570	GSE44104	ftp://ftp.ncbi.nlm.nih.gov/geo/samples/GSM1078nnn/GSM1078988/	GSM1078988	301078988
ovary	Homo sapiens	endometrioid	2	GPL570	GSE44104	ftp://ftp.ncbi.nlm.nih.gov/geo/samples/GSM1078nnn/GSM1078985/	GSM1078985	301078985
ovary	Homo sapiens	endometrioid	3	GPL570	GSE44104	ftp://ftp.ncbi.nlm.nih.gov/geo/samples/GSM1078nnn/GSM1078992/	GSM1078992	301078992
ovary	Homo sapiens	endometrioid	3	GPL570	GSE44104	ftp://ftp.ncbi.nlm.nih.gov/geo/samples/GSM1078nnn/GSM1078989/	GSM1078989	301078989
ovary	Homo sapiens	endometrioid	3	GPL96	GSE6008	ftp://ftp.ncbi.nlm.nih.gov/geo/samples/GSM139nnn/GSM139416/	GSM139416	300139416
ovary	Homo sapiens	endometrioid	3	GPL96	GSE6008	ftp://ftp.ncbi.nlm.nih.gov/geo/samples/GSM139nnn/GSM139414/	GSM139414	300139414
ovary	Homo sapiens	endometrioid	3	GPL96	GSE6008	ftp://ftp.ncbi.nlm.nih.gov/geo/samples/GSM139nnn/GSM139413/	GSM139413	300139413
ovary	Homo sapiens	endometrioid	3	GPL96	GSE6008	ftp://ftp.ncbi.nlm.nih.gov/geo/samples/GSM139nnn/GSM139404/	GSM139404	300139404
ovary	Homo sapiens	endometrioid	3	GPL96	GSE14764	ftp://ftp.ncbi.nlm.nih.gov/geo/samples/GSM368nnn/GSM368712/	GSM368712	300368712
ovary	Homo sapiens	endometrioid	4	GPL570	GSE55512	ftp://ftp.ncbi.nlm.nih.gov/geo/samples/GSM1338nnn/GSM1338413/	GSM1338413	301338413
ovary	Homo sapiens	endometrioid	4	GPL570	GSE44104	ftp://ftp.ncbi.nlm.nih.gov/geo/samples/GSM1078nnn/GSM1078991/	GSM1078991	301078991
ovary	Homo sapiens	endometrioid	4	GPL96	GSE6008	ftp://ftp.ncbi.nlm.nih.gov/geo/samples/GSM139nnn/GSM139398/	GSM139398	300139398
ovary	Homo sapiens	endometrioid	4	GPL96	GSE6008	ftp://ftp.ncbi.nlm.nih.gov/geo/samples/GSM139nnn/GSM139387/	GSM139387	300139387
ovary	Homo sapiens	endometrioid	4	GPL96	GSE6008	ftp://ftp.ncbi.nlm.nih.gov/geo/samples/GSM139nnn/GSM139385/	GSM139385	300139385
ovary	Homo sapiens	endometrioid	4	GPL96	GSE14764	ftp://ftp.ncbi.nlm.nih.gov/geo/samples/GSM368nnn/GSM368702/	GSM368702	300368702
ovary	Homo sapiens	endometrioid	1A	GPL570	GSE20565	ftp://ftp.ncbi.nlm.nih.gov/geo/samples/GSM516nnn/GSM516806/	GSM516806	300516806
ovary	Homo sapiens	endometrioid	1A	GPL570	GSE20565	ftp://ftp.ncbi.nlm.nih.gov/geo/samples/GSM516nnn/GSM516769/	GSM516769	300516769
ovary	Homo sapiens	endometrioid	1A	GPL570	GSE26193	ftp://ftp.ncbi.nlm.nih.gov/geo/samples/GSM643nnn/GSM643034/	GSM643034	300643034
ovary	Homo sapiens	endometrioid	1A	GPL570	GSE26193	ftp://ftp.ncbi.nlm.nih.gov/geo/samples/GSM643nnn/GSM643005/	GSM643005	300643005
ovary	Homo sapiens	endometrioid	1A	GPL7264	GSE51088	ftp://ftp.ncbi.nlm.nih.gov/geo/samples/GSM1238nnn/GSM1238240/	GSM1238240	301238240
ovary	Homo sapiens	endometrioid	1A	GPL7264	GSE51088	ftp://ftp.ncbi.nlm.nih.gov/geo/samples/GSM1238nnn/GSM1238234/	GSM1238234	301238234
ovary	Homo sapiens	endometrioid	1A	GPL96	GSE6008	ftp://ftp.ncbi.nlm.nih.gov/geo/samples/GSM139nnn/GSM139415/	GSM139415	300139415
ovary	Homo sapiens	endometrioid	1A	GPL96	GSE6008	ftp://ftp.ncbi.nlm.nih.gov/geo/samples/GSM139nnn/GSM139406/	GSM139406	300139406
ovary	Homo sapiens	endometrioid	1A	GPL96	GSE6008	ftp://ftp.ncbi.nlm.nih.gov/geo/samples/GSM139nnn/GSM139402/	GSM139402	300139402
ovary	Homo sapiens	endometrioid	1A	GPL96	GSE6008	ftp://ftp.ncbi.nlm.nih.gov/geo/samples/GSM139nnn/GSM139397/	GSM139397	300139397
ovary	Homo sapiens	endometrioid	1A	GPL96	GSE6008	ftp://ftp.ncbi.nlm.nih.gov/geo/samples/GSM139nnn/GSM139390/	GSM139390	300139390
ovary	Homo sapiens	endometrioid	1A	GPL96	GSE14764	ftp://ftp.ncbi.nlm.nih.gov/geo/samples/GSM368nnn/GSM368669/	GSM368669	300368669
ovary	Homo sapiens	endometrioid	1B	GPL96	GSE14764	ftp://ftp.ncbi.nlm.nih.gov/geo/samples/GSM368nnn/GSM368687/	GSM368687	300368687
ovary	Homo sapiens	endometrioid	1C	GPL7264	GSE51088	ftp://ftp.ncbi.nlm.nih.gov/geo/samples/GSM1238nnn/GSM1238306/	GSM1238306	301238306
ovary	Homo sapiens	endometrioid	1C	GPL7264	GSE51088	ftp://ftp.ncbi.nlm.nih.gov/geo/samples/GSM1238nnn/GSM1238183/	GSM1238183	301238183
ovary	Homo sapiens	endometrioid	1C	GPL96	GSE6008	ftp://ftp.ncbi.nlm.nih.gov/geo/samples/GSM139nnn/GSM139421/	GSM139421	300139421
ovary	Homo sapiens	endometrioid	1C	GPL96	GSE6008	ftp://ftp.ncbi.nlm.nih.gov/geo/samples/GSM139nnn/GSM139420/	GSM139420	300139420
ovary	Homo sapiens	endometrioid	1C	GPL96	GSE6008	ftp://ftp.ncbi.nlm.nih.gov/geo/samples/GSM139nnn/GSM139418/	GSM139418	300139418
ovary	Homo sapiens	endometrioid	1C	GPL96	GSE6008	ftp://ftp.ncbi.nlm.nih.gov/geo/samples/GSM139nnn/GSM139400/	GSM139400	300139400
ovary	Homo sapiens	endometrioid	1C	GPL96	GSE6008	ftp://ftp.ncbi.nlm.nih.gov/geo/samples/GSM139nnn/GSM139399/	GSM139399	300139399
ovary	Homo sapiens	endometrioid	1C	GPL96	GSE6008	ftp://ftp.ncbi.nlm.nih.gov/geo/samples/GSM139nnn/GSM139396/	GSM139396	300139396
ovary	Homo sapiens	endometrioid	1C	GPL96	GSE6008	ftp://ftp.ncbi.nlm.nih.gov/geo/samples/GSM139nnn/GSM139392/	GSM139392	300139392
ovary	Homo sapiens	endometrioid	1C	GPL96	GSE6008	ftp://ftp.ncbi.nlm.nih.gov/geo/samples/GSM139nnn/GSM139391/	GSM139391	300139391
ovary	Homo sapiens	endometrioid	1C	GPL96	GSE14764	ftp://ftp.ncbi.nlm.nih.gov/geo/samples/GSM368nnn/GSM368688/	GSM368688	300368688
ovary	Homo sapiens	endometrioid	2A	GPL570	GSE20565	ftp://ftp.ncbi.nlm.nih.gov/geo/samples/GSM516nnn/GSM516767/	GSM516767	300516767
ovary	Homo sapiens	endometrioid	2A	GPL570	GSE26193	ftp://ftp.ncbi.nlm.nih.gov/geo/samples/GSM643nnn/GSM643003/	GSM643003	300643003
ovary	Homo sapiens	endometrioid	2A	GPL96	GSE6008	ftp://ftp.ncbi.nlm.nih.gov/geo/samples/GSM139nnn/GSM139409/	GSM139409	300139409
ovary	Homo sapiens	endometrioid	2A	GPL96	GSE6008	ftp://ftp.ncbi.nlm.nih.gov/geo/samples/GSM139nnn/GSM139405/	GSM139405	300139405
ovary	Homo sapiens	endometrioid	2A	GPL96	GSE6008	ftp://ftp.ncbi.nlm.nih.gov/geo/samples/GSM139nnn/GSM139388/	GSM139388	300139388
ovary	Homo sapiens	endometrioid	2B	GPL570	GSE20565	ftp://ftp.ncbi.nlm.nih.gov/geo/samples/GSM516nnn/GSM516679/	GSM516679	300516679
ovary	Homo sapiens	endometrioid	2B	GPL570	GSE26193	ftp://ftp.ncbi.nlm.nih.gov/geo/samples/GSM642nnn/GSM642934/	GSM642934	300642934
ovary	Homo sapiens	endometrioid	2B	GPL96	GSE6008	ftp://ftp.ncbi.nlm.nih.gov/geo/samples/GSM139nnn/GSM139401/	GSM139401	300139401
ovary	Homo sapiens	endometrioid	2C	GPL570	GSE26193	ftp://ftp.ncbi.nlm.nih.gov/geo/samples/GSM643nnn/GSM643023/	GSM643023	300643023
ovary	Homo sapiens	endometrioid	2C	GPL7264	GSE51088	ftp://ftp.ncbi.nlm.nih.gov/geo/samples/GSM1238nnn/GSM1238230/	GSM1238230	301238230
ovary	Homo sapiens	endometrioid	2C	GPL96	GSE6008	ftp://ftp.ncbi.nlm.nih.gov/geo/samples/GSM139nnn/GSM139408/	GSM139408	300139408
ovary	Homo sapiens	endometrioid	3B	GPL570	GSE30161	ftp://ftp.ncbi.nlm.nih.gov/geo/samples/GSM746nnn/GSM746901/	GSM746901	300746901
ovary	Homo sapiens	endometrioid	3B	GPL7264	GSE51088	ftp://ftp.ncbi.nlm.nih.gov/geo/samples/GSM1238nnn/GSM1238204/	GSM1238204	301238204
ovary	Homo sapiens	endometrioid	3C	GPL570	GSE63885	ftp://ftp.ncbi.nlm.nih.gov/geo/samples/GSM1559nnn/GSM1559352/	GSM1559352	301559352
ovary	Homo sapiens	endometrioid	3C	GPL570	GSE20565	ftp://ftp.ncbi.nlm.nih.gov/geo/samples/GSM516nnn/GSM516781/	GSM516781	300516781
ovary	Homo sapiens	endometrioid	3C	GPL570	GSE20565	ftp://ftp.ncbi.nlm.nih.gov/geo/samples/GSM516nnn/GSM516702/	GSM516702	300516702
ovary	Homo sapiens	endometrioid	3C	GPL570	GSE26193	ftp://ftp.ncbi.nlm.nih.gov/geo/samples/GSM643nnn/GSM643013/	GSM643013	300643013
ovary	Homo sapiens	endometrioid	3C	GPL570	GSE26193	ftp://ftp.ncbi.nlm.nih.gov/geo/samples/GSM642nnn/GSM642952/	GSM642952	300642952
ovary	Homo sapiens	endometrioid	3C	GPL570	GSE26193	ftp://ftp.ncbi.nlm.nih.gov/geo/samples/GSM642nnn/GSM642950/	GSM642950	300642950
ovary	Homo sapiens	endometrioid	3C	GPL7264	GSE51088	ftp://ftp.ncbi.nlm.nih.gov/geo/samples/GSM1238nnn/GSM1238194/	GSM1238194	301238194
ovary	Homo sapiens	endometrioid	3C	GPL96	GSE6008	ftp://ftp.ncbi.nlm.nih.gov/geo/samples/GSM139nnn/GSM139419/	GSM139419	300139419
ovary	Homo sapiens	endometrioid	3C	GPL96	GSE6008	ftp://ftp.ncbi.nlm.nih.gov/geo/samples/GSM139nnn/GSM139412/	GSM139412	300139412
ovary	Homo sapiens	endometrioid	3C	GPL96	GSE6008	ftp://ftp.ncbi.nlm.nih.gov/geo/samples/GSM139nnn/GSM139410/	GSM139410	300139410
ovary	Homo sapiens	endometrioid	3C	GPL96	GSE6008	ftp://ftp.ncbi.nlm.nih.gov/geo/samples/GSM139nnn/GSM139407/	GSM139407	300139407
ovary	Homo sapiens	endometrioid	3C	GPL96	GSE6008	ftp://ftp.ncbi.nlm.nih.gov/geo/samples/GSM139nnn/GSM139393/	GSM139393	300139393
ovary	Homo sapiens	endometrioid	3C	GPL96	GSE6008	ftp://ftp.ncbi.nlm.nih.gov/geo/samples/GSM139nnn/GSM139389/	GSM139389	300139389
ovary	Homo sapiens	endometrioid	3C	GPL96	GSE14764	ftp://ftp.ncbi.nlm.nih.gov/geo/samples/GSM368nnn/GSM368672/	GSM368672	300368672
ovary	Homo sapiens	endometrioid	C	GPL96	GSE6008	ftp://ftp.ncbi.nlm.nih.gov/geo/samples/GSM139nnn/GSM139395/	GSM139395	300139395
ovary	Homo sapiens	endometrioid	NA	GPL570	GSE63885	ftp://ftp.ncbi.nlm.nih.gov/geo/samples/GSM1559nnn/GSM1559390/	GSM1559390	301559390
ovary	Homo sapiens	endometrioid	NA	GPL570	GSE63885	ftp://ftp.ncbi.nlm.nih.gov/geo/samples/GSM1559nnn/GSM1559388/	GSM1559388	301559388
ovary	Homo sapiens	endometrioid	NA	GPL570	GSE63885	ftp://ftp.ncbi.nlm.nih.gov/geo/samples/GSM1559nnn/GSM1559387/	GSM1559387	301559387
ovary	Homo sapiens	endometrioid	NA	GPL570	GSE63885	ftp://ftp.ncbi.nlm.nih.gov/geo/samples/GSM1559nnn/GSM1559386/	GSM1559386	301559386
ovary	Homo sapiens	endometrioid	NA	GPL570	GSE63885	ftp://ftp.ncbi.nlm.nih.gov/geo/samples/GSM1559nnn/GSM1559385/	GSM1559385	301559385
ovary	Homo sapiens	endometrioid	NA	GPL570	GSE63885	ftp://ftp.ncbi.nlm.nih.gov/geo/samples/GSM1559nnn/GSM1559384/	GSM1559384	301559384
ovary	Homo sapiens	endometrioid	NA	GPL570	GSE63885	ftp://ftp.ncbi.nlm.nih.gov/geo/samples/GSM1559nnn/GSM1559383/	GSM1559383	301559383
ovary	Homo sapiens	endometrioid	NA	GPL570	GSE63885	ftp://ftp.ncbi.nlm.nih.gov/geo/samples/GSM1559nnn/GSM1559382/	GSM1559382	301559382
ovary	Homo sapiens	endometrioid	NA	GPL570	GSE63885	ftp://ftp.ncbi.nlm.nih.gov/geo/samples/GSM1559nnn/GSM1559381/	GSM1559381	301559381
ovary	Homo sapiens	endometrioid	NA	GPL570	GSE63885	ftp://ftp.ncbi.nlm.nih.gov/geo/samples/GSM1559nnn/GSM1559380/	GSM1559380	301559380
ovary	Homo sapiens	endometrioid	NA	GPL570	GSE63885	ftp://ftp.ncbi.nlm.nih.gov/geo/samples/GSM1559nnn/GSM1559379/	GSM1559379	301559379
ovary	Homo sapiens	endometrioid	NA	GPL570	GSE25427 GSE25429	ftp://ftp.ncbi.nlm.nih.gov/geo/samples/GSM624nnn/GSM624152/	GSM624152	300624152
ovary	Homo sapiens	mucinous	1	GPL570	GSE44104	ftp://ftp.ncbi.nlm.nih.gov/geo/samples/GSM1079nnn/GSM1079002/	GSM1079002	301079002
ovary	Homo sapiens	mucinous	1	GPL570	GSE44104	ftp://ftp.ncbi.nlm.nih.gov/geo/samples/GSM1079nnn/GSM1079000/	GSM1079000	301079000
ovary	Homo sapiens	mucinous	1	GPL570	GSE44104	ftp://ftp.ncbi.nlm.nih.gov/geo/samples/GSM1078nnn/GSM1078999/	GSM1078999	301078999
ovary	Homo sapiens	mucinous	1	GPL570	GSE44104	ftp://ftp.ncbi.nlm.nih.gov/geo/samples/GSM1078nnn/GSM1078997/	GSM1078997	301078997
ovary	Homo sapiens	mucinous	1	GPL570	GSE44104	ftp://ftp.ncbi.nlm.nih.gov/geo/samples/GSM1078nnn/GSM1078996/	GSM1078996	301078996
ovary	Homo sapiens	mucinous	2	GPL570	GSE44104	ftp://ftp.ncbi.nlm.nih.gov/geo/samples/GSM1079nnn/GSM1079003/	GSM1079003	301079003
ovary	Homo sapiens	mucinous	2	GPL570	GSE44104	ftp://ftp.ncbi.nlm.nih.gov/geo/samples/GSM1079nnn/GSM1079001/	GSM1079001	301079001
ovary	Homo sapiens	mucinous	3	GPL570	GSE44104	ftp://ftp.ncbi.nlm.nih.gov/geo/samples/GSM1078nnn/GSM1078998/	GSM1078998	301078998
ovary	Homo sapiens	mucinous	3	GPL570	GSE44104	ftp://ftp.ncbi.nlm.nih.gov/geo/samples/GSM1078nnn/GSM1078995/	GSM1078995	301078995
ovary	Homo sapiens	mucinous	3	GPL96	GSE6008	ftp://ftp.ncbi.nlm.nih.gov/geo/samples/GSM139nnn/GSM139424/	GSM139424	300139424
ovary	Homo sapiens	mucinous	1A	GPL570	GSE20565	ftp://ftp.ncbi.nlm.nih.gov/geo/samples/GSM516nnn/GSM516712/	GSM516712	300516712
ovary	Homo sapiens	mucinous	1A	GPL570	GSE20565	ftp://ftp.ncbi.nlm.nih.gov/geo/samples/GSM516nnn/GSM516703/	GSM516703	300516703
ovary	Homo sapiens	mucinous	1A	GPL570	GSE26193	ftp://ftp.ncbi.nlm.nih.gov/geo/samples/GSM642nnn/GSM642963/	GSM642963	300642963
ovary	Homo sapiens	mucinous	1A	GPL570	GSE26193	ftp://ftp.ncbi.nlm.nih.gov/geo/samples/GSM642nnn/GSM642954/	GSM642954	300642954
ovary	Homo sapiens	mucinous	1A	GPL7264	GSE51088	ftp://ftp.ncbi.nlm.nih.gov/geo/samples/GSM1238nnn/GSM1238311/	GSM1238311	301238311
ovary	Homo sapiens	mucinous	1A	GPL7264	GSE51088	ftp://ftp.ncbi.nlm.nih.gov/geo/samples/GSM1238nnn/GSM1238289/	GSM1238289	301238289
ovary	Homo sapiens	mucinous	1A	GPL7264	GSE51088	ftp://ftp.ncbi.nlm.nih.gov/geo/samples/GSM1238nnn/GSM1238233/	GSM1238233	301238233
ovary	Homo sapiens	mucinous	1A	GPL7264	GSE51088	ftp://ftp.ncbi.nlm.nih.gov/geo/samples/GSM1238nnn/GSM1238198/	GSM1238198	301238198
ovary	Homo sapiens	mucinous	1A	GPL7264	GSE51088	ftp://ftp.ncbi.nlm.nih.gov/geo/samples/GSM1238nnn/GSM1238178/	GSM1238178	301238178
ovary	Homo sapiens	mucinous	1A	GPL7264	GSE51088	ftp://ftp.ncbi.nlm.nih.gov/geo/samples/GSM1238nnn/GSM1238155/	GSM1238155	301238155
ovary	Homo sapiens	mucinous	1A	GPL96	GSE6008	ftp://ftp.ncbi.nlm.nih.gov/geo/samples/GSM139nnn/GSM139431/	GSM139431	300139431
ovary	Homo sapiens	mucinous	1A	GPL96	GSE6008	ftp://ftp.ncbi.nlm.nih.gov/geo/samples/GSM139nnn/GSM139427/	GSM139427	300139427
ovary	Homo sapiens	mucinous	1A	GPL96	GSE6008	ftp://ftp.ncbi.nlm.nih.gov/geo/samples/GSM139nnn/GSM139426/	GSM139426	300139426
ovary	Homo sapiens	mucinous	1A	GPL96	GSE6008	ftp://ftp.ncbi.nlm.nih.gov/geo/samples/GSM139nnn/GSM139425/	GSM139425	300139425
ovary	Homo sapiens	mucinous	1A	GPL96	GSE6008	ftp://ftp.ncbi.nlm.nih.gov/geo/samples/GSM139nnn/GSM139423/	GSM139423	300139423
ovary	Homo sapiens	mucinous	1C	GPL570	GSE20565	ftp://ftp.ncbi.nlm.nih.gov/geo/samples/GSM516nnn/GSM516728/	GSM516728	300516728
ovary	Homo sapiens	mucinous	1C	GPL570	GSE20565	ftp://ftp.ncbi.nlm.nih.gov/geo/samples/GSM516nnn/GSM516720/	GSM516720	300516720
ovary	Homo sapiens	mucinous	1C	GPL570	GSE55512	ftp://ftp.ncbi.nlm.nih.gov/geo/samples/GSM1338nnn/GSM1338412/	GSM1338412	301338412
ovary	Homo sapiens	mucinous	1C	GPL570	GSE26193	ftp://ftp.ncbi.nlm.nih.gov/geo/samples/GSM642nnn/GSM642977/	GSM642977	300642977
ovary	Homo sapiens	mucinous	1C	GPL570	GSE26193	ftp://ftp.ncbi.nlm.nih.gov/geo/samples/GSM642nnn/GSM642970/	GSM642970	300642970
ovary	Homo sapiens	mucinous	1C	GPL7264	GSE51088	ftp://ftp.ncbi.nlm.nih.gov/geo/samples/GSM1238nnn/GSM1238180/	GSM1238180	301238180
ovary	Homo sapiens	mucinous	1C	GPL96	GSE6008	ftp://ftp.ncbi.nlm.nih.gov/geo/samples/GSM139nnn/GSM139432/	GSM139432	300139432
ovary	Homo sapiens	mucinous	1C	GPL96	GSE6008	ftp://ftp.ncbi.nlm.nih.gov/geo/samples/GSM139nnn/GSM139430/	GSM139430	300139430
ovary	Homo sapiens	mucinous	1C	GPL96	GSE6008	ftp://ftp.ncbi.nlm.nih.gov/geo/samples/GSM139nnn/GSM139429/	GSM139429	300139429
ovary	Homo sapiens	mucinous	2A	GPL96	GSE6008	ftp://ftp.ncbi.nlm.nih.gov/geo/samples/GSM139nnn/GSM139434/	GSM139434	300139434
ovary	Homo sapiens	mucinous	2C	GPL96	GSE6008	ftp://ftp.ncbi.nlm.nih.gov/geo/samples/GSM139nnn/GSM139422/	GSM139422	300139422
ovary	Homo sapiens	mucinous	3B	GPL7264	GSE51088	ftp://ftp.ncbi.nlm.nih.gov/geo/samples/GSM1238nnn/GSM1238244/	GSM1238244	301238244
ovary	Homo sapiens	mucinous	3C	GPL570	GSE20565	ftp://ftp.ncbi.nlm.nih.gov/geo/samples/GSM516nnn/GSM516788/	GSM516788	300516788
ovary	Homo sapiens	mucinous	3C	GPL570	GSE20565	ftp://ftp.ncbi.nlm.nih.gov/geo/samples/GSM516nnn/GSM516751/	GSM516751	300516751
ovary	Homo sapiens	mucinous	3C	GPL570	GSE20565	ftp://ftp.ncbi.nlm.nih.gov/geo/samples/GSM516nnn/GSM516689/	GSM516689	300516689
ovary	Homo sapiens	mucinous	3C	GPL570	GSE26193	ftp://ftp.ncbi.nlm.nih.gov/geo/samples/GSM643nnn/GSM643021/	GSM643021	300643021
ovary	Homo sapiens	mucinous	3C	GPL570	GSE26193	ftp://ftp.ncbi.nlm.nih.gov/geo/samples/GSM642nnn/GSM642993/	GSM642993	300642993
ovary	Homo sapiens	mucinous	3C	GPL570	GSE26193	ftp://ftp.ncbi.nlm.nih.gov/geo/samples/GSM642nnn/GSM642975/	GSM642975	300642975
ovary	Homo sapiens	mucinous	3C	GPL570	GSE26193	ftp://ftp.ncbi.nlm.nih.gov/geo/samples/GSM642nnn/GSM642942/	GSM642942	300642942
ovary	Homo sapiens	mucinous	3C	GPL570	GSE30161	ftp://ftp.ncbi.nlm.nih.gov/geo/samples/GSM746nnn/GSM746909/	GSM746909	300746909
ovary	Homo sapiens	mucinous	3C	GPL7264	GSE51088	ftp://ftp.ncbi.nlm.nih.gov/geo/samples/GSM1238nnn/GSM1238239/	GSM1238239	301238239
ovary	Homo sapiens	mucinous	3C	GPL96	GSE6008	ftp://ftp.ncbi.nlm.nih.gov/geo/samples/GSM139nnn/GSM139433/	GSM139433	300139433
ovary	Homo sapiens	mucinous	3C	GPL96	GSE6008	ftp://ftp.ncbi.nlm.nih.gov/geo/samples/GSM139nnn/GSM139428/	GSM139428	300139428
ovary	Homo sapiens	normal	NA	GPL570	GSE12034 Dataset	ftp://ftp.ncbi.nlm.nih.gov/geo/samples/GSM304nnn/GSM304262/	GSM304262	300304262
ovary	Homo sapiens	normal	NA	GPL570	GSE12034 Dataset	ftp://ftp.ncbi.nlm.nih.gov/geo/samples/GSM304nnn/GSM304261/	GSM304261	300304261
ovary	Homo sapiens	normal	NA	GPL570	GSE12034 Dataset	ftp://ftp.ncbi.nlm.nih.gov/geo/samples/GSM304nnn/GSM304260/	GSM304260	300304260
ovary	Homo sapiens	normal	NA	GPL570	GSE34526	ftp://ftp.ncbi.nlm.nih.gov/geo/samples/GSM850nnn/GSM850529/	GSM850529	300850529
ovary	Homo sapiens	normal	NA	GPL570	GSE34527	ftp://ftp.ncbi.nlm.nih.gov/geo/samples/GSM850nnn/GSM850528/	GSM850528	300850528
ovary	Homo sapiens	normal	NA	GPL570	GSE34528	ftp://ftp.ncbi.nlm.nih.gov/geo/samples/GSM850nnn/GSM850527/	GSM850527	300850527
ovary	Homo sapiens	normal	NA	GPL570	GSE36668	ftp://ftp.ncbi.nlm.nih.gov/geo/samples/GSM898nnn/GSM898308/	GSM898308	300898308
ovary	Homo sapiens	normal	NA	GPL570	GSE36668	ftp://ftp.ncbi.nlm.nih.gov/geo/samples/GSM898nnn/GSM898307/	GSM898307	300898307
ovary	Homo sapiens	normal	NA	GPL570	GSE36668	ftp://ftp.ncbi.nlm.nih.gov/geo/samples/GSM898nnn/GSM898306/	GSM898306	300898306
ovary	Homo sapiens	normal	NA	GPL570	GSE36668	ftp://ftp.ncbi.nlm.nih.gov/geo/samples/GSM898nnn/GSM898305/	GSM898305	300898305
ovary	Homo sapiens	normal	NA	GPL570	GSE14407	ftp://ftp.ncbi.nlm.nih.gov/geo/samples/GSM359nnn/GSM359983/	GSM359983	300359983
ovary	Homo sapiens	normal	NA	GPL570	GSE14407	ftp://ftp.ncbi.nlm.nih.gov/geo/samples/GSM359nnn/GSM359982/	GSM359982	300359982
ovary	Homo sapiens	normal	NA	GPL570	GSE14407	ftp://ftp.ncbi.nlm.nih.gov/geo/samples/GSM359nnn/GSM359981/	GSM359981	300359981
ovary	Homo sapiens	normal	NA	GPL570	GSE14407	ftp://ftp.ncbi.nlm.nih.gov/geo/samples/GSM359nnn/GSM359980/	GSM359980	300359980
ovary	Homo sapiens	normal	NA	GPL570	GSE14407	ftp://ftp.ncbi.nlm.nih.gov/geo/samples/GSM359nnn/GSM359979/	GSM359979	300359979
ovary	Homo sapiens	normal	NA	GPL570	GSE14407	ftp://ftp.ncbi.nlm.nih.gov/geo/samples/GSM359nnn/GSM359978/	GSM359978	300359978
ovary	Homo sapiens	normal	NA	GPL570	GSE14407	ftp://ftp.ncbi.nlm.nih.gov/geo/samples/GSM359nnn/GSM359977/	GSM359977	300359977
ovary	Homo sapiens	normal	NA	GPL570	GSE14407	ftp://ftp.ncbi.nlm.nih.gov/geo/samples/GSM359nnn/GSM359976/	GSM359976	300359976
ovary	Homo sapiens	normal	NA	GPL570	GSE14407	ftp://ftp.ncbi.nlm.nih.gov/geo/samples/GSM359nnn/GSM359975/	GSM359975	300359975
ovary	Homo sapiens	normal	NA	GPL570	GSE14407	ftp://ftp.ncbi.nlm.nih.gov/geo/samples/GSM359nnn/GSM359974/	GSM359974	300359974
ovary	Homo sapiens	normal	NA	GPL570	GSE14407	ftp://ftp.ncbi.nlm.nih.gov/geo/samples/GSM359nnn/GSM359973/	GSM359973	300359973
ovary	Homo sapiens	normal	NA	GPL570	GSE14407	ftp://ftp.ncbi.nlm.nih.gov/geo/samples/GSM359nnn/GSM359972/	GSM359972	300359972
ovary	Homo sapiens	normal	NA	GPL570	GSE19383	ftp://ftp.ncbi.nlm.nih.gov/geo/samples/GSM481nnn/GSM481013/	GSM481013	300481013
ovary	Homo sapiens	normal	NA	GPL570	GSE19383	ftp://ftp.ncbi.nlm.nih.gov/geo/samples/GSM481nnn/GSM481012/	GSM481012	300481012
ovary	Homo sapiens	normal	NA	GPL570	GSE19383	ftp://ftp.ncbi.nlm.nih.gov/geo/samples/GSM481nnn/GSM481011/	GSM481011	300481011
ovary	Homo sapiens	normal	NA	GPL570	GSE19383	ftp://ftp.ncbi.nlm.nih.gov/geo/samples/GSM481nnn/GSM481010/	GSM481010	300481010
ovary	Homo sapiens	normal	NA	GPL570	GSE19383	ftp://ftp.ncbi.nlm.nih.gov/geo/samples/GSM481nnn/GSM481009/	GSM481009	300481009
ovary	Homo sapiens	normal	NA	GPL570	GSE19383	ftp://ftp.ncbi.nlm.nih.gov/geo/samples/GSM481nnn/GSM481008/	GSM481008	300481008
ovary	Homo sapiens	normal	NA	GPL570	GSE18520 GSE18521	ftp://ftp.ncbi.nlm.nih.gov/geo/samples/GSM462nnn/GSM462652/	GSM462652	300462652
ovary	Homo sapiens	normal	NA	GPL570	GSE18520 GSE18521	ftp://ftp.ncbi.nlm.nih.gov/geo/samples/GSM462nnn/GSM462651/	GSM462651	300462651
ovary	Homo sapiens	normal	NA	GPL570	GSE18520 GSE18521	ftp://ftp.ncbi.nlm.nih.gov/geo/samples/GSM462nnn/GSM462650/	GSM462650	300462650
ovary	Homo sapiens	normal	NA	GPL570	GSE18520 GSE18521	ftp://ftp.ncbi.nlm.nih.gov/geo/samples/GSM462nnn/GSM462649/	GSM462649	300462649
ovary	Homo sapiens	normal	NA	GPL570	GSE18520 GSE18521	ftp://ftp.ncbi.nlm.nih.gov/geo/samples/GSM462nnn/GSM462648/	GSM462648	300462648
ovary	Homo sapiens	normal	NA	GPL570	GSE18520 GSE18521	ftp://ftp.ncbi.nlm.nih.gov/geo/samples/GSM462nnn/GSM462647/	GSM462647	300462647
ovary	Homo sapiens	normal	NA	GPL570	GSE18520 GSE18521	ftp://ftp.ncbi.nlm.nih.gov/geo/samples/GSM462nnn/GSM462646/	GSM462646	300462646
ovary	Homo sapiens	normal	NA	GPL570	GSE18520 GSE18521	ftp://ftp.ncbi.nlm.nih.gov/geo/samples/GSM462nnn/GSM462645/	GSM462645	300462645
ovary	Homo sapiens	normal	NA	GPL570	GSE18520 GSE18521	ftp://ftp.ncbi.nlm.nih.gov/geo/samples/GSM462nnn/GSM462644/	GSM462644	300462644
ovary	Homo sapiens	normal	NA	GPL570	GSE18520 GSE18521	ftp://ftp.ncbi.nlm.nih.gov/geo/samples/GSM462nnn/GSM462643/	GSM462643	300462643
ovary	Homo sapiens	normal	NA	GPL570	GSE7307	ftp://ftp.ncbi.nlm.nih.gov/geo/samples/GSM176nnn/GSM176318/	GSM176318	300176318
ovary	Homo sapiens	normal	NA	GPL570	GSE7307	ftp://ftp.ncbi.nlm.nih.gov/geo/samples/GSM176nnn/GSM176237/	GSM176237	300176237
ovary	Homo sapiens	normal	NA	GPL570	GSE7307	ftp://ftp.ncbi.nlm.nih.gov/geo/samples/GSM176nnn/GSM176136/	GSM176136	300176136
ovary	Homo sapiens	normal	NA	GPL570	GSE7307	ftp://ftp.ncbi.nlm.nih.gov/geo/samples/GSM176nnn/GSM176131/	GSM176131	300176131
ovary	Homo sapiens	normal	NA	GPL570	GSE7307	ftp://ftp.ncbi.nlm.nih.gov/geo/samples/GSM175nnn/GSM175789/	GSM175789	300175789
ovary	Homo sapiens	normal	NA	GPL570	GSE23391 GSE23392	ftp://ftp.ncbi.nlm.nih.gov/geo/samples/GSM573nnn/GSM573685/	GSM573685	300573685
ovary	Homo sapiens	normal	NA	GPL570	GSE23391 GSE23392	ftp://ftp.ncbi.nlm.nih.gov/geo/samples/GSM573nnn/GSM573684/	GSM573684	300573684
ovary	Homo sapiens	normal	NA	GPL570	GSE23391 GSE23392	ftp://ftp.ncbi.nlm.nih.gov/geo/samples/GSM573nnn/GSM573683/	GSM573683	300573683
ovary	Homo sapiens	normal	NA	GPL570	GSE23391 GSE23392	ftp://ftp.ncbi.nlm.nih.gov/geo/samples/GSM573nnn/GSM573682/	GSM573682	300573682
ovary	Homo sapiens	normal	NA	GPL570	GSE23391 GSE23392	ftp://ftp.ncbi.nlm.nih.gov/geo/samples/GSM573nnn/GSM573681/	GSM573681	300573681
ovary	Homo sapiens	normal	NA	GPL570	GSE52037 GSE52460	ftp://ftp.ncbi.nlm.nih.gov/geo/samples/GSM1257nnn/GSM1257889/	GSM1257889	301257889
ovary	Homo sapiens	normal	NA	GPL570	GSE52037 GSE52460	ftp://ftp.ncbi.nlm.nih.gov/geo/samples/GSM1257nnn/GSM1257888/	GSM1257888	301257888
ovary	Homo sapiens	normal	NA	GPL570	GSE52037 GSE52460	ftp://ftp.ncbi.nlm.nih.gov/geo/samples/GSM1257nnn/GSM1257887/	GSM1257887	301257887
ovary	Homo sapiens	normal	NA	GPL570	GSE52037 GSE52460	ftp://ftp.ncbi.nlm.nih.gov/geo/samples/GSM1257nnn/GSM1257886/	GSM1257886	301257886
ovary	Homo sapiens	normal	NA	GPL570	GSE52037 GSE52460	ftp://ftp.ncbi.nlm.nih.gov/geo/samples/GSM1257nnn/GSM1257885/	GSM1257885	301257885
ovary	Homo sapiens	normal	NA	GPL570	GSE52037 GSE52460	ftp://ftp.ncbi.nlm.nih.gov/geo/samples/GSM1257nnn/GSM1257884/	GSM1257884	301257884
ovary	Homo sapiens	normal	NA	GPL570	GSE52037 GSE52460	ftp://ftp.ncbi.nlm.nih.gov/geo/samples/GSM1257nnn/GSM1257883/	GSM1257883	301257883
ovary	Homo sapiens	normal	NA	GPL570	GSE52037 GSE52460	ftp://ftp.ncbi.nlm.nih.gov/geo/samples/GSM1257nnn/GSM1257882/	GSM1257882	301257882
ovary	Homo sapiens	normal	NA	GPL570	GSE52037 GSE52460	ftp://ftp.ncbi.nlm.nih.gov/geo/samples/GSM1257nnn/GSM1257881/	GSM1257881	301257881
ovary	Homo sapiens	normal	NA	GPL570	GSE52037 GSE52460	ftp://ftp.ncbi.nlm.nih.gov/geo/samples/GSM1257nnn/GSM1257880/	GSM1257880	301257880
ovary	Homo sapiens	normal	NA	GPL570	GSE27651	ftp://ftp.ncbi.nlm.nih.gov/geo/samples/GSM372nnn/GSM372263/	GSM372263	300372263
ovary	Homo sapiens	normal	NA	GPL570	GSE27651	ftp://ftp.ncbi.nlm.nih.gov/geo/samples/GSM372nnn/GSM372262/	GSM372262	300372262
ovary	Homo sapiens	normal	NA	GPL570	GSE27651	ftp://ftp.ncbi.nlm.nih.gov/geo/samples/GSM372nnn/GSM372261/	GSM372261	300372261
ovary	Homo sapiens	normal	NA	GPL570	GSE27651	ftp://ftp.ncbi.nlm.nih.gov/geo/samples/GSM372nnn/GSM372260/	GSM372260	300372260
ovary	Homo sapiens	normal	NA	GPL570	GSE27651	ftp://ftp.ncbi.nlm.nih.gov/geo/samples/GSM372nnn/GSM372259/	GSM372259	300372259
ovary	Homo sapiens	normal	NA	GPL570	GSE27651	ftp://ftp.ncbi.nlm.nih.gov/geo/samples/GSM372nnn/GSM372258/	GSM372258	300372258
ovary	Homo sapiens	normal	NA	GPL570	GSE25427 GSE25429	ftp://ftp.ncbi.nlm.nih.gov/geo/samples/GSM624nnn/GSM624163/	GSM624163	300624163
ovary	Homo sapiens	normal	NA	GPL570	GSE25427 GSE25429	ftp://ftp.ncbi.nlm.nih.gov/geo/samples/GSM624nnn/GSM624162/	GSM624162	300624162
ovary	Homo sapiens	normal	NA	GPL570	GSE25427 GSE25429	ftp://ftp.ncbi.nlm.nih.gov/geo/samples/GSM624nnn/GSM624146/	GSM624146	300624146
ovary	Homo sapiens	normal	NA	GPL570	GSE25427 GSE25429	ftp://ftp.ncbi.nlm.nih.gov/geo/samples/GSM624nnn/GSM624145/	GSM624145	300624145
ovary	Homo sapiens	normal	NA	GPL570	GSE14001	ftp://ftp.ncbi.nlm.nih.gov/geo/samples/GSM351nnn/GSM351320/	GSM351320	300351320
ovary	Homo sapiens	normal	NA	GPL570	GSE14001	ftp://ftp.ncbi.nlm.nih.gov/geo/samples/GSM351nnn/GSM351318/	GSM351318	300351318
ovary	Homo sapiens	normal	NA	GPL570	GSE40266	ftp://ftp.ncbi.nlm.nih.gov/geo/samples/GSM989nnn/GSM989499/	GSM989499	300989499
ovary	Homo sapiens	normal	NA	GPL570	GSE40266	ftp://ftp.ncbi.nlm.nih.gov/geo/samples/GSM989nnn/GSM989496/	GSM989496	300989496
ovary	Homo sapiens	normal	NA	GPL570	GSE40266	ftp://ftp.ncbi.nlm.nih.gov/geo/samples/GSM989nnn/GSM989494/	GSM989494	300989494
ovary	Homo sapiens	normal	NA	GPL570	GSE40266	ftp://ftp.ncbi.nlm.nih.gov/geo/samples/GSM989nnn/GSM989492/	GSM989492	300989492
ovary	Homo sapiens	normal	NA	GPL570	GSE40266	ftp://ftp.ncbi.nlm.nih.gov/geo/samples/GSM989nnn/GSM989490/	GSM989490	300989490
ovary	Homo sapiens	normal	NA	GPL570	GSE40266	ftp://ftp.ncbi.nlm.nih.gov/geo/samples/GSM989nnn/GSM989488/	GSM989488	300989488
ovary	Homo sapiens	normal	NA	GPL570	GSE40266	ftp://ftp.ncbi.nlm.nih.gov/geo/samples/GSM989nnn/GSM989485/	GSM989485	300989485
ovary	Homo sapiens	normal	NA	GPL570	GSE40266	ftp://ftp.ncbi.nlm.nih.gov/geo/samples/GSM989nnn/GSM989483/	GSM989483	300989483
ovary	Homo sapiens	normal	NA	GPL570	GSE40266	ftp://ftp.ncbi.nlm.nih.gov/geo/samples/GSM989nnn/GSM989481/	GSM989481	300989481
ovary	Homo sapiens	normal	NA	GPL570	GSE15578	ftp://ftp.ncbi.nlm.nih.gov/geo/samples/GSM389nnn/GSM389794/	GSM389794	300389794
ovary	Homo sapiens	normal	NA	GPL570	GSE15578	ftp://ftp.ncbi.nlm.nih.gov/geo/samples/GSM389nnn/GSM389791/	GSM389791	300389791
ovary	Homo sapiens	normal	NA	GPL570	GSE15578	ftp://ftp.ncbi.nlm.nih.gov/geo/samples/GSM389nnn/GSM389790/	GSM389790	300389790
ovary	Homo sapiens	normal	NA	GPL570	GSE15578	ftp://ftp.ncbi.nlm.nih.gov/geo/samples/GSM389nnn/GSM389789/	GSM389789	300389789
ovary	Homo sapiens	normal	NA	GPL570	GSE15578	ftp://ftp.ncbi.nlm.nih.gov/geo/samples/GSM389nnn/GSM389783/	GSM389783	300389783
ovary	Homo sapiens	normal	NA	GPL570	GSE15578	ftp://ftp.ncbi.nlm.nih.gov/geo/samples/GSM389nnn/GSM389782/	GSM389782	300389782
ovary	Homo sapiens	normal	NA	GPL570	GSE29450	ftp://ftp.ncbi.nlm.nih.gov/geo/samples/GSM729nnn/GSM729053/	GSM729053	300729053
ovary	Homo sapiens	normal	NA	GPL570	GSE29450	ftp://ftp.ncbi.nlm.nih.gov/geo/samples/GSM729nnn/GSM729052/	GSM729052	300729052
ovary	Homo sapiens	normal	NA	GPL570	GSE29450	ftp://ftp.ncbi.nlm.nih.gov/geo/samples/GSM729nnn/GSM729051/	GSM729051	300729051
ovary	Homo sapiens	normal	NA	GPL570	GSE29450	ftp://ftp.ncbi.nlm.nih.gov/geo/samples/GSM729nnn/GSM729050/	GSM729050	300729050
ovary	Homo sapiens	normal	NA	GPL570	GSE29450	ftp://ftp.ncbi.nlm.nih.gov/geo/samples/GSM729nnn/GSM729049/	GSM729049	300729049
ovary	Homo sapiens	normal	NA	GPL570	GSE29450	ftp://ftp.ncbi.nlm.nih.gov/geo/samples/GSM729nnn/GSM729048/	GSM729048	300729048
ovary	Homo sapiens	normal	NA	GPL570	GSE29450	ftp://ftp.ncbi.nlm.nih.gov/geo/samples/GSM729nnn/GSM729047/	GSM729047	300729047
ovary	Homo sapiens	normal	NA	GPL570	GSE29450	ftp://ftp.ncbi.nlm.nih.gov/geo/samples/GSM729nnn/GSM729046/	GSM729046	300729046
ovary	Homo sapiens	normal	NA	GPL570	GSE29450	ftp://ftp.ncbi.nlm.nih.gov/geo/samples/GSM729nnn/GSM729045/	GSM729045	300729045
ovary	Homo sapiens	normal	NA	GPL570	GSE29450	ftp://ftp.ncbi.nlm.nih.gov/geo/samples/GSM729nnn/GSM729044/	GSM729044	300729044
ovary	Homo sapiens	normal	NA	GPL6947	GSE16570 GSE16574	ftp://ftp.ncbi.nlm.nih.gov/geo/samples/GSM416nnn/GSM416674/	GSM416674	300416674
ovary	Homo sapiens	normal	NA	GPL6947	GSE16570 GSE16574	ftp://ftp.ncbi.nlm.nih.gov/geo/samples/GSM416nnn/GSM416673/	GSM416673	300416673
ovary	Homo sapiens	normal	NA	GPL6947	GSE16570 GSE16574	ftp://ftp.ncbi.nlm.nih.gov/geo/samples/GSM416nnn/GSM416672/	GSM416672	300416672
ovary	Homo sapiens	normal	NA	GPL6947	GSE16570 GSE16574	ftp://ftp.ncbi.nlm.nih.gov/geo/samples/GSM416nnn/GSM416671/	GSM416671	300416671
ovary	Homo sapiens	normal	NA	GPL6947	GSE16570 GSE16574	ftp://ftp.ncbi.nlm.nih.gov/geo/samples/GSM416nnn/GSM416670/	GSM416670	300416670
ovary	Homo sapiens	normal	NA	GPL6947	GSE16570 GSE16574	ftp://ftp.ncbi.nlm.nih.gov/geo/samples/GSM416nnn/GSM416669/	GSM416669	300416669
ovary	Homo sapiens	normal	NA	GPL7264	GSE51088	ftp://ftp.ncbi.nlm.nih.gov/geo/samples/GSM1238nnn/GSM1238309/	GSM1238309	301238309
ovary	Homo sapiens	normal	NA	GPL7264	GSE51088	ftp://ftp.ncbi.nlm.nih.gov/geo/samples/GSM1238nnn/GSM1238299/	GSM1238299	301238299
ovary	Homo sapiens	normal	NA	GPL7264	GSE51088	ftp://ftp.ncbi.nlm.nih.gov/geo/samples/GSM1238nnn/GSM1238280/	GSM1238280	301238280
ovary	Homo sapiens	normal	NA	GPL7264	GSE51088	ftp://ftp.ncbi.nlm.nih.gov/geo/samples/GSM1238nnn/GSM1238274/	GSM1238274	301238274
ovary	Homo sapiens	normal	NA	GPL7264	GSE51088	ftp://ftp.ncbi.nlm.nih.gov/geo/samples/GSM1238nnn/GSM1238271/	GSM1238271	301238271
ovary	Homo sapiens	normal	NA	GPL7264	GSE51088	ftp://ftp.ncbi.nlm.nih.gov/geo/samples/GSM1238nnn/GSM1238266/	GSM1238266	301238266
ovary	Homo sapiens	normal	NA	GPL7264	GSE51088	ftp://ftp.ncbi.nlm.nih.gov/geo/samples/GSM1238nnn/GSM1238265/	GSM1238265	301238265
ovary	Homo sapiens	normal	NA	GPL7264	GSE51088	ftp://ftp.ncbi.nlm.nih.gov/geo/samples/GSM1238nnn/GSM1238254/	GSM1238254	301238254
ovary	Homo sapiens	normal	NA	GPL7264	GSE51088	ftp://ftp.ncbi.nlm.nih.gov/geo/samples/GSM1238nnn/GSM1238248/	GSM1238248	301238248
ovary	Homo sapiens	normal	NA	GPL7264	GSE51088	ftp://ftp.ncbi.nlm.nih.gov/geo/samples/GSM1238nnn/GSM1238247/	GSM1238247	301238247
ovary	Homo sapiens	normal	NA	GPL7264	GSE51088	ftp://ftp.ncbi.nlm.nih.gov/geo/samples/GSM1238nnn/GSM1238187/	GSM1238187	301238187
ovary	Homo sapiens	normal	NA	GPL7264	GSE51088	ftp://ftp.ncbi.nlm.nih.gov/geo/samples/GSM1238nnn/GSM1238185/	GSM1238185	301238185
ovary	Homo sapiens	normal	NA	GPL7264	GSE51088	ftp://ftp.ncbi.nlm.nih.gov/geo/samples/GSM1238nnn/GSM1238177/	GSM1238177	301238177
ovary	Homo sapiens	normal	NA	GPL7264	GSE51088	ftp://ftp.ncbi.nlm.nih.gov/geo/samples/GSM1238nnn/GSM1238170/	GSM1238170	301238170
ovary	Homo sapiens	normal	NA	GPL7264	GSE51088	ftp://ftp.ncbi.nlm.nih.gov/geo/samples/GSM1238nnn/GSM1238157/	GSM1238157	301238157
ovary	Homo sapiens	normal	NA	GPL96	GSE34405	ftp://ftp.ncbi.nlm.nih.gov/geo/samples/GSM848nnn/GSM848595/	GSM848595	300848595
ovary	Homo sapiens	normal	NA	GPL96	GSE34405	ftp://ftp.ncbi.nlm.nih.gov/geo/samples/GSM848nnn/GSM848594/	GSM848594	300848594
ovary	Homo sapiens	normal	NA	GPL96	GSE34405	ftp://ftp.ncbi.nlm.nih.gov/geo/samples/GSM848nnn/GSM848593/	GSM848593	300848593
ovary	Homo sapiens	normal	NA	GPL96	GSE18155	ftp://ftp.ncbi.nlm.nih.gov/geo/samples/GSM453nnn/GSM453866/	GSM453866	300453866
ovary	Homo sapiens	normal	NA	GPL96	GSE18155	ftp://ftp.ncbi.nlm.nih.gov/geo/samples/GSM453nnn/GSM453865/	GSM453865	300453865
ovary	Homo sapiens	normal	NA	GPL96	GSE18155	ftp://ftp.ncbi.nlm.nih.gov/geo/samples/GSM453nnn/GSM453864/	GSM453864	300453864
ovary	Homo sapiens	normal	NA	GPL96	GSE26712	ftp://ftp.ncbi.nlm.nih.gov/geo/samples/GSM657nnn/GSM657528/	GSM657528	300657528
ovary	Homo sapiens	normal	NA	GPL96	GSE26712	ftp://ftp.ncbi.nlm.nih.gov/geo/samples/GSM657nnn/GSM657527/	GSM657527	300657527
ovary	Homo sapiens	normal	NA	GPL96	GSE26712	ftp://ftp.ncbi.nlm.nih.gov/geo/samples/GSM657nnn/GSM657526/	GSM657526	300657526
ovary	Homo sapiens	normal	NA	GPL96	GSE26712	ftp://ftp.ncbi.nlm.nih.gov/geo/samples/GSM657nnn/GSM657525/	GSM657525	300657525
ovary	Homo sapiens	normal	NA	GPL96	GSE26712	ftp://ftp.ncbi.nlm.nih.gov/geo/samples/GSM657nnn/GSM657524/	GSM657524	300657524
ovary	Homo sapiens	normal	NA	GPL96	GSE26712	ftp://ftp.ncbi.nlm.nih.gov/geo/samples/GSM657nnn/GSM657523/	GSM657523	300657523
ovary	Homo sapiens	normal	NA	GPL96	GSE26712	ftp://ftp.ncbi.nlm.nih.gov/geo/samples/GSM657nnn/GSM657522/	GSM657522	300657522
ovary	Homo sapiens	normal	NA	GPL96	GSE26712	ftp://ftp.ncbi.nlm.nih.gov/geo/samples/GSM657nnn/GSM657521/	GSM657521	300657521
ovary	Homo sapiens	normal	NA	GPL96	GSE26712	ftp://ftp.ncbi.nlm.nih.gov/geo/samples/GSM657nnn/GSM657520/	GSM657520	300657520
ovary	Homo sapiens	normal	NA	GPL96	GSE26712	ftp://ftp.ncbi.nlm.nih.gov/geo/samples/GSM657nnn/GSM657519/	GSM657519	300657519
ovary	Homo sapiens	normal	NA	GPL96	GSE6008	ftp://ftp.ncbi.nlm.nih.gov/geo/samples/GSM139nnn/GSM139479/	GSM139479	300139479
ovary	Homo sapiens	normal	NA	GPL96	GSE6008	ftp://ftp.ncbi.nlm.nih.gov/geo/samples/GSM139nnn/GSM139478/	GSM139478	300139478
ovary	Homo sapiens	normal	NA	GPL96	GSE6008	ftp://ftp.ncbi.nlm.nih.gov/geo/samples/GSM139nnn/GSM139477/	GSM139477	300139477
ovary	Homo sapiens	normal	NA	GPL96	GSE6008	ftp://ftp.ncbi.nlm.nih.gov/geo/samples/GSM139nnn/GSM139476/	GSM139476	300139476
ovary	Homo sapiens	serous	1	GPL570	GSE44104	ftp://ftp.ncbi.nlm.nih.gov/geo/samples/GSM1079nnn/GSM1079007/	GSM1079007	301079007
ovary	Homo sapiens	serous	1	GPL570	GSE44104	ftp://ftp.ncbi.nlm.nih.gov/geo/samples/GSM1079nnn/GSM1079006/	GSM1079006	301079006
ovary	Homo sapiens	serous	2	GPL570	GSE51373	ftp://ftp.ncbi.nlm.nih.gov/geo/samples/GSM1243nnn/GSM1243895/	GSM1243895	301243895
ovary	Homo sapiens	serous	2	GPL570	GSE44104	ftp://ftp.ncbi.nlm.nih.gov/geo/samples/GSM1079nnn/GSM1079027/	GSM1079027	301079027
ovary	Homo sapiens	serous	2	GPL570	GSE44104	ftp://ftp.ncbi.nlm.nih.gov/geo/samples/GSM1079nnn/GSM1079025/	GSM1079025	301079025
ovary	Homo sapiens	serous	2	GPL96	GSE6008	ftp://ftp.ncbi.nlm.nih.gov/geo/samples/GSM139nnn/GSM139457/	GSM139457	300139457
ovary	Homo sapiens	serous	3	GPL570	GSE12172	ftp://ftp.ncbi.nlm.nih.gov/geo/samples/GSM306nnn/GSM306161/	GSM306161	300306161
ovary	Homo sapiens	serous	3	GPL570	GSE51373	ftp://ftp.ncbi.nlm.nih.gov/geo/samples/GSM1243nnn/GSM1243904/	GSM1243904	301243904
ovary	Homo sapiens	serous	3	GPL570	GSE44104	ftp://ftp.ncbi.nlm.nih.gov/geo/samples/GSM1079nnn/GSM1079031/	GSM1079031	301079031
ovary	Homo sapiens	serous	3	GPL570	GSE44104	ftp://ftp.ncbi.nlm.nih.gov/geo/samples/GSM1079nnn/GSM1079029/	GSM1079029	301079029
ovary	Homo sapiens	serous	3	GPL570	GSE44104	ftp://ftp.ncbi.nlm.nih.gov/geo/samples/GSM1079nnn/GSM1079028/	GSM1079028	301079028
ovary	Homo sapiens	serous	3	GPL570	GSE44104	ftp://ftp.ncbi.nlm.nih.gov/geo/samples/GSM1079nnn/GSM1079024/	GSM1079024	301079024
ovary	Homo sapiens	serous	3	GPL570	GSE44104	ftp://ftp.ncbi.nlm.nih.gov/geo/samples/GSM1079nnn/GSM1079023/	GSM1079023	301079023
ovary	Homo sapiens	serous	3	GPL570	GSE44104	ftp://ftp.ncbi.nlm.nih.gov/geo/samples/GSM1079nnn/GSM1079022/	GSM1079022	301079022
ovary	Homo sapiens	serous	3	GPL570	GSE44104	ftp://ftp.ncbi.nlm.nih.gov/geo/samples/GSM1079nnn/GSM1079021/	GSM1079021	301079021
ovary	Homo sapiens	serous	3	GPL570	GSE44104	ftp://ftp.ncbi.nlm.nih.gov/geo/samples/GSM1079nnn/GSM1079020/	GSM1079020	301079020
ovary	Homo sapiens	serous	3	GPL570	GSE44104	ftp://ftp.ncbi.nlm.nih.gov/geo/samples/GSM1079nnn/GSM1079019/	GSM1079019	301079019
ovary	Homo sapiens	serous	3	GPL570	GSE44104	ftp://ftp.ncbi.nlm.nih.gov/geo/samples/GSM1079nnn/GSM1079018/	GSM1079018	301079018
ovary	Homo sapiens	serous	3	GPL570	GSE44104	ftp://ftp.ncbi.nlm.nih.gov/geo/samples/GSM1079nnn/GSM1079017/	GSM1079017	301079017
ovary	Homo sapiens	serous	3	GPL570	GSE44104	ftp://ftp.ncbi.nlm.nih.gov/geo/samples/GSM1079nnn/GSM1079016/	GSM1079016	301079016
ovary	Homo sapiens	serous	3	GPL570	GSE44104	ftp://ftp.ncbi.nlm.nih.gov/geo/samples/GSM1079nnn/GSM1079015/	GSM1079015	301079015
ovary	Homo sapiens	serous	3	GPL570	GSE44104	ftp://ftp.ncbi.nlm.nih.gov/geo/samples/GSM1079nnn/GSM1079014/	GSM1079014	301079014
ovary	Homo sapiens	serous	3	GPL570	GSE44104	ftp://ftp.ncbi.nlm.nih.gov/geo/samples/GSM1079nnn/GSM1079013/	GSM1079013	301079013
ovary	Homo sapiens	serous	3	GPL570	GSE44104	ftp://ftp.ncbi.nlm.nih.gov/geo/samples/GSM1079nnn/GSM1079012/	GSM1079012	301079012
ovary	Homo sapiens	serous	3	GPL570	GSE44104	ftp://ftp.ncbi.nlm.nih.gov/geo/samples/GSM1079nnn/GSM1079011/	GSM1079011	301079011
ovary	Homo sapiens	serous	3	GPL570	GSE44104	ftp://ftp.ncbi.nlm.nih.gov/geo/samples/GSM1079nnn/GSM1079010/	GSM1079010	301079010
ovary	Homo sapiens	serous	3	GPL570	GSE44104	ftp://ftp.ncbi.nlm.nih.gov/geo/samples/GSM1079nnn/GSM1079009/	GSM1079009	301079009
ovary	Homo sapiens	serous	3	GPL570	GSE44104	ftp://ftp.ncbi.nlm.nih.gov/geo/samples/GSM1079nnn/GSM1079008/	GSM1079008	301079008
ovary	Homo sapiens	serous	3	GPL570	GSE44104	ftp://ftp.ncbi.nlm.nih.gov/geo/samples/GSM1079nnn/GSM1079005/	GSM1079005	301079005
ovary	Homo sapiens	serous	3	GPL570	GSE44104	ftp://ftp.ncbi.nlm.nih.gov/geo/samples/GSM1079nnn/GSM1079004/	GSM1079004	301079004
ovary	Homo sapiens	serous	3	GPL7264	GSE51088	ftp://ftp.ncbi.nlm.nih.gov/geo/samples/GSM1238nnn/GSM1238273/	GSM1238273	301238273
ovary	Homo sapiens	serous	3	GPL96	GSE6008	ftp://ftp.ncbi.nlm.nih.gov/geo/samples/GSM139nnn/GSM139474/	GSM139474	300139474
ovary	Homo sapiens	serous	3	GPL96	GSE6008	ftp://ftp.ncbi.nlm.nih.gov/geo/samples/GSM139nnn/GSM139459/	GSM139459	300139459
ovary	Homo sapiens	serous	3	GPL96	GSE6008	ftp://ftp.ncbi.nlm.nih.gov/geo/samples/GSM139nnn/GSM139456/	GSM139456	300139456
ovary	Homo sapiens	serous	3	GPL96	GSE14764	ftp://ftp.ncbi.nlm.nih.gov/geo/samples/GSM368nnn/GSM368740/	GSM368740	300368740
ovary	Homo sapiens	serous	3	GPL96	GSE14764	ftp://ftp.ncbi.nlm.nih.gov/geo/samples/GSM368nnn/GSM368739/	GSM368739	300368739
ovary	Homo sapiens	serous	3	GPL96	GSE14764	ftp://ftp.ncbi.nlm.nih.gov/geo/samples/GSM368nnn/GSM368738/	GSM368738	300368738
ovary	Homo sapiens	serous	3	GPL96	GSE14764	ftp://ftp.ncbi.nlm.nih.gov/geo/samples/GSM368nnn/GSM368737/	GSM368737	300368737
ovary	Homo sapiens	serous	3	GPL96	GSE14764	ftp://ftp.ncbi.nlm.nih.gov/geo/samples/GSM368nnn/GSM368736/	GSM368736	300368736
ovary	Homo sapiens	serous	3	GPL96	GSE14764	ftp://ftp.ncbi.nlm.nih.gov/geo/samples/GSM368nnn/GSM368735/	GSM368735	300368735
ovary	Homo sapiens	serous	3	GPL96	GSE14764	ftp://ftp.ncbi.nlm.nih.gov/geo/samples/GSM368nnn/GSM368734/	GSM368734	300368734
ovary	Homo sapiens	serous	3	GPL96	GSE14764	ftp://ftp.ncbi.nlm.nih.gov/geo/samples/GSM368nnn/GSM368733/	GSM368733	300368733
ovary	Homo sapiens	serous	3	GPL96	GSE14764	ftp://ftp.ncbi.nlm.nih.gov/geo/samples/GSM368nnn/GSM368732/	GSM368732	300368732
ovary	Homo sapiens	serous	3	GPL96	GSE14764	ftp://ftp.ncbi.nlm.nih.gov/geo/samples/GSM368nnn/GSM368731/	GSM368731	300368731
ovary	Homo sapiens	serous	3	GPL96	GSE14764	ftp://ftp.ncbi.nlm.nih.gov/geo/samples/GSM368nnn/GSM368730/	GSM368730	300368730
ovary	Homo sapiens	serous	3	GPL96	GSE14764	ftp://ftp.ncbi.nlm.nih.gov/geo/samples/GSM368nnn/GSM368729/	GSM368729	300368729
ovary	Homo sapiens	serous	3	GPL96	GSE14764	ftp://ftp.ncbi.nlm.nih.gov/geo/samples/GSM368nnn/GSM368728/	GSM368728	300368728
ovary	Homo sapiens	serous	3	GPL96	GSE14764	ftp://ftp.ncbi.nlm.nih.gov/geo/samples/GSM368nnn/GSM368727/	GSM368727	300368727
ovary	Homo sapiens	serous	3	GPL96	GSE14764	ftp://ftp.ncbi.nlm.nih.gov/geo/samples/GSM368nnn/GSM368726/	GSM368726	300368726
ovary	Homo sapiens	serous	3	GPL96	GSE14764	ftp://ftp.ncbi.nlm.nih.gov/geo/samples/GSM368nnn/GSM368725/	GSM368725	300368725
ovary	Homo sapiens	serous	3	GPL96	GSE14764	ftp://ftp.ncbi.nlm.nih.gov/geo/samples/GSM368nnn/GSM368724/	GSM368724	300368724
ovary	Homo sapiens	serous	3	GPL96	GSE14764	ftp://ftp.ncbi.nlm.nih.gov/geo/samples/GSM368nnn/GSM368723/	GSM368723	300368723
ovary	Homo sapiens	serous	3	GPL96	GSE14764	ftp://ftp.ncbi.nlm.nih.gov/geo/samples/GSM368nnn/GSM368722/	GSM368722	300368722
ovary	Homo sapiens	serous	3	GPL96	GSE14764	ftp://ftp.ncbi.nlm.nih.gov/geo/samples/GSM368nnn/GSM368721/	GSM368721	300368721
ovary	Homo sapiens	serous	3	GPL96	GSE14764	ftp://ftp.ncbi.nlm.nih.gov/geo/samples/GSM368nnn/GSM368717/	GSM368717	300368717
ovary	Homo sapiens	serous	3	GPL96	GSE14764	ftp://ftp.ncbi.nlm.nih.gov/geo/samples/GSM368nnn/GSM368716/	GSM368716	300368716
ovary	Homo sapiens	serous	3	GPL96	GSE14764	ftp://ftp.ncbi.nlm.nih.gov/geo/samples/GSM368nnn/GSM368715/	GSM368715	300368715
ovary	Homo sapiens	serous	3	GPL96	GSE14764	ftp://ftp.ncbi.nlm.nih.gov/geo/samples/GSM368nnn/GSM368714/	GSM368714	300368714
ovary	Homo sapiens	serous	3	GPL96	GSE14764	ftp://ftp.ncbi.nlm.nih.gov/geo/samples/GSM368nnn/GSM368713/	GSM368713	300368713
ovary	Homo sapiens	serous	3	GPL96	GSE14764	ftp://ftp.ncbi.nlm.nih.gov/geo/samples/GSM368nnn/GSM368711/	GSM368711	300368711
ovary	Homo sapiens	serous	3	GPL96	GSE14764	ftp://ftp.ncbi.nlm.nih.gov/geo/samples/GSM368nnn/GSM368710/	GSM368710	300368710
ovary	Homo sapiens	serous	3	GPL96	GSE14764	ftp://ftp.ncbi.nlm.nih.gov/geo/samples/GSM368nnn/GSM368709/	GSM368709	300368709
ovary	Homo sapiens	serous	3	GPL96	GSE14764	ftp://ftp.ncbi.nlm.nih.gov/geo/samples/GSM368nnn/GSM368708/	GSM368708	300368708
ovary	Homo sapiens	serous	3	GPL96	GSE14764	ftp://ftp.ncbi.nlm.nih.gov/geo/samples/GSM368nnn/GSM368707/	GSM368707	300368707
ovary	Homo sapiens	serous	3	GPL96	GSE14764	ftp://ftp.ncbi.nlm.nih.gov/geo/samples/GSM368nnn/GSM368706/	GSM368706	300368706
ovary	Homo sapiens	serous	3	GPL96	GSE14764	ftp://ftp.ncbi.nlm.nih.gov/geo/samples/GSM368nnn/GSM368705/	GSM368705	300368705
ovary	Homo sapiens	serous	4	GPL570	GSE23391 GSE23392	ftp://ftp.ncbi.nlm.nih.gov/geo/samples/GSM573nnn/GSM573678/	GSM573678	300573678
ovary	Homo sapiens	serous	4	GPL570	GSE63885	ftp://ftp.ncbi.nlm.nih.gov/geo/samples/GSM1559nnn/GSM1559377/	GSM1559377	301559377
ovary	Homo sapiens	serous	4	GPL570	GSE63885	ftp://ftp.ncbi.nlm.nih.gov/geo/samples/GSM1559nnn/GSM1559341/	GSM1559341	301559341
ovary	Homo sapiens	serous	4	GPL570	GSE63885	ftp://ftp.ncbi.nlm.nih.gov/geo/samples/GSM1559nnn/GSM1559338/	GSM1559338	301559338
ovary	Homo sapiens	serous	4	GPL570	GSE63885	ftp://ftp.ncbi.nlm.nih.gov/geo/samples/GSM1559nnn/GSM1559337/	GSM1559337	301559337
ovary	Homo sapiens	serous	4	GPL570	GSE63885	ftp://ftp.ncbi.nlm.nih.gov/geo/samples/GSM1559nnn/GSM1559334/	GSM1559334	301559334
ovary	Homo sapiens	serous	4	GPL570	GSE63885	ftp://ftp.ncbi.nlm.nih.gov/geo/samples/GSM1559nnn/GSM1559331/	GSM1559331	301559331
ovary	Homo sapiens	serous	4	GPL570	GSE63885	ftp://ftp.ncbi.nlm.nih.gov/geo/samples/GSM1559nnn/GSM1559320/	GSM1559320	301559320
ovary	Homo sapiens	serous	4	GPL570	GSE63885	ftp://ftp.ncbi.nlm.nih.gov/geo/samples/GSM1559nnn/GSM1559317/	GSM1559317	301559317
ovary	Homo sapiens	serous	4	GPL570	GSE63885	ftp://ftp.ncbi.nlm.nih.gov/geo/samples/GSM1559nnn/GSM1559306/	GSM1559306	301559306
ovary	Homo sapiens	serous	4	GPL570	GSE63885	ftp://ftp.ncbi.nlm.nih.gov/geo/samples/GSM1559nnn/GSM1559301/	GSM1559301	301559301
ovary	Homo sapiens	serous	4	GPL570	GSE20565	ftp://ftp.ncbi.nlm.nih.gov/geo/samples/GSM516nnn/GSM516808/	GSM516808	300516808
ovary	Homo sapiens	serous	4	GPL570	GSE20565	ftp://ftp.ncbi.nlm.nih.gov/geo/samples/GSM516nnn/GSM516804/	GSM516804	300516804
ovary	Homo sapiens	serous	4	GPL570	GSE20565	ftp://ftp.ncbi.nlm.nih.gov/geo/samples/GSM516nnn/GSM516801/	GSM516801	300516801
ovary	Homo sapiens	serous	4	GPL570	GSE20565	ftp://ftp.ncbi.nlm.nih.gov/geo/samples/GSM516nnn/GSM516799/	GSM516799	300516799
ovary	Homo sapiens	serous	4	GPL570	GSE20565	ftp://ftp.ncbi.nlm.nih.gov/geo/samples/GSM516nnn/GSM516779/	GSM516779	300516779
ovary	Homo sapiens	serous	4	GPL570	GSE20565	ftp://ftp.ncbi.nlm.nih.gov/geo/samples/GSM516nnn/GSM516770/	GSM516770	300516770
ovary	Homo sapiens	serous	4	GPL570	GSE20565	ftp://ftp.ncbi.nlm.nih.gov/geo/samples/GSM516nnn/GSM516726/	GSM516726	300516726
ovary	Homo sapiens	serous	4	GPL570	GSE20565	ftp://ftp.ncbi.nlm.nih.gov/geo/samples/GSM516nnn/GSM516700/	GSM516700	300516700
ovary	Homo sapiens	serous	4	GPL570	GSE20565	ftp://ftp.ncbi.nlm.nih.gov/geo/samples/GSM516nnn/GSM516699/	GSM516699	300516699
ovary	Homo sapiens	serous	4	GPL570	GSE20565	ftp://ftp.ncbi.nlm.nih.gov/geo/samples/GSM516nnn/GSM516698/	GSM516698	300516698
ovary	Homo sapiens	serous	4	GPL570	GSE20565	ftp://ftp.ncbi.nlm.nih.gov/geo/samples/GSM516nnn/GSM516691/	GSM516691	300516691
ovary	Homo sapiens	serous	4	GPL570	GSE20565	ftp://ftp.ncbi.nlm.nih.gov/geo/samples/GSM516nnn/GSM516681/	GSM516681	300516681
ovary	Homo sapiens	serous	4	GPL570	GSE12172	ftp://ftp.ncbi.nlm.nih.gov/geo/samples/GSM306nnn/GSM306221/	GSM306221	300306221
ovary	Homo sapiens	serous	4	GPL570	GSE12172	ftp://ftp.ncbi.nlm.nih.gov/geo/samples/GSM306nnn/GSM306214/	GSM306214	300306214
ovary	Homo sapiens	serous	4	GPL570	GSE12172	ftp://ftp.ncbi.nlm.nih.gov/geo/samples/GSM306nnn/GSM306212/	GSM306212	300306212
ovary	Homo sapiens	serous	4	GPL570	GSE12172	ftp://ftp.ncbi.nlm.nih.gov/geo/samples/GSM306nnn/GSM306211/	GSM306211	300306211
ovary	Homo sapiens	serous	4	GPL570	GSE12172	ftp://ftp.ncbi.nlm.nih.gov/geo/samples/GSM306nnn/GSM306204/	GSM306204	300306204
ovary	Homo sapiens	serous	4	GPL570	GSE12172	ftp://ftp.ncbi.nlm.nih.gov/geo/samples/GSM306nnn/GSM306169/	GSM306169	300306169
ovary	Homo sapiens	serous	4	GPL570	GSE12172	ftp://ftp.ncbi.nlm.nih.gov/geo/samples/GSM306nnn/GSM306160/	GSM306160	300306160
ovary	Homo sapiens	serous	4	GPL570	GSE12172	ftp://ftp.ncbi.nlm.nih.gov/geo/samples/GSM306nnn/GSM306159/	GSM306159	300306159
ovary	Homo sapiens	serous	4	GPL570	GSE12172	ftp://ftp.ncbi.nlm.nih.gov/geo/samples/GSM306nnn/GSM306158/	GSM306158	300306158
ovary	Homo sapiens	serous	4	GPL570	GSE26193	ftp://ftp.ncbi.nlm.nih.gov/geo/samples/GSM643nnn/GSM643035/	GSM643035	300643035
ovary	Homo sapiens	serous	4	GPL570	GSE26193	ftp://ftp.ncbi.nlm.nih.gov/geo/samples/GSM643nnn/GSM643028/	GSM643028	300643028
ovary	Homo sapiens	serous	4	GPL570	GSE26193	ftp://ftp.ncbi.nlm.nih.gov/geo/samples/GSM643nnn/GSM643011/	GSM643011	300643011
ovary	Homo sapiens	serous	4	GPL570	GSE26193	ftp://ftp.ncbi.nlm.nih.gov/geo/samples/GSM643nnn/GSM643006/	GSM643006	300643006
ovary	Homo sapiens	serous	4	GPL570	GSE26193	ftp://ftp.ncbi.nlm.nih.gov/geo/samples/GSM642nnn/GSM642974/	GSM642974	300642974
ovary	Homo sapiens	serous	4	GPL570	GSE26193	ftp://ftp.ncbi.nlm.nih.gov/geo/samples/GSM642nnn/GSM642969/	GSM642969	300642969
ovary	Homo sapiens	serous	4	GPL570	GSE26193	ftp://ftp.ncbi.nlm.nih.gov/geo/samples/GSM642nnn/GSM642951/	GSM642951	300642951
ovary	Homo sapiens	serous	4	GPL570	GSE26193	ftp://ftp.ncbi.nlm.nih.gov/geo/samples/GSM642nnn/GSM642949/	GSM642949	300642949
ovary	Homo sapiens	serous	4	GPL570	GSE26193	ftp://ftp.ncbi.nlm.nih.gov/geo/samples/GSM642nnn/GSM642948/	GSM642948	300642948
ovary	Homo sapiens	serous	4	GPL570	GSE26193	ftp://ftp.ncbi.nlm.nih.gov/geo/samples/GSM642nnn/GSM642947/	GSM642947	300642947
ovary	Homo sapiens	serous	4	GPL570	GSE26193	ftp://ftp.ncbi.nlm.nih.gov/geo/samples/GSM642nnn/GSM642944/	GSM642944	300642944
ovary	Homo sapiens	serous	4	GPL570	GSE26193	ftp://ftp.ncbi.nlm.nih.gov/geo/samples/GSM642nnn/GSM642936/	GSM642936	300642936
ovary	Homo sapiens	serous	4	GPL570	GSE44104	ftp://ftp.ncbi.nlm.nih.gov/geo/samples/GSM1079nnn/GSM1079030/	GSM1079030	301079030
ovary	Homo sapiens	serous	4	GPL570	GSE44104	ftp://ftp.ncbi.nlm.nih.gov/geo/samples/GSM1079nnn/GSM1079026/	GSM1079026	301079026
ovary	Homo sapiens	serous	4	GPL6480	GSE17260	ftp://ftp.ncbi.nlm.nih.gov/geo/samples/GSM432nnn/GSM432330/	GSM432330	300432330
ovary	Homo sapiens	serous	4	GPL6480	GSE17260	ftp://ftp.ncbi.nlm.nih.gov/geo/samples/GSM432nnn/GSM432328/	GSM432328	300432328
ovary	Homo sapiens	serous	4	GPL6480	GSE17260	ftp://ftp.ncbi.nlm.nih.gov/geo/samples/GSM432nnn/GSM432326/	GSM432326	300432326
ovary	Homo sapiens	serous	4	GPL6480	GSE17260	ftp://ftp.ncbi.nlm.nih.gov/geo/samples/GSM432nnn/GSM432323/	GSM432323	300432323
ovary	Homo sapiens	serous	4	GPL6480	GSE17260	ftp://ftp.ncbi.nlm.nih.gov/geo/samples/GSM432nnn/GSM432322/	GSM432322	300432322
ovary	Homo sapiens	serous	4	GPL6480	GSE17260	ftp://ftp.ncbi.nlm.nih.gov/geo/samples/GSM432nnn/GSM432320/	GSM432320	300432320
ovary	Homo sapiens	serous	4	GPL6480	GSE17260	ftp://ftp.ncbi.nlm.nih.gov/geo/samples/GSM432nnn/GSM432307/	GSM432307	300432307
ovary	Homo sapiens	serous	4	GPL6480	GSE17260	ftp://ftp.ncbi.nlm.nih.gov/geo/samples/GSM432nnn/GSM432300/	GSM432300	300432300
ovary	Homo sapiens	serous	4	GPL6480	GSE17260	ftp://ftp.ncbi.nlm.nih.gov/geo/samples/GSM432nnn/GSM432299/	GSM432299	300432299
ovary	Homo sapiens	serous	4	GPL6480	GSE17260	ftp://ftp.ncbi.nlm.nih.gov/geo/samples/GSM432nnn/GSM432287/	GSM432287	300432287
ovary	Homo sapiens	serous	4	GPL6480	GSE17260	ftp://ftp.ncbi.nlm.nih.gov/geo/samples/GSM432nnn/GSM432273/	GSM432273	300432273
ovary	Homo sapiens	serous	4	GPL6480	GSE17260	ftp://ftp.ncbi.nlm.nih.gov/geo/samples/GSM432nnn/GSM432272/	GSM432272	300432272
ovary	Homo sapiens	serous	4	GPL6480	GSE17260	ftp://ftp.ncbi.nlm.nih.gov/geo/samples/GSM432nnn/GSM432271/	GSM432271	300432271
ovary	Homo sapiens	serous	4	GPL6480	GSE17260	ftp://ftp.ncbi.nlm.nih.gov/geo/samples/GSM432nnn/GSM432254/	GSM432254	300432254
ovary	Homo sapiens	serous	4	GPL6480	GSE17260	ftp://ftp.ncbi.nlm.nih.gov/geo/samples/GSM432nnn/GSM432252/	GSM432252	300432252
ovary	Homo sapiens	serous	4	GPL6480	GSE17260	ftp://ftp.ncbi.nlm.nih.gov/geo/samples/GSM432nnn/GSM432239/	GSM432239	300432239
ovary	Homo sapiens	serous	4	GPL6480	GSE17260	ftp://ftp.ncbi.nlm.nih.gov/geo/samples/GSM432nnn/GSM432221/	GSM432221	300432221
ovary	Homo sapiens	serous	4	GPL6480	GSE53963	ftp://ftp.ncbi.nlm.nih.gov/geo/samples/GSM1304nnn/GSM1304419/	GSM1304419	301304419
ovary	Homo sapiens	serous	4	GPL6480	GSE53963	ftp://ftp.ncbi.nlm.nih.gov/geo/samples/GSM1304nnn/GSM1304414/	GSM1304414	301304414
ovary	Homo sapiens	serous	4	GPL6480	GSE53963	ftp://ftp.ncbi.nlm.nih.gov/geo/samples/GSM1304nnn/GSM1304409/	GSM1304409	301304409
ovary	Homo sapiens	serous	4	GPL6480	GSE53963	ftp://ftp.ncbi.nlm.nih.gov/geo/samples/GSM1304nnn/GSM1304407/	GSM1304407	301304407
ovary	Homo sapiens	serous	4	GPL6480	GSE53963	ftp://ftp.ncbi.nlm.nih.gov/geo/samples/GSM1304nnn/GSM1304406/	GSM1304406	301304406
ovary	Homo sapiens	serous	4	GPL6480	GSE53963	ftp://ftp.ncbi.nlm.nih.gov/geo/samples/GSM1304nnn/GSM1304404/	GSM1304404	301304404
ovary	Homo sapiens	serous	4	GPL6480	GSE53963	ftp://ftp.ncbi.nlm.nih.gov/geo/samples/GSM1304nnn/GSM1304397/	GSM1304397	301304397
ovary	Homo sapiens	serous	4	GPL6480	GSE53963	ftp://ftp.ncbi.nlm.nih.gov/geo/samples/GSM1304nnn/GSM1304393/	GSM1304393	301304393
ovary	Homo sapiens	serous	4	GPL6480	GSE53963	ftp://ftp.ncbi.nlm.nih.gov/geo/samples/GSM1304nnn/GSM1304392/	GSM1304392	301304392
ovary	Homo sapiens	serous	4	GPL6480	GSE53963	ftp://ftp.ncbi.nlm.nih.gov/geo/samples/GSM1304nnn/GSM1304391/	GSM1304391	301304391
ovary	Homo sapiens	serous	4	GPL6480	GSE53963	ftp://ftp.ncbi.nlm.nih.gov/geo/samples/GSM1304nnn/GSM1304389/	GSM1304389	301304389
ovary	Homo sapiens	serous	4	GPL6480	GSE53963	ftp://ftp.ncbi.nlm.nih.gov/geo/samples/GSM1304nnn/GSM1304384/	GSM1304384	301304384
ovary	Homo sapiens	serous	4	GPL6480	GSE53963	ftp://ftp.ncbi.nlm.nih.gov/geo/samples/GSM1304nnn/GSM1304381/	GSM1304381	301304381
ovary	Homo sapiens	serous	4	GPL6480	GSE53963	ftp://ftp.ncbi.nlm.nih.gov/geo/samples/GSM1304nnn/GSM1304370/	GSM1304370	301304370
ovary	Homo sapiens	serous	4	GPL6480	GSE53963	ftp://ftp.ncbi.nlm.nih.gov/geo/samples/GSM1304nnn/GSM1304367/	GSM1304367	301304367
ovary	Homo sapiens	serous	4	GPL6480	GSE53963	ftp://ftp.ncbi.nlm.nih.gov/geo/samples/GSM1304nnn/GSM1304360/	GSM1304360	301304360
ovary	Homo sapiens	serous	4	GPL6480	GSE53963	ftp://ftp.ncbi.nlm.nih.gov/geo/samples/GSM1304nnn/GSM1304356/	GSM1304356	301304356
ovary	Homo sapiens	serous	4	GPL6480	GSE53963	ftp://ftp.ncbi.nlm.nih.gov/geo/samples/GSM1304nnn/GSM1304355/	GSM1304355	301304355
ovary	Homo sapiens	serous	4	GPL6480	GSE53963	ftp://ftp.ncbi.nlm.nih.gov/geo/samples/GSM1304nnn/GSM1304354/	GSM1304354	301304354
ovary	Homo sapiens	serous	4	GPL6480	GSE53963	ftp://ftp.ncbi.nlm.nih.gov/geo/samples/GSM1304nnn/GSM1304353/	GSM1304353	301304353
ovary	Homo sapiens	serous	4	GPL6480	GSE53963	ftp://ftp.ncbi.nlm.nih.gov/geo/samples/GSM1304nnn/GSM1304350/	GSM1304350	301304350
ovary	Homo sapiens	serous	4	GPL6480	GSE53963	ftp://ftp.ncbi.nlm.nih.gov/geo/samples/GSM1304nnn/GSM1304347/	GSM1304347	301304347
ovary	Homo sapiens	serous	4	GPL6480	GSE53963	ftp://ftp.ncbi.nlm.nih.gov/geo/samples/GSM1304nnn/GSM1304343/	GSM1304343	301304343
ovary	Homo sapiens	serous	4	GPL6480	GSE53963	ftp://ftp.ncbi.nlm.nih.gov/geo/samples/GSM1304nnn/GSM1304323/	GSM1304323	301304323
ovary	Homo sapiens	serous	4	GPL6480	GSE53963	ftp://ftp.ncbi.nlm.nih.gov/geo/samples/GSM1304nnn/GSM1304321/	GSM1304321	301304321
ovary	Homo sapiens	serous	4	GPL6480	GSE53963	ftp://ftp.ncbi.nlm.nih.gov/geo/samples/GSM1304nnn/GSM1304320/	GSM1304320	301304320
ovary	Homo sapiens	serous	4	GPL6480	GSE53963	ftp://ftp.ncbi.nlm.nih.gov/geo/samples/GSM1304nnn/GSM1304318/	GSM1304318	301304318
ovary	Homo sapiens	serous	4	GPL6480	GSE53963	ftp://ftp.ncbi.nlm.nih.gov/geo/samples/GSM1304nnn/GSM1304312/	GSM1304312	301304312
ovary	Homo sapiens	serous	4	GPL6480	GSE53963	ftp://ftp.ncbi.nlm.nih.gov/geo/samples/GSM1304nnn/GSM1304305/	GSM1304305	301304305
ovary	Homo sapiens	serous	4	GPL6480	GSE53963	ftp://ftp.ncbi.nlm.nih.gov/geo/samples/GSM1304nnn/GSM1304303/	GSM1304303	301304303
ovary	Homo sapiens	serous	4	GPL6480	GSE53963	ftp://ftp.ncbi.nlm.nih.gov/geo/samples/GSM1304nnn/GSM1304302/	GSM1304302	301304302
ovary	Homo sapiens	serous	4	GPL6480	GSE53963	ftp://ftp.ncbi.nlm.nih.gov/geo/samples/GSM1304nnn/GSM1304298/	GSM1304298	301304298
ovary	Homo sapiens	serous	4	GPL6480	GSE53963	ftp://ftp.ncbi.nlm.nih.gov/geo/samples/GSM1304nnn/GSM1304297/	GSM1304297	301304297
ovary	Homo sapiens	serous	4	GPL6480	GSE53963	ftp://ftp.ncbi.nlm.nih.gov/geo/samples/GSM1304nnn/GSM1304281/	GSM1304281	301304281
ovary	Homo sapiens	serous	4	GPL6480	GSE53963	ftp://ftp.ncbi.nlm.nih.gov/geo/samples/GSM1304nnn/GSM1304273/	GSM1304273	301304273
ovary	Homo sapiens	serous	4	GPL6480	GSE53963	ftp://ftp.ncbi.nlm.nih.gov/geo/samples/GSM1304nnn/GSM1304270/	GSM1304270	301304270
ovary	Homo sapiens	serous	4	GPL6480	GSE53963	ftp://ftp.ncbi.nlm.nih.gov/geo/samples/GSM1304nnn/GSM1304269/	GSM1304269	301304269
ovary	Homo sapiens	serous	4	GPL6480	GSE53963	ftp://ftp.ncbi.nlm.nih.gov/geo/samples/GSM1304nnn/GSM1304266/	GSM1304266	301304266
ovary	Homo sapiens	serous	4	GPL6480	GSE53963	ftp://ftp.ncbi.nlm.nih.gov/geo/samples/GSM1304nnn/GSM1304263/	GSM1304263	301304263
ovary	Homo sapiens	serous	4	GPL6480	GSE53963	ftp://ftp.ncbi.nlm.nih.gov/geo/samples/GSM1304nnn/GSM1304251/	GSM1304251	301304251
ovary	Homo sapiens	serous	4	GPL6480	GSE53963	ftp://ftp.ncbi.nlm.nih.gov/geo/samples/GSM1304nnn/GSM1304248/	GSM1304248	301304248
ovary	Homo sapiens	serous	4	GPL7264	GSE51088	ftp://ftp.ncbi.nlm.nih.gov/geo/samples/GSM1238nnn/GSM1238316/	GSM1238316	301238316
ovary	Homo sapiens	serous	4	GPL7264	GSE51088	ftp://ftp.ncbi.nlm.nih.gov/geo/samples/GSM1238nnn/GSM1238300/	GSM1238300	301238300
ovary	Homo sapiens	serous	4	GPL7264	GSE51088	ftp://ftp.ncbi.nlm.nih.gov/geo/samples/GSM1238nnn/GSM1238296/	GSM1238296	301238296
ovary	Homo sapiens	serous	4	GPL7264	GSE51088	ftp://ftp.ncbi.nlm.nih.gov/geo/samples/GSM1238nnn/GSM1238294/	GSM1238294	301238294
ovary	Homo sapiens	serous	4	GPL7264	GSE51088	ftp://ftp.ncbi.nlm.nih.gov/geo/samples/GSM1238nnn/GSM1238281/	GSM1238281	301238281
ovary	Homo sapiens	serous	4	GPL7264	GSE51088	ftp://ftp.ncbi.nlm.nih.gov/geo/samples/GSM1238nnn/GSM1238262/	GSM1238262	301238262
ovary	Homo sapiens	serous	4	GPL7264	GSE51088	ftp://ftp.ncbi.nlm.nih.gov/geo/samples/GSM1238nnn/GSM1238227/	GSM1238227	301238227
ovary	Homo sapiens	serous	4	GPL7264	GSE51088	ftp://ftp.ncbi.nlm.nih.gov/geo/samples/GSM1238nnn/GSM1238222/	GSM1238222	301238222
ovary	Homo sapiens	serous	4	GPL7264	GSE51088	ftp://ftp.ncbi.nlm.nih.gov/geo/samples/GSM1238nnn/GSM1238209/	GSM1238209	301238209
ovary	Homo sapiens	serous	4	GPL7264	GSE51088	ftp://ftp.ncbi.nlm.nih.gov/geo/samples/GSM1238nnn/GSM1238206/	GSM1238206	301238206
ovary	Homo sapiens	serous	4	GPL7264	GSE51088	ftp://ftp.ncbi.nlm.nih.gov/geo/samples/GSM1238nnn/GSM1238199/	GSM1238199	301238199
ovary	Homo sapiens	serous	4	GPL7264	GSE51088	ftp://ftp.ncbi.nlm.nih.gov/geo/samples/GSM1238nnn/GSM1238196/	GSM1238196	301238196
ovary	Homo sapiens	serous	4	GPL7264	GSE51088	ftp://ftp.ncbi.nlm.nih.gov/geo/samples/GSM1238nnn/GSM1238175/	GSM1238175	301238175
ovary	Homo sapiens	serous	4	GPL7264	GSE51088	ftp://ftp.ncbi.nlm.nih.gov/geo/samples/GSM1238nnn/GSM1238171/	GSM1238171	301238171
ovary	Homo sapiens	serous	4	GPL7264	GSE51088	ftp://ftp.ncbi.nlm.nih.gov/geo/samples/GSM1238nnn/GSM1238169/	GSM1238169	301238169
ovary	Homo sapiens	serous	4	GPL7264	GSE51088	ftp://ftp.ncbi.nlm.nih.gov/geo/samples/GSM1238nnn/GSM1238161/	GSM1238161	301238161
ovary	Homo sapiens	serous	4	GPL7264	GSE51088	ftp://ftp.ncbi.nlm.nih.gov/geo/samples/GSM1238nnn/GSM1238154/	GSM1238154	301238154
ovary	Homo sapiens	serous	4	GPL96	GSE6008	ftp://ftp.ncbi.nlm.nih.gov/geo/samples/GSM139nnn/GSM139458/	GSM139458	300139458
ovary	Homo sapiens	serous	4	GPL96	GSE6008	ftp://ftp.ncbi.nlm.nih.gov/geo/samples/GSM139nnn/GSM139447/	GSM139447	300139447
ovary	Homo sapiens	serous	4	GPL96	GSE6008	ftp://ftp.ncbi.nlm.nih.gov/geo/samples/GSM139nnn/GSM139445/	GSM139445	300139445
ovary	Homo sapiens	serous	4	GPL96	GSE6008	ftp://ftp.ncbi.nlm.nih.gov/geo/samples/GSM139nnn/GSM139436/	GSM139436	300139436
ovary	Homo sapiens	serous	4	GPL96	GSE14764	ftp://ftp.ncbi.nlm.nih.gov/geo/samples/GSM368nnn/GSM368720/	GSM368720	300368720
ovary	Homo sapiens	serous	4	GPL96	GSE14764	ftp://ftp.ncbi.nlm.nih.gov/geo/samples/GSM368nnn/GSM368661/	GSM368661	300368661
ovary	Homo sapiens	serous	4	GPL96	GSE14764	ftp://ftp.ncbi.nlm.nih.gov/geo/samples/GSM368nnn/GSM368719/	GSM368719	300368719
ovary	Homo sapiens	serous	1A	GPL570	GSE20565	ftp://ftp.ncbi.nlm.nih.gov/geo/samples/GSM516nnn/GSM516805/	GSM516805	300516805
ovary	Homo sapiens	serous	1A	GPL570	GSE20565	ftp://ftp.ncbi.nlm.nih.gov/geo/samples/GSM516nnn/GSM516697/	GSM516697	300516697
ovary	Homo sapiens	serous	1A	GPL570	GSE26193	ftp://ftp.ncbi.nlm.nih.gov/geo/samples/GSM642nnn/GSM642967/	GSM642967	300642967
ovary	Homo sapiens	serous	1A	GPL570	GSE26193	ftp://ftp.ncbi.nlm.nih.gov/geo/samples/GSM642nnn/GSM642946/	GSM642946	300642946
ovary	Homo sapiens	serous	1A	GPL7264	GSE51088	ftp://ftp.ncbi.nlm.nih.gov/geo/samples/GSM1238nnn/GSM1238203/	GSM1238203	301238203
ovary	Homo sapiens	serous	1A	GPL7264	GSE51088	ftp://ftp.ncbi.nlm.nih.gov/geo/samples/GSM1238nnn/GSM1238191/	GSM1238191	301238191
ovary	Homo sapiens	serous	1A	GPL96	GSE6008	ftp://ftp.ncbi.nlm.nih.gov/geo/samples/GSM139nnn/GSM139455/	GSM139455	300139455
ovary	Homo sapiens	serous	1A	GPL96	GSE14764	ftp://ftp.ncbi.nlm.nih.gov/geo/samples/GSM368nnn/GSM368667/	GSM368667	300368667
ovary	Homo sapiens	serous	1B	GPL570	GSE20565	ftp://ftp.ncbi.nlm.nih.gov/geo/samples/GSM516nnn/GSM516733/	GSM516733	300516733
ovary	Homo sapiens	serous	1B	GPL570	GSE20565	ftp://ftp.ncbi.nlm.nih.gov/geo/samples/GSM516nnn/GSM516688/	GSM516688	300516688
ovary	Homo sapiens	serous	1B	GPL570	GSE20565	ftp://ftp.ncbi.nlm.nih.gov/geo/samples/GSM516nnn/GSM516687/	GSM516687	300516687
ovary	Homo sapiens	serous	1B	GPL570	GSE20565	ftp://ftp.ncbi.nlm.nih.gov/geo/samples/GSM516nnn/GSM516678/	GSM516678	300516678
ovary	Homo sapiens	serous	1B	GPL570	GSE12172	ftp://ftp.ncbi.nlm.nih.gov/geo/samples/GSM306nnn/GSM306209/	GSM306209	300306209
ovary	Homo sapiens	serous	1B	GPL570	GSE26193	ftp://ftp.ncbi.nlm.nih.gov/geo/samples/GSM642nnn/GSM642984/	GSM642984	300642984
ovary	Homo sapiens	serous	1B	GPL570	GSE26193	ftp://ftp.ncbi.nlm.nih.gov/geo/samples/GSM642nnn/GSM642980/	GSM642980	300642980
ovary	Homo sapiens	serous	1B	GPL570	GSE26193	ftp://ftp.ncbi.nlm.nih.gov/geo/samples/GSM642nnn/GSM642941/	GSM642941	300642941
ovary	Homo sapiens	serous	1B	GPL570	GSE26193	ftp://ftp.ncbi.nlm.nih.gov/geo/samples/GSM642nnn/GSM642940/	GSM642940	300642940
ovary	Homo sapiens	serous	1B	GPL570	GSE26193	ftp://ftp.ncbi.nlm.nih.gov/geo/samples/GSM642nnn/GSM642933/	GSM642933	300642933
ovary	Homo sapiens	serous	1B	GPL7264	GSE51088	ftp://ftp.ncbi.nlm.nih.gov/geo/samples/GSM1238nnn/GSM1238246/	GSM1238246	301238246
ovary	Homo sapiens	serous	1B	GPL7264	GSE51088	ftp://ftp.ncbi.nlm.nih.gov/geo/samples/GSM1238nnn/GSM1238210/	GSM1238210	301238210
ovary	Homo sapiens	serous	1C	GPL570	GSE20565	ftp://ftp.ncbi.nlm.nih.gov/geo/samples/GSM516nnn/GSM516813/	GSM516813	300516813
ovary	Homo sapiens	serous	1C	GPL570	GSE20565	ftp://ftp.ncbi.nlm.nih.gov/geo/samples/GSM516nnn/GSM516780/	GSM516780	300516780
ovary	Homo sapiens	serous	1C	GPL570	GSE20565	ftp://ftp.ncbi.nlm.nih.gov/geo/samples/GSM516nnn/GSM516706/	GSM516706	300516706
ovary	Homo sapiens	serous	1C	GPL570	GSE12172	ftp://ftp.ncbi.nlm.nih.gov/geo/samples/GSM306nnn/GSM306208/	GSM306208	300306208
ovary	Homo sapiens	serous	1C	GPL570	GSE26193	ftp://ftp.ncbi.nlm.nih.gov/geo/samples/GSM643nnn/GSM643037/	GSM643037	300643037
ovary	Homo sapiens	serous	1C	GPL570	GSE26193	ftp://ftp.ncbi.nlm.nih.gov/geo/samples/GSM642nnn/GSM642957/	GSM642957	300642957
ovary	Homo sapiens	serous	1C	GPL7264	GSE51088	ftp://ftp.ncbi.nlm.nih.gov/geo/samples/GSM1238nnn/GSM1238219/	GSM1238219	301238219
ovary	Homo sapiens	serous	1C	GPL7264	GSE51088	ftp://ftp.ncbi.nlm.nih.gov/geo/samples/GSM1238nnn/GSM1238164/	GSM1238164	301238164
ovary	Homo sapiens	serous	1C	GPL96	GSE6008	ftp://ftp.ncbi.nlm.nih.gov/geo/samples/GSM139nnn/GSM139468/	GSM139468	300139468
ovary	Homo sapiens	serous	1C	GPL96	GSE6008	ftp://ftp.ncbi.nlm.nih.gov/geo/samples/GSM139nnn/GSM139464/	GSM139464	300139464
ovary	Homo sapiens	serous	1C	GPL96	GSE6008	ftp://ftp.ncbi.nlm.nih.gov/geo/samples/GSM139nnn/GSM139444/	GSM139444	300139444
ovary	Homo sapiens	serous	1C	GPL96	GSE14764	ftp://ftp.ncbi.nlm.nih.gov/geo/samples/GSM368nnn/GSM368682/	GSM368682	300368682
ovary	Homo sapiens	serous	2A	GPL570	GSE26193	ftp://ftp.ncbi.nlm.nih.gov/geo/samples/GSM642nnn/GSM642987/	GSM642987	300642987
ovary	Homo sapiens	serous	2A	GPL570	GSE20565	ftp://ftp.ncbi.nlm.nih.gov/geo/samples/GSM516nnn/GSM516811/	GSM516811	300516811
ovary	Homo sapiens	serous	2A	GPL570	GSE55512	ftp://ftp.ncbi.nlm.nih.gov/geo/samples/GSM1338nnn/GSM1338410/	GSM1338410	301338410
ovary	Homo sapiens	serous	2A	GPL570	GSE51373	ftp://ftp.ncbi.nlm.nih.gov/geo/samples/GSM1243nnn/GSM1243898/	GSM1243898	301243898
ovary	Homo sapiens	serous	2A	GPL570	GSE26193	ftp://ftp.ncbi.nlm.nih.gov/geo/samples/GSM643nnn/GSM643036/	GSM643036	300643036
ovary	Homo sapiens	serous	2A	GPL6480	GSE53963	ftp://ftp.ncbi.nlm.nih.gov/geo/samples/GSM1304nnn/GSM1304275/	GSM1304275	301304275
ovary	Homo sapiens	serous	2B	GPL570	GSE63885	ftp://ftp.ncbi.nlm.nih.gov/geo/samples/GSM1559nnn/GSM1559371/	GSM1559371	301559371
ovary	Homo sapiens	serous	2B	GPL570	GSE20565	ftp://ftp.ncbi.nlm.nih.gov/geo/samples/GSM516nnn/GSM516755/	GSM516755	300516755
ovary	Homo sapiens	serous	2B	GPL570	GSE20565	ftp://ftp.ncbi.nlm.nih.gov/geo/samples/GSM516nnn/GSM516731/	GSM516731	300516731
ovary	Homo sapiens	serous	2B	GPL570	GSE20565	ftp://ftp.ncbi.nlm.nih.gov/geo/samples/GSM516nnn/GSM516694/	GSM516694	300516694
ovary	Homo sapiens	serous	2B	GPL570	GSE51373	ftp://ftp.ncbi.nlm.nih.gov/geo/samples/GSM1243nnn/GSM1243893/	GSM1243893	301243893
ovary	Homo sapiens	serous	2B	GPL570	GSE51373	ftp://ftp.ncbi.nlm.nih.gov/geo/samples/GSM1243nnn/GSM1243886/	GSM1243886	301243886
ovary	Homo sapiens	serous	2B	GPL570	GSE26193	ftp://ftp.ncbi.nlm.nih.gov/geo/samples/GSM642nnn/GSM642994/	GSM642994	300642994
ovary	Homo sapiens	serous	2B	GPL570	GSE26193	ftp://ftp.ncbi.nlm.nih.gov/geo/samples/GSM642nnn/GSM642979/	GSM642979	300642979
ovary	Homo sapiens	serous	2B	GPL570	GSE26193	ftp://ftp.ncbi.nlm.nih.gov/geo/samples/GSM642nnn/GSM642945/	GSM642945	300642945
ovary	Homo sapiens	serous	2B	GPL6480	GSE53963	ftp://ftp.ncbi.nlm.nih.gov/geo/samples/GSM1304nnn/GSM1304386/	GSM1304386	301304386
ovary	Homo sapiens	serous	2B	GPL6480	GSE53963	ftp://ftp.ncbi.nlm.nih.gov/geo/samples/GSM1304nnn/GSM1304295/	GSM1304295	301304295
ovary	Homo sapiens	serous	2B	GPL6480	GSE53963	ftp://ftp.ncbi.nlm.nih.gov/geo/samples/GSM1304nnn/GSM1304279/	GSM1304279	301304279
ovary	Homo sapiens	serous	2B	GPL6480	GSE53963	ftp://ftp.ncbi.nlm.nih.gov/geo/samples/GSM1304nnn/GSM1304246/	GSM1304246	301304246
ovary	Homo sapiens	serous	2B	GPL7264	GSE51088	ftp://ftp.ncbi.nlm.nih.gov/geo/samples/GSM1238nnn/GSM1238292/	GSM1238292	301238292
ovary	Homo sapiens	serous	2C	GPL570	GSE63885	ftp://ftp.ncbi.nlm.nih.gov/geo/samples/GSM1559nnn/GSM1559351/	GSM1559351	301559351
ovary	Homo sapiens	serous	2C	GPL570	GSE20565	ftp://ftp.ncbi.nlm.nih.gov/geo/samples/GSM516nnn/GSM516789/	GSM516789	300516789
ovary	Homo sapiens	serous	2C	GPL570	GSE12172	ftp://ftp.ncbi.nlm.nih.gov/geo/samples/GSM306nnn/GSM306179/	GSM306179	300306179
ovary	Homo sapiens	serous	2C	GPL570	GSE12172	ftp://ftp.ncbi.nlm.nih.gov/geo/samples/GSM306nnn/GSM306170/	GSM306170	300306170
ovary	Homo sapiens	serous	2C	GPL570	GSE55512	ftp://ftp.ncbi.nlm.nih.gov/geo/samples/GSM1338nnn/GSM1338405/	GSM1338405	301338405
ovary	Homo sapiens	serous	2C	GPL570	GSE51373	ftp://ftp.ncbi.nlm.nih.gov/geo/samples/GSM1243nnn/GSM1243885/	GSM1243885	301243885
ovary	Homo sapiens	serous	2C	GPL570	GSE26193	ftp://ftp.ncbi.nlm.nih.gov/geo/samples/GSM643nnn/GSM643022/	GSM643022	300643022
ovary	Homo sapiens	serous	2C	GPL6480	GSE53963	ftp://ftp.ncbi.nlm.nih.gov/geo/samples/GSM1304nnn/GSM1304418/	GSM1304418	301304418
ovary	Homo sapiens	serous	2C	GPL6480	GSE53963	ftp://ftp.ncbi.nlm.nih.gov/geo/samples/GSM1304nnn/GSM1304361/	GSM1304361	301304361
ovary	Homo sapiens	serous	2C	GPL6480	GSE53963	ftp://ftp.ncbi.nlm.nih.gov/geo/samples/GSM1304nnn/GSM1304328/	GSM1304328	301304328
ovary	Homo sapiens	serous	2C	GPL7264	GSE51088	ftp://ftp.ncbi.nlm.nih.gov/geo/samples/GSM1238nnn/GSM1238285/	GSM1238285	301238285
ovary	Homo sapiens	serous	2C	GPL7264	GSE51088	ftp://ftp.ncbi.nlm.nih.gov/geo/samples/GSM1238nnn/GSM1238163/	GSM1238163	301238163
ovary	Homo sapiens	serous	2C	GPL96	GSE6008	ftp://ftp.ncbi.nlm.nih.gov/geo/samples/GSM139nnn/GSM139465/	GSM139465	300139465
ovary	Homo sapiens	serous	2C	GPL96	GSE6008	ftp://ftp.ncbi.nlm.nih.gov/geo/samples/GSM139nnn/GSM139446/	GSM139446	300139446
ovary	Homo sapiens	serous	2C	GPL96	GSE14764	ftp://ftp.ncbi.nlm.nih.gov/geo/samples/GSM368nnn/GSM368677/	GSM368677	300368677
ovary	Homo sapiens	serous	3A	GPL570	GSE63885	ftp://ftp.ncbi.nlm.nih.gov/geo/samples/GSM1559nnn/GSM1559362/	GSM1559362	301559362
ovary	Homo sapiens	serous	3A	GPL570	GSE63885	ftp://ftp.ncbi.nlm.nih.gov/geo/samples/GSM1559nnn/GSM1559355/	GSM1559355	301559355
ovary	Homo sapiens	serous	3A	GPL570	GSE63885	ftp://ftp.ncbi.nlm.nih.gov/geo/samples/GSM1559nnn/GSM1559346/	GSM1559346	301559346
ovary	Homo sapiens	serous	3A	GPL570	GSE63885	ftp://ftp.ncbi.nlm.nih.gov/geo/samples/GSM1559nnn/GSM1559307/	GSM1559307	301559307
ovary	Homo sapiens	serous	3A	GPL570	GSE20565	ftp://ftp.ncbi.nlm.nih.gov/geo/samples/GSM516nnn/GSM516787/	GSM516787	300516787
ovary	Homo sapiens	serous	3A	GPL570	GSE20565	ftp://ftp.ncbi.nlm.nih.gov/geo/samples/GSM516nnn/GSM516771/	GSM516771	300516771
ovary	Homo sapiens	serous	3A	GPL570	GSE12172	ftp://ftp.ncbi.nlm.nih.gov/geo/samples/GSM306nnn/GSM306194/	GSM306194	300306194
ovary	Homo sapiens	serous	3A	GPL570	GSE12172	ftp://ftp.ncbi.nlm.nih.gov/geo/samples/GSM306nnn/GSM306164/	GSM306164	300306164
ovary	Homo sapiens	serous	3A	GPL570	GSE51373	ftp://ftp.ncbi.nlm.nih.gov/geo/samples/GSM1243nnn/GSM1243900/	GSM1243900	301243900
ovary	Homo sapiens	serous	3A	GPL570	GSE51373	ftp://ftp.ncbi.nlm.nih.gov/geo/samples/GSM1243nnn/GSM1243890/	GSM1243890	301243890
ovary	Homo sapiens	serous	3A	GPL570	GSE51373	ftp://ftp.ncbi.nlm.nih.gov/geo/samples/GSM1243nnn/GSM1243889/	GSM1243889	301243889
ovary	Homo sapiens	serous	3A	GPL570	GSE51373	ftp://ftp.ncbi.nlm.nih.gov/geo/samples/GSM1243nnn/GSM1243887/	GSM1243887	301243887
ovary	Homo sapiens	serous	3A	GPL570	GSE26193	ftp://ftp.ncbi.nlm.nih.gov/geo/samples/GSM643nnn/GSM643020/	GSM643020	300643020
ovary	Homo sapiens	serous	3A	GPL570	GSE26193	ftp://ftp.ncbi.nlm.nih.gov/geo/samples/GSM643nnn/GSM643007/	GSM643007	300643007
ovary	Homo sapiens	serous	3A	GPL570	GSE30161	ftp://ftp.ncbi.nlm.nih.gov/geo/samples/GSM746nnn/GSM746903/	GSM746903	300746903
ovary	Homo sapiens	serous	3A	GPL570	GSE30161	ftp://ftp.ncbi.nlm.nih.gov/geo/samples/GSM746nnn/GSM746890/	GSM746890	300746890
ovary	Homo sapiens	serous	3A	GPL570	GSE30161	ftp://ftp.ncbi.nlm.nih.gov/geo/samples/GSM746nnn/GSM746879/	GSM746879	300746879
ovary	Homo sapiens	serous	3A	GPL570	GSE30161	ftp://ftp.ncbi.nlm.nih.gov/geo/samples/GSM746nnn/GSM746866/	GSM746866	300746866
ovary	Homo sapiens	serous	3A	GPL6480	GSE17260	ftp://ftp.ncbi.nlm.nih.gov/geo/samples/GSM432nnn/GSM432321/	GSM432321	300432321
ovary	Homo sapiens	serous	3A	GPL6480	GSE17260	ftp://ftp.ncbi.nlm.nih.gov/geo/samples/GSM432nnn/GSM432315/	GSM432315	300432315
ovary	Homo sapiens	serous	3A	GPL6480	GSE17260	ftp://ftp.ncbi.nlm.nih.gov/geo/samples/GSM432nnn/GSM432313/	GSM432313	300432313
ovary	Homo sapiens	serous	3A	GPL6480	GSE17260	ftp://ftp.ncbi.nlm.nih.gov/geo/samples/GSM432nnn/GSM432248/	GSM432248	300432248
ovary	Homo sapiens	serous	3A	GPL6480	GSE17260	ftp://ftp.ncbi.nlm.nih.gov/geo/samples/GSM432nnn/GSM432246/	GSM432246	300432246
ovary	Homo sapiens	serous	3A	GPL6480	GSE17260	ftp://ftp.ncbi.nlm.nih.gov/geo/samples/GSM432nnn/GSM432230/	GSM432230	300432230
ovary	Homo sapiens	serous	3A	GPL6480	GSE53963	ftp://ftp.ncbi.nlm.nih.gov/geo/samples/GSM1304nnn/GSM1304382/	GSM1304382	301304382
ovary	Homo sapiens	serous	3A	GPL6480	GSE53963	ftp://ftp.ncbi.nlm.nih.gov/geo/samples/GSM1304nnn/GSM1304375/	GSM1304375	301304375
ovary	Homo sapiens	serous	3A	GPL6480	GSE53963	ftp://ftp.ncbi.nlm.nih.gov/geo/samples/GSM1304nnn/GSM1304309/	GSM1304309	301304309
ovary	Homo sapiens	serous	3A	GPL7264	GSE51088	ftp://ftp.ncbi.nlm.nih.gov/geo/samples/GSM1238nnn/GSM1238287/	GSM1238287	301238287
ovary	Homo sapiens	serous	3A	GPL7264	GSE51088	ftp://ftp.ncbi.nlm.nih.gov/geo/samples/GSM1238nnn/GSM1238236/	GSM1238236	301238236
ovary	Homo sapiens	serous	3A	GPL7264	GSE51088	ftp://ftp.ncbi.nlm.nih.gov/geo/samples/GSM1238nnn/GSM1238201/	GSM1238201	301238201
ovary	Homo sapiens	serous	3A	GPL7264	GSE51088	ftp://ftp.ncbi.nlm.nih.gov/geo/samples/GSM1238nnn/GSM1238179/	GSM1238179	301238179
ovary	Homo sapiens	serous	3B	GPL570	GSE63885	ftp://ftp.ncbi.nlm.nih.gov/geo/samples/GSM1559nnn/GSM1559369/	GSM1559369	301559369
ovary	Homo sapiens	serous	3B	GPL570	GSE63885	ftp://ftp.ncbi.nlm.nih.gov/geo/samples/GSM1559nnn/GSM1559357/	GSM1559357	301559357
ovary	Homo sapiens	serous	3B	GPL570	GSE63885	ftp://ftp.ncbi.nlm.nih.gov/geo/samples/GSM1559nnn/GSM1559356/	GSM1559356	301559356
ovary	Homo sapiens	serous	3B	GPL570	GSE63885	ftp://ftp.ncbi.nlm.nih.gov/geo/samples/GSM1559nnn/GSM1559354/	GSM1559354	301559354
ovary	Homo sapiens	serous	3B	GPL570	GSE63885	ftp://ftp.ncbi.nlm.nih.gov/geo/samples/GSM1559nnn/GSM1559348/	GSM1559348	301559348
ovary	Homo sapiens	serous	3B	GPL570	GSE63885	ftp://ftp.ncbi.nlm.nih.gov/geo/samples/GSM1559nnn/GSM1559330/	GSM1559330	301559330
ovary	Homo sapiens	serous	3B	GPL570	GSE63885	ftp://ftp.ncbi.nlm.nih.gov/geo/samples/GSM1559nnn/GSM1559321/	GSM1559321	301559321
ovary	Homo sapiens	serous	3B	GPL570	GSE20565	ftp://ftp.ncbi.nlm.nih.gov/geo/samples/GSM516nnn/GSM516750/	GSM516750	300516750
ovary	Homo sapiens	serous	3B	GPL570	GSE12172	ftp://ftp.ncbi.nlm.nih.gov/geo/samples/GSM306nnn/GSM306246/	GSM306246	300306246
ovary	Homo sapiens	serous	3B	GPL570	GSE12172	ftp://ftp.ncbi.nlm.nih.gov/geo/samples/GSM306nnn/GSM306240/	GSM306240	300306240
ovary	Homo sapiens	serous	3B	GPL570	GSE12172	ftp://ftp.ncbi.nlm.nih.gov/geo/samples/GSM306nnn/GSM306219/	GSM306219	300306219
ovary	Homo sapiens	serous	3B	GPL570	GSE12172	ftp://ftp.ncbi.nlm.nih.gov/geo/samples/GSM306nnn/GSM306207/	GSM306207	300306207
ovary	Homo sapiens	serous	3B	GPL570	GSE55512	ftp://ftp.ncbi.nlm.nih.gov/geo/samples/GSM1338nnn/GSM1338406/	GSM1338406	301338406
ovary	Homo sapiens	serous	3B	GPL570	GSE51373	ftp://ftp.ncbi.nlm.nih.gov/geo/samples/GSM1243nnn/GSM1243899/	GSM1243899	301243899
ovary	Homo sapiens	serous	3B	GPL570	GSE51373	ftp://ftp.ncbi.nlm.nih.gov/geo/samples/GSM1243nnn/GSM1243896/	GSM1243896	301243896
ovary	Homo sapiens	serous	3B	GPL570	GSE26193	ftp://ftp.ncbi.nlm.nih.gov/geo/samples/GSM642nnn/GSM642992/	GSM642992	300642992
ovary	Homo sapiens	serous	3B	GPL570	GSE26193	ftp://ftp.ncbi.nlm.nih.gov/geo/samples/GSM642nnn/GSM642988/	GSM642988	300642988
ovary	Homo sapiens	serous	3B	GPL570	GSE30161	ftp://ftp.ncbi.nlm.nih.gov/geo/samples/GSM746nnn/GSM746913/	GSM746913	300746913
ovary	Homo sapiens	serous	3B	GPL570	GSE30161	ftp://ftp.ncbi.nlm.nih.gov/geo/samples/GSM746nnn/GSM746910/	GSM746910	300746910
ovary	Homo sapiens	serous	3B	GPL570	GSE30161	ftp://ftp.ncbi.nlm.nih.gov/geo/samples/GSM746nnn/GSM746907/	GSM746907	300746907
ovary	Homo sapiens	serous	3B	GPL570	GSE30161	ftp://ftp.ncbi.nlm.nih.gov/geo/samples/GSM746nnn/GSM746897/	GSM746897	300746897
ovary	Homo sapiens	serous	3B	GPL570	GSE30161	ftp://ftp.ncbi.nlm.nih.gov/geo/samples/GSM746nnn/GSM746891/	GSM746891	300746891
ovary	Homo sapiens	serous	3B	GPL570	GSE30161	ftp://ftp.ncbi.nlm.nih.gov/geo/samples/GSM746nnn/GSM746882/	GSM746882	300746882
ovary	Homo sapiens	serous	3B	GPL6480	GSE17260	ftp://ftp.ncbi.nlm.nih.gov/geo/samples/GSM432nnn/GSM432327/	GSM432327	300432327
ovary	Homo sapiens	serous	3B	GPL6480	GSE17260	ftp://ftp.ncbi.nlm.nih.gov/geo/samples/GSM432nnn/GSM432325/	GSM432325	300432325
ovary	Homo sapiens	serous	3B	GPL6480	GSE17260	ftp://ftp.ncbi.nlm.nih.gov/geo/samples/GSM432nnn/GSM432316/	GSM432316	300432316
ovary	Homo sapiens	serous	3B	GPL6480	GSE17260	ftp://ftp.ncbi.nlm.nih.gov/geo/samples/GSM432nnn/GSM432314/	GSM432314	300432314
ovary	Homo sapiens	serous	3B	GPL6480	GSE17260	ftp://ftp.ncbi.nlm.nih.gov/geo/samples/GSM432nnn/GSM432312/	GSM432312	300432312
ovary	Homo sapiens	serous	3B	GPL6480	GSE17260	ftp://ftp.ncbi.nlm.nih.gov/geo/samples/GSM432nnn/GSM432301/	GSM432301	300432301
ovary	Homo sapiens	serous	3B	GPL6480	GSE17260	ftp://ftp.ncbi.nlm.nih.gov/geo/samples/GSM432nnn/GSM432291/	GSM432291	300432291
ovary	Homo sapiens	serous	3B	GPL6480	GSE17260	ftp://ftp.ncbi.nlm.nih.gov/geo/samples/GSM432nnn/GSM432289/	GSM432289	300432289
ovary	Homo sapiens	serous	3B	GPL6480	GSE17260	ftp://ftp.ncbi.nlm.nih.gov/geo/samples/GSM432nnn/GSM432286/	GSM432286	300432286
ovary	Homo sapiens	serous	3B	GPL6480	GSE17260	ftp://ftp.ncbi.nlm.nih.gov/geo/samples/GSM432nnn/GSM432284/	GSM432284	300432284
ovary	Homo sapiens	serous	3B	GPL6480	GSE17260	ftp://ftp.ncbi.nlm.nih.gov/geo/samples/GSM432nnn/GSM432267/	GSM432267	300432267
ovary	Homo sapiens	serous	3B	GPL6480	GSE17260	ftp://ftp.ncbi.nlm.nih.gov/geo/samples/GSM432nnn/GSM432264/	GSM432264	300432264
ovary	Homo sapiens	serous	3B	GPL6480	GSE17260	ftp://ftp.ncbi.nlm.nih.gov/geo/samples/GSM432nnn/GSM432262/	GSM432262	300432262
ovary	Homo sapiens	serous	3B	GPL6480	GSE17260	ftp://ftp.ncbi.nlm.nih.gov/geo/samples/GSM432nnn/GSM432259/	GSM432259	300432259
ovary	Homo sapiens	serous	3B	GPL6480	GSE17260	ftp://ftp.ncbi.nlm.nih.gov/geo/samples/GSM432nnn/GSM432256/	GSM432256	300432256
ovary	Homo sapiens	serous	3B	GPL6480	GSE17260	ftp://ftp.ncbi.nlm.nih.gov/geo/samples/GSM432nnn/GSM432233/	GSM432233	300432233
ovary	Homo sapiens	serous	3B	GPL6480	GSE17260	ftp://ftp.ncbi.nlm.nih.gov/geo/samples/GSM432nnn/GSM432227/	GSM432227	300432227
ovary	Homo sapiens	serous	3B	GPL6480	GSE17260	ftp://ftp.ncbi.nlm.nih.gov/geo/samples/GSM432nnn/GSM432225/	GSM432225	300432225
ovary	Homo sapiens	serous	3B	GPL6480	GSE53963	ftp://ftp.ncbi.nlm.nih.gov/geo/samples/GSM1304nnn/GSM1304366/	GSM1304366	301304366
ovary	Homo sapiens	serous	3B	GPL6480	GSE53963	ftp://ftp.ncbi.nlm.nih.gov/geo/samples/GSM1304nnn/GSM1304299/	GSM1304299	301304299
ovary	Homo sapiens	serous	3B	GPL6480	GSE53963	ftp://ftp.ncbi.nlm.nih.gov/geo/samples/GSM1304nnn/GSM1304294/	GSM1304294	301304294
ovary	Homo sapiens	serous	3B	GPL6480	GSE53963	ftp://ftp.ncbi.nlm.nih.gov/geo/samples/GSM1304nnn/GSM1304292/	GSM1304292	301304292
ovary	Homo sapiens	serous	3B	GPL6480	GSE53963	ftp://ftp.ncbi.nlm.nih.gov/geo/samples/GSM1304nnn/GSM1304288/	GSM1304288	301304288
ovary	Homo sapiens	serous	3B	GPL6480	GSE53963	ftp://ftp.ncbi.nlm.nih.gov/geo/samples/GSM1304nnn/GSM1304274/	GSM1304274	301304274
ovary	Homo sapiens	serous	3B	GPL6480	GSE53963	ftp://ftp.ncbi.nlm.nih.gov/geo/samples/GSM1304nnn/GSM1304267/	GSM1304267	301304267
ovary	Homo sapiens	serous	3B	GPL7264	GSE51088	ftp://ftp.ncbi.nlm.nih.gov/geo/samples/GSM1238nnn/GSM1238297/	GSM1238297	301238297
ovary	Homo sapiens	serous	3B	GPL7264	GSE51088	ftp://ftp.ncbi.nlm.nih.gov/geo/samples/GSM1238nnn/GSM1238291/	GSM1238291	301238291
ovary	Homo sapiens	serous	3B	GPL7264	GSE51088	ftp://ftp.ncbi.nlm.nih.gov/geo/samples/GSM1238nnn/GSM1238278/	GSM1238278	301238278
ovary	Homo sapiens	serous	3B	GPL7264	GSE51088	ftp://ftp.ncbi.nlm.nih.gov/geo/samples/GSM1238nnn/GSM1238276/	GSM1238276	301238276
ovary	Homo sapiens	serous	3B	GPL7264	GSE51088	ftp://ftp.ncbi.nlm.nih.gov/geo/samples/GSM1238nnn/GSM1238275/	GSM1238275	301238275
ovary	Homo sapiens	serous	3B	GPL7264	GSE51088	ftp://ftp.ncbi.nlm.nih.gov/geo/samples/GSM1238nnn/GSM1238268/	GSM1238268	301238268
ovary	Homo sapiens	serous	3B	GPL7264	GSE51088	ftp://ftp.ncbi.nlm.nih.gov/geo/samples/GSM1238nnn/GSM1238232/	GSM1238232	301238232
ovary	Homo sapiens	serous	3B	GPL7264	GSE51088	ftp://ftp.ncbi.nlm.nih.gov/geo/samples/GSM1238nnn/GSM1238216/	GSM1238216	301238216
ovary	Homo sapiens	serous	3B	GPL7264	GSE51088	ftp://ftp.ncbi.nlm.nih.gov/geo/samples/GSM1238nnn/GSM1238184/	GSM1238184	301238184
ovary	Homo sapiens	serous	3B	GPL7264	GSE51088	ftp://ftp.ncbi.nlm.nih.gov/geo/samples/GSM1238nnn/GSM1238165/	GSM1238165	301238165
ovary	Homo sapiens	serous	3B	GPL7264	GSE51088	ftp://ftp.ncbi.nlm.nih.gov/geo/samples/GSM1238nnn/GSM1238151/	GSM1238151	301238151
ovary	Homo sapiens	serous	3B	GPL7264	GSE51088	ftp://ftp.ncbi.nlm.nih.gov/geo/samples/GSM1238nnn/GSM1238149/	GSM1238149	301238149
ovary	Homo sapiens	serous	3B	GPL96	GSE14764	ftp://ftp.ncbi.nlm.nih.gov/geo/samples/GSM368nnn/GSM368696/	GSM368696	300368696
ovary	Homo sapiens	serous	3B	GPL96	GSE14764	ftp://ftp.ncbi.nlm.nih.gov/geo/samples/GSM368nnn/GSM368694/	GSM368694	300368694
ovary	Homo sapiens	serous	3B	GPL96	GSE14764	ftp://ftp.ncbi.nlm.nih.gov/geo/samples/GSM368nnn/GSM368693/	GSM368693	300368693
ovary	Homo sapiens	serous	3C	GPL570	GSE23391 GSE23392	ftp://ftp.ncbi.nlm.nih.gov/geo/samples/GSM573nnn/GSM573680/	GSM573680	300573680
ovary	Homo sapiens	serous	3C	GPL570	GSE23391 GSE23392	ftp://ftp.ncbi.nlm.nih.gov/geo/samples/GSM573nnn/GSM573679/	GSM573679	300573679
ovary	Homo sapiens	serous	3C	GPL570	GSE63885	ftp://ftp.ncbi.nlm.nih.gov/geo/samples/GSM1559nnn/GSM1559373/	GSM1559373	301559373
ovary	Homo sapiens	serous	3C	GPL570	GSE63885	ftp://ftp.ncbi.nlm.nih.gov/geo/samples/GSM1559nnn/GSM1559372/	GSM1559372	301559372
ovary	Homo sapiens	serous	3C	GPL570	GSE63885	ftp://ftp.ncbi.nlm.nih.gov/geo/samples/GSM1559nnn/GSM1559370/	GSM1559370	301559370
ovary	Homo sapiens	serous	3C	GPL570	GSE63885	ftp://ftp.ncbi.nlm.nih.gov/geo/samples/GSM1559nnn/GSM1559368/	GSM1559368	301559368
ovary	Homo sapiens	serous	3C	GPL570	GSE63885	ftp://ftp.ncbi.nlm.nih.gov/geo/samples/GSM1559nnn/GSM1559367/	GSM1559367	301559367
ovary	Homo sapiens	serous	3C	GPL570	GSE63885	ftp://ftp.ncbi.nlm.nih.gov/geo/samples/GSM1559nnn/GSM1559366/	GSM1559366	301559366
ovary	Homo sapiens	serous	3C	GPL570	GSE63885	ftp://ftp.ncbi.nlm.nih.gov/geo/samples/GSM1559nnn/GSM1559365/	GSM1559365	301559365
ovary	Homo sapiens	serous	3C	GPL570	GSE63885	ftp://ftp.ncbi.nlm.nih.gov/geo/samples/GSM1559nnn/GSM1559364/	GSM1559364	301559364
ovary	Homo sapiens	serous	3C	GPL570	GSE63885	ftp://ftp.ncbi.nlm.nih.gov/geo/samples/GSM1559nnn/GSM1559361/	GSM1559361	301559361
ovary	Homo sapiens	serous	3C	GPL570	GSE63885	ftp://ftp.ncbi.nlm.nih.gov/geo/samples/GSM1559nnn/GSM1559360/	GSM1559360	301559360
ovary	Homo sapiens	serous	3C	GPL570	GSE63885	ftp://ftp.ncbi.nlm.nih.gov/geo/samples/GSM1559nnn/GSM1559359/	GSM1559359	301559359
ovary	Homo sapiens	serous	3C	GPL570	GSE63885	ftp://ftp.ncbi.nlm.nih.gov/geo/samples/GSM1559nnn/GSM1559358/	GSM1559358	301559358
ovary	Homo sapiens	serous	3C	GPL570	GSE63885	ftp://ftp.ncbi.nlm.nih.gov/geo/samples/GSM1559nnn/GSM1559353/	GSM1559353	301559353
ovary	Homo sapiens	serous	3C	GPL570	GSE63885	ftp://ftp.ncbi.nlm.nih.gov/geo/samples/GSM1559nnn/GSM1559350/	GSM1559350	301559350
ovary	Homo sapiens	serous	3C	GPL570	GSE63885	ftp://ftp.ncbi.nlm.nih.gov/geo/samples/GSM1559nnn/GSM1559349/	GSM1559349	301559349
ovary	Homo sapiens	serous	3C	GPL570	GSE63885	ftp://ftp.ncbi.nlm.nih.gov/geo/samples/GSM1559nnn/GSM1559347/	GSM1559347	301559347
ovary	Homo sapiens	serous	3C	GPL570	GSE63885	ftp://ftp.ncbi.nlm.nih.gov/geo/samples/GSM1559nnn/GSM1559345/	GSM1559345	301559345
ovary	Homo sapiens	serous	3C	GPL570	GSE63885	ftp://ftp.ncbi.nlm.nih.gov/geo/samples/GSM1559nnn/GSM1559344/	GSM1559344	301559344
ovary	Homo sapiens	serous	3C	GPL570	GSE63885	ftp://ftp.ncbi.nlm.nih.gov/geo/samples/GSM1559nnn/GSM1559343/	GSM1559343	301559343
ovary	Homo sapiens	serous	3C	GPL570	GSE63885	ftp://ftp.ncbi.nlm.nih.gov/geo/samples/GSM1559nnn/GSM1559342/	GSM1559342	301559342
ovary	Homo sapiens	serous	3C	GPL570	GSE63885	ftp://ftp.ncbi.nlm.nih.gov/geo/samples/GSM1559nnn/GSM1559339/	GSM1559339	301559339
ovary	Homo sapiens	serous	3C	GPL570	GSE63885	ftp://ftp.ncbi.nlm.nih.gov/geo/samples/GSM1559nnn/GSM1559336/	GSM1559336	301559336
ovary	Homo sapiens	serous	3C	GPL570	GSE63885	ftp://ftp.ncbi.nlm.nih.gov/geo/samples/GSM1559nnn/GSM1559335/	GSM1559335	301559335
ovary	Homo sapiens	serous	3C	GPL570	GSE63885	ftp://ftp.ncbi.nlm.nih.gov/geo/samples/GSM1559nnn/GSM1559333/	GSM1559333	301559333
ovary	Homo sapiens	serous	3C	GPL570	GSE63885	ftp://ftp.ncbi.nlm.nih.gov/geo/samples/GSM1559nnn/GSM1559332/	GSM1559332	301559332
ovary	Homo sapiens	serous	3C	GPL570	GSE63885	ftp://ftp.ncbi.nlm.nih.gov/geo/samples/GSM1559nnn/GSM1559329/	GSM1559329	301559329
ovary	Homo sapiens	serous	3C	GPL570	GSE63885	ftp://ftp.ncbi.nlm.nih.gov/geo/samples/GSM1559nnn/GSM1559328/	GSM1559328	301559328
ovary	Homo sapiens	serous	3C	GPL570	GSE63885	ftp://ftp.ncbi.nlm.nih.gov/geo/samples/GSM1559nnn/GSM1559327/	GSM1559327	301559327
ovary	Homo sapiens	serous	3C	GPL570	GSE63885	ftp://ftp.ncbi.nlm.nih.gov/geo/samples/GSM1559nnn/GSM1559326/	GSM1559326	301559326
ovary	Homo sapiens	serous	3C	GPL570	GSE63885	ftp://ftp.ncbi.nlm.nih.gov/geo/samples/GSM1559nnn/GSM1559325/	GSM1559325	301559325
ovary	Homo sapiens	serous	3C	GPL570	GSE63885	ftp://ftp.ncbi.nlm.nih.gov/geo/samples/GSM1559nnn/GSM1559324/	GSM1559324	301559324
ovary	Homo sapiens	serous	3C	GPL570	GSE63885	ftp://ftp.ncbi.nlm.nih.gov/geo/samples/GSM1559nnn/GSM1559323/	GSM1559323	301559323
ovary	Homo sapiens	serous	3C	GPL570	GSE63885	ftp://ftp.ncbi.nlm.nih.gov/geo/samples/GSM1559nnn/GSM1559322/	GSM1559322	301559322
ovary	Homo sapiens	serous	3C	GPL570	GSE63885	ftp://ftp.ncbi.nlm.nih.gov/geo/samples/GSM1559nnn/GSM1559318/	GSM1559318	301559318
ovary	Homo sapiens	serous	3C	GPL570	GSE63885	ftp://ftp.ncbi.nlm.nih.gov/geo/samples/GSM1559nnn/GSM1559316/	GSM1559316	301559316
ovary	Homo sapiens	serous	3C	GPL570	GSE63885	ftp://ftp.ncbi.nlm.nih.gov/geo/samples/GSM1559nnn/GSM1559315/	GSM1559315	301559315
ovary	Homo sapiens	serous	3C	GPL570	GSE63885	ftp://ftp.ncbi.nlm.nih.gov/geo/samples/GSM1559nnn/GSM1559314/	GSM1559314	301559314
ovary	Homo sapiens	serous	3C	GPL570	GSE63885	ftp://ftp.ncbi.nlm.nih.gov/geo/samples/GSM1559nnn/GSM1559313/	GSM1559313	301559313
ovary	Homo sapiens	serous	3C	GPL570	GSE63885	ftp://ftp.ncbi.nlm.nih.gov/geo/samples/GSM1559nnn/GSM1559312/	GSM1559312	301559312
ovary	Homo sapiens	serous	3C	GPL570	GSE63885	ftp://ftp.ncbi.nlm.nih.gov/geo/samples/GSM1559nnn/GSM1559311/	GSM1559311	301559311
ovary	Homo sapiens	serous	3C	GPL570	GSE63885	ftp://ftp.ncbi.nlm.nih.gov/geo/samples/GSM1559nnn/GSM1559309/	GSM1559309	301559309
ovary	Homo sapiens	serous	3C	GPL570	GSE63885	ftp://ftp.ncbi.nlm.nih.gov/geo/samples/GSM1559nnn/GSM1559308/	GSM1559308	301559308
ovary	Homo sapiens	serous	3C	GPL570	GSE63885	ftp://ftp.ncbi.nlm.nih.gov/geo/samples/GSM1559nnn/GSM1559305/	GSM1559305	301559305
ovary	Homo sapiens	serous	3C	GPL570	GSE63885	ftp://ftp.ncbi.nlm.nih.gov/geo/samples/GSM1559nnn/GSM1559304/	GSM1559304	301559304
ovary	Homo sapiens	serous	3C	GPL570	GSE63885	ftp://ftp.ncbi.nlm.nih.gov/geo/samples/GSM1559nnn/GSM1559303/	GSM1559303	301559303
ovary	Homo sapiens	serous	3C	GPL570	GSE63885	ftp://ftp.ncbi.nlm.nih.gov/geo/samples/GSM1559nnn/GSM1559302/	GSM1559302	301559302
ovary	Homo sapiens	serous	3C	GPL570	GSE63885	ftp://ftp.ncbi.nlm.nih.gov/geo/samples/GSM1559nnn/GSM1559300/	GSM1559300	301559300
ovary	Homo sapiens	serous	3C	GPL570	GSE63885	ftp://ftp.ncbi.nlm.nih.gov/geo/samples/GSM1559nnn/GSM1559299/	GSM1559299	301559299
ovary	Homo sapiens	serous	3C	GPL570	GSE20565	ftp://ftp.ncbi.nlm.nih.gov/geo/samples/GSM516nnn/GSM516814/	GSM516814	300516814
ovary	Homo sapiens	serous	3C	GPL570	GSE20565	ftp://ftp.ncbi.nlm.nih.gov/geo/samples/GSM516nnn/GSM516803/	GSM516803	300516803
ovary	Homo sapiens	serous	3C	GPL570	GSE20565	ftp://ftp.ncbi.nlm.nih.gov/geo/samples/GSM516nnn/GSM516802/	GSM516802	300516802
ovary	Homo sapiens	serous	3C	GPL570	GSE20565	ftp://ftp.ncbi.nlm.nih.gov/geo/samples/GSM516nnn/GSM516798/	GSM516798	300516798
ovary	Homo sapiens	serous	3C	GPL570	GSE20565	ftp://ftp.ncbi.nlm.nih.gov/geo/samples/GSM516nnn/GSM516797/	GSM516797	300516797
ovary	Homo sapiens	serous	3C	GPL570	GSE20565	ftp://ftp.ncbi.nlm.nih.gov/geo/samples/GSM516nnn/GSM516795/	GSM516795	300516795
ovary	Homo sapiens	serous	3C	GPL570	GSE20565	ftp://ftp.ncbi.nlm.nih.gov/geo/samples/GSM516nnn/GSM516786/	GSM516786	300516786
ovary	Homo sapiens	serous	3C	GPL570	GSE20565	ftp://ftp.ncbi.nlm.nih.gov/geo/samples/GSM516nnn/GSM516784/	GSM516784	300516784
ovary	Homo sapiens	serous	3C	GPL570	GSE20565	ftp://ftp.ncbi.nlm.nih.gov/geo/samples/GSM516nnn/GSM516783/	GSM516783	300516783
ovary	Homo sapiens	serous	3C	GPL570	GSE20565	ftp://ftp.ncbi.nlm.nih.gov/geo/samples/GSM516nnn/GSM516782/	GSM516782	300516782
ovary	Homo sapiens	serous	3C	GPL570	GSE20565	ftp://ftp.ncbi.nlm.nih.gov/geo/samples/GSM516nnn/GSM516777/	GSM516777	300516777
ovary	Homo sapiens	serous	3C	GPL570	GSE20565	ftp://ftp.ncbi.nlm.nih.gov/geo/samples/GSM516nnn/GSM516776/	GSM516776	300516776
ovary	Homo sapiens	serous	3C	GPL570	GSE20565	ftp://ftp.ncbi.nlm.nih.gov/geo/samples/GSM516nnn/GSM516772/	GSM516772	300516772
ovary	Homo sapiens	serous	3C	GPL570	GSE20565	ftp://ftp.ncbi.nlm.nih.gov/geo/samples/GSM516nnn/GSM516765/	GSM516765	300516765
ovary	Homo sapiens	serous	3C	GPL570	GSE20565	ftp://ftp.ncbi.nlm.nih.gov/geo/samples/GSM516nnn/GSM516763/	GSM516763	300516763
ovary	Homo sapiens	serous	3C	GPL570	GSE20565	ftp://ftp.ncbi.nlm.nih.gov/geo/samples/GSM516nnn/GSM516762/	GSM516762	300516762
ovary	Homo sapiens	serous	3C	GPL570	GSE20565	ftp://ftp.ncbi.nlm.nih.gov/geo/samples/GSM516nnn/GSM516761/	GSM516761	300516761
ovary	Homo sapiens	serous	3C	GPL570	GSE20565	ftp://ftp.ncbi.nlm.nih.gov/geo/samples/GSM516nnn/GSM516760/	GSM516760	300516760
ovary	Homo sapiens	serous	3C	GPL570	GSE20565	ftp://ftp.ncbi.nlm.nih.gov/geo/samples/GSM516nnn/GSM516758/	GSM516758	300516758
ovary	Homo sapiens	serous	3C	GPL570	GSE20565	ftp://ftp.ncbi.nlm.nih.gov/geo/samples/GSM516nnn/GSM516749/	GSM516749	300516749
ovary	Homo sapiens	serous	3C	GPL570	GSE20565	ftp://ftp.ncbi.nlm.nih.gov/geo/samples/GSM516nnn/GSM516745/	GSM516745	300516745
ovary	Homo sapiens	serous	3C	GPL570	GSE20565	ftp://ftp.ncbi.nlm.nih.gov/geo/samples/GSM516nnn/GSM516742/	GSM516742	300516742
ovary	Homo sapiens	serous	3C	GPL570	GSE20565	ftp://ftp.ncbi.nlm.nih.gov/geo/samples/GSM516nnn/GSM516739/	GSM516739	300516739
ovary	Homo sapiens	serous	3C	GPL570	GSE20565	ftp://ftp.ncbi.nlm.nih.gov/geo/samples/GSM516nnn/GSM516734/	GSM516734	300516734
ovary	Homo sapiens	serous	3C	GPL570	GSE20565	ftp://ftp.ncbi.nlm.nih.gov/geo/samples/GSM516nnn/GSM516730/	GSM516730	300516730
ovary	Homo sapiens	serous	3C	GPL570	GSE20565	ftp://ftp.ncbi.nlm.nih.gov/geo/samples/GSM516nnn/GSM516727/	GSM516727	300516727
ovary	Homo sapiens	serous	3C	GPL570	GSE20565	ftp://ftp.ncbi.nlm.nih.gov/geo/samples/GSM516nnn/GSM516725/	GSM516725	300516725
ovary	Homo sapiens	serous	3C	GPL570	GSE20565	ftp://ftp.ncbi.nlm.nih.gov/geo/samples/GSM516nnn/GSM516724/	GSM516724	300516724
ovary	Homo sapiens	serous	3C	GPL570	GSE20565	ftp://ftp.ncbi.nlm.nih.gov/geo/samples/GSM516nnn/GSM516723/	GSM516723	300516723
ovary	Homo sapiens	serous	3C	GPL570	GSE20565	ftp://ftp.ncbi.nlm.nih.gov/geo/samples/GSM516nnn/GSM516715/	GSM516715	300516715
ovary	Homo sapiens	serous	3C	GPL570	GSE20565	ftp://ftp.ncbi.nlm.nih.gov/geo/samples/GSM516nnn/GSM516710/	GSM516710	300516710
ovary	Homo sapiens	serous	3C	GPL570	GSE20565	ftp://ftp.ncbi.nlm.nih.gov/geo/samples/GSM516nnn/GSM516709/	GSM516709	300516709
ovary	Homo sapiens	serous	3C	GPL570	GSE20565	ftp://ftp.ncbi.nlm.nih.gov/geo/samples/GSM516nnn/GSM516708/	GSM516708	300516708
ovary	Homo sapiens	serous	3C	GPL570	GSE20565	ftp://ftp.ncbi.nlm.nih.gov/geo/samples/GSM516nnn/GSM516707/	GSM516707	300516707
ovary	Homo sapiens	serous	3C	GPL570	GSE20565	ftp://ftp.ncbi.nlm.nih.gov/geo/samples/GSM516nnn/GSM516704/	GSM516704	300516704
ovary	Homo sapiens	serous	3C	GPL570	GSE20565	ftp://ftp.ncbi.nlm.nih.gov/geo/samples/GSM516nnn/GSM516690/	GSM516690	300516690
ovary	Homo sapiens	serous	3C	GPL570	GSE20565	ftp://ftp.ncbi.nlm.nih.gov/geo/samples/GSM516nnn/GSM516685/	GSM516685	300516685
ovary	Homo sapiens	serous	3C	GPL570	GSE20565	ftp://ftp.ncbi.nlm.nih.gov/geo/samples/GSM516nnn/GSM516684/	GSM516684	300516684
ovary	Homo sapiens	serous	3C	GPL570	GSE20565	ftp://ftp.ncbi.nlm.nih.gov/geo/samples/GSM516nnn/GSM516683/	GSM516683	300516683
ovary	Homo sapiens	serous	3C	GPL570	GSE20565	ftp://ftp.ncbi.nlm.nih.gov/geo/samples/GSM516nnn/GSM516680/	GSM516680	300516680
ovary	Homo sapiens	serous	3C	GPL570	GSE12172	ftp://ftp.ncbi.nlm.nih.gov/geo/samples/GSM306nnn/GSM306247/	GSM306247	300306247
ovary	Homo sapiens	serous	3C	GPL570	GSE12172	ftp://ftp.ncbi.nlm.nih.gov/geo/samples/GSM306nnn/GSM306245/	GSM306245	300306245
ovary	Homo sapiens	serous	3C	GPL570	GSE12172	ftp://ftp.ncbi.nlm.nih.gov/geo/samples/GSM306nnn/GSM306243/	GSM306243	300306243
ovary	Homo sapiens	serous	3C	GPL570	GSE12172	ftp://ftp.ncbi.nlm.nih.gov/geo/samples/GSM306nnn/GSM306238/	GSM306238	300306238
ovary	Homo sapiens	serous	3C	GPL570	GSE12172	ftp://ftp.ncbi.nlm.nih.gov/geo/samples/GSM306nnn/GSM306237/	GSM306237	300306237
ovary	Homo sapiens	serous	3C	GPL570	GSE12172	ftp://ftp.ncbi.nlm.nih.gov/geo/samples/GSM306nnn/GSM306236/	GSM306236	300306236
ovary	Homo sapiens	serous	3C	GPL570	GSE12172	ftp://ftp.ncbi.nlm.nih.gov/geo/samples/GSM306nnn/GSM306235/	GSM306235	300306235
ovary	Homo sapiens	serous	3C	GPL570	GSE12172	ftp://ftp.ncbi.nlm.nih.gov/geo/samples/GSM306nnn/GSM306234/	GSM306234	300306234
ovary	Homo sapiens	serous	3C	GPL570	GSE12172	ftp://ftp.ncbi.nlm.nih.gov/geo/samples/GSM306nnn/GSM306228/	GSM306228	300306228
ovary	Homo sapiens	serous	3C	GPL570	GSE12172	ftp://ftp.ncbi.nlm.nih.gov/geo/samples/GSM306nnn/GSM306227/	GSM306227	300306227
ovary	Homo sapiens	serous	3C	GPL570	GSE12172	ftp://ftp.ncbi.nlm.nih.gov/geo/samples/GSM306nnn/GSM306226/	GSM306226	300306226
ovary	Homo sapiens	serous	3C	GPL570	GSE12172	ftp://ftp.ncbi.nlm.nih.gov/geo/samples/GSM306nnn/GSM306225/	GSM306225	300306225
ovary	Homo sapiens	serous	3C	GPL570	GSE12172	ftp://ftp.ncbi.nlm.nih.gov/geo/samples/GSM306nnn/GSM306222/	GSM306222	300306222
ovary	Homo sapiens	serous	3C	GPL570	GSE12172	ftp://ftp.ncbi.nlm.nih.gov/geo/samples/GSM306nnn/GSM306220/	GSM306220	300306220
ovary	Homo sapiens	serous	3C	GPL570	GSE12172	ftp://ftp.ncbi.nlm.nih.gov/geo/samples/GSM306nnn/GSM306216/	GSM306216	300306216
ovary	Homo sapiens	serous	3C	GPL570	GSE12172	ftp://ftp.ncbi.nlm.nih.gov/geo/samples/GSM306nnn/GSM306213/	GSM306213	300306213
ovary	Homo sapiens	serous	3C	GPL570	GSE12172	ftp://ftp.ncbi.nlm.nih.gov/geo/samples/GSM306nnn/GSM306206/	GSM306206	300306206
ovary	Homo sapiens	serous	3C	GPL570	GSE12172	ftp://ftp.ncbi.nlm.nih.gov/geo/samples/GSM306nnn/GSM306205/	GSM306205	300306205
ovary	Homo sapiens	serous	3C	GPL570	GSE12172	ftp://ftp.ncbi.nlm.nih.gov/geo/samples/GSM306nnn/GSM306202/	GSM306202	300306202
ovary	Homo sapiens	serous	3C	GPL570	GSE12172	ftp://ftp.ncbi.nlm.nih.gov/geo/samples/GSM306nnn/GSM306201/	GSM306201	300306201
ovary	Homo sapiens	serous	3C	GPL570	GSE12172	ftp://ftp.ncbi.nlm.nih.gov/geo/samples/GSM306nnn/GSM306200/	GSM306200	300306200
ovary	Homo sapiens	serous	3C	GPL570	GSE12172	ftp://ftp.ncbi.nlm.nih.gov/geo/samples/GSM306nnn/GSM306199/	GSM306199	300306199
ovary	Homo sapiens	serous	3C	GPL570	GSE12172	ftp://ftp.ncbi.nlm.nih.gov/geo/samples/GSM306nnn/GSM306198/	GSM306198	300306198
ovary	Homo sapiens	serous	3C	GPL570	GSE12172	ftp://ftp.ncbi.nlm.nih.gov/geo/samples/GSM306nnn/GSM306196/	GSM306196	300306196
ovary	Homo sapiens	serous	3C	GPL570	GSE12172	ftp://ftp.ncbi.nlm.nih.gov/geo/samples/GSM306nnn/GSM306192/	GSM306192	300306192
ovary	Homo sapiens	serous	3C	GPL570	GSE12172	ftp://ftp.ncbi.nlm.nih.gov/geo/samples/GSM306nnn/GSM306189/	GSM306189	300306189
ovary	Homo sapiens	serous	3C	GPL570	GSE12172	ftp://ftp.ncbi.nlm.nih.gov/geo/samples/GSM306nnn/GSM306187/	GSM306187	300306187
ovary	Homo sapiens	serous	3C	GPL570	GSE12172	ftp://ftp.ncbi.nlm.nih.gov/geo/samples/GSM306nnn/GSM306185/	GSM306185	300306185
ovary	Homo sapiens	serous	3C	GPL570	GSE12172	ftp://ftp.ncbi.nlm.nih.gov/geo/samples/GSM306nnn/GSM306184/	GSM306184	300306184
ovary	Homo sapiens	serous	3C	GPL570	GSE12172	ftp://ftp.ncbi.nlm.nih.gov/geo/samples/GSM306nnn/GSM306183/	GSM306183	300306183
ovary	Homo sapiens	serous	3C	GPL570	GSE12172	ftp://ftp.ncbi.nlm.nih.gov/geo/samples/GSM306nnn/GSM306182/	GSM306182	300306182
ovary	Homo sapiens	serous	3C	GPL570	GSE12172	ftp://ftp.ncbi.nlm.nih.gov/geo/samples/GSM306nnn/GSM306181/	GSM306181	300306181
ovary	Homo sapiens	serous	3C	GPL570	GSE12172	ftp://ftp.ncbi.nlm.nih.gov/geo/samples/GSM306nnn/GSM306180/	GSM306180	300306180
ovary	Homo sapiens	serous	3C	GPL570	GSE12172	ftp://ftp.ncbi.nlm.nih.gov/geo/samples/GSM306nnn/GSM306178/	GSM306178	300306178
ovary	Homo sapiens	serous	3C	GPL570	GSE12172	ftp://ftp.ncbi.nlm.nih.gov/geo/samples/GSM306nnn/GSM306175/	GSM306175	300306175
ovary	Homo sapiens	serous	3C	GPL570	GSE12172	ftp://ftp.ncbi.nlm.nih.gov/geo/samples/GSM306nnn/GSM306174/	GSM306174	300306174
ovary	Homo sapiens	serous	3C	GPL570	GSE12172	ftp://ftp.ncbi.nlm.nih.gov/geo/samples/GSM306nnn/GSM306171/	GSM306171	300306171
ovary	Homo sapiens	serous	3C	GPL570	GSE12172	ftp://ftp.ncbi.nlm.nih.gov/geo/samples/GSM306nnn/GSM306167/	GSM306167	300306167
ovary	Homo sapiens	serous	3C	GPL570	GSE12172	ftp://ftp.ncbi.nlm.nih.gov/geo/samples/GSM306nnn/GSM306166/	GSM306166	300306166
ovary	Homo sapiens	serous	3C	GPL570	GSE12172	ftp://ftp.ncbi.nlm.nih.gov/geo/samples/GSM306nnn/GSM306162/	GSM306162	300306162
ovary	Homo sapiens	serous	3C	GPL570	GSE55512	ftp://ftp.ncbi.nlm.nih.gov/geo/samples/GSM1338nnn/GSM1338415/	GSM1338415	301338415
ovary	Homo sapiens	serous	3C	GPL570	GSE55512	ftp://ftp.ncbi.nlm.nih.gov/geo/samples/GSM1338nnn/GSM1338414/	GSM1338414	301338414
ovary	Homo sapiens	serous	3C	GPL570	GSE55512	ftp://ftp.ncbi.nlm.nih.gov/geo/samples/GSM1338nnn/GSM1338411/	GSM1338411	301338411
ovary	Homo sapiens	serous	3C	GPL570	GSE55512	ftp://ftp.ncbi.nlm.nih.gov/geo/samples/GSM1338nnn/GSM1338408/	GSM1338408	301338408
ovary	Homo sapiens	serous	3C	GPL570	GSE55512	ftp://ftp.ncbi.nlm.nih.gov/geo/samples/GSM1338nnn/GSM1338404/	GSM1338404	301338404
ovary	Homo sapiens	serous	3C	GPL570	GSE51373	ftp://ftp.ncbi.nlm.nih.gov/geo/samples/GSM1243nnn/GSM1243903/	GSM1243903	301243903
ovary	Homo sapiens	serous	3C	GPL570	GSE51373	ftp://ftp.ncbi.nlm.nih.gov/geo/samples/GSM1243nnn/GSM1243902/	GSM1243902	301243902
ovary	Homo sapiens	serous	3C	GPL570	GSE51373	ftp://ftp.ncbi.nlm.nih.gov/geo/samples/GSM1243nnn/GSM1243901/	GSM1243901	301243901
ovary	Homo sapiens	serous	3C	GPL570	GSE51373	ftp://ftp.ncbi.nlm.nih.gov/geo/samples/GSM1243nnn/GSM1243897/	GSM1243897	301243897
ovary	Homo sapiens	serous	3C	GPL570	GSE51373	ftp://ftp.ncbi.nlm.nih.gov/geo/samples/GSM1243nnn/GSM1243894/	GSM1243894	301243894
ovary	Homo sapiens	serous	3C	GPL570	GSE51373	ftp://ftp.ncbi.nlm.nih.gov/geo/samples/GSM1243nnn/GSM1243892/	GSM1243892	301243892
ovary	Homo sapiens	serous	3C	GPL570	GSE51373	ftp://ftp.ncbi.nlm.nih.gov/geo/samples/GSM1243nnn/GSM1243891/	GSM1243891	301243891
ovary	Homo sapiens	serous	3C	GPL570	GSE51373	ftp://ftp.ncbi.nlm.nih.gov/geo/samples/GSM1243nnn/GSM1243888/	GSM1243888	301243888
ovary	Homo sapiens	serous	3C	GPL570	GSE26193	ftp://ftp.ncbi.nlm.nih.gov/geo/samples/GSM643nnn/GSM643038/	GSM643038	300643038
ovary	Homo sapiens	serous	3C	GPL570	GSE26193	ftp://ftp.ncbi.nlm.nih.gov/geo/samples/GSM643nnn/GSM643027/	GSM643027	300643027
ovary	Homo sapiens	serous	3C	GPL570	GSE26193	ftp://ftp.ncbi.nlm.nih.gov/geo/samples/GSM643nnn/GSM643026/	GSM643026	300643026
ovary	Homo sapiens	serous	3C	GPL570	GSE26193	ftp://ftp.ncbi.nlm.nih.gov/geo/samples/GSM643nnn/GSM643024/	GSM643024	300643024
ovary	Homo sapiens	serous	3C	GPL570	GSE26193	ftp://ftp.ncbi.nlm.nih.gov/geo/samples/GSM643nnn/GSM643019/	GSM643019	300643019
ovary	Homo sapiens	serous	3C	GPL570	GSE26193	ftp://ftp.ncbi.nlm.nih.gov/geo/samples/GSM643nnn/GSM643017/	GSM643017	300643017
ovary	Homo sapiens	serous	3C	GPL570	GSE26193	ftp://ftp.ncbi.nlm.nih.gov/geo/samples/GSM643nnn/GSM643016/	GSM643016	300643016
ovary	Homo sapiens	serous	3C	GPL570	GSE26193	ftp://ftp.ncbi.nlm.nih.gov/geo/samples/GSM643nnn/GSM643015/	GSM643015	300643015
ovary	Homo sapiens	serous	3C	GPL570	GSE26193	ftp://ftp.ncbi.nlm.nih.gov/geo/samples/GSM643nnn/GSM643014/	GSM643014	300643014
ovary	Homo sapiens	serous	3C	GPL570	GSE26193	ftp://ftp.ncbi.nlm.nih.gov/geo/samples/GSM643nnn/GSM643012/	GSM643012	300643012
ovary	Homo sapiens	serous	3C	GPL570	GSE26193	ftp://ftp.ncbi.nlm.nih.gov/geo/samples/GSM643nnn/GSM643010/	GSM643010	300643010
ovary	Homo sapiens	serous	3C	GPL570	GSE26193	ftp://ftp.ncbi.nlm.nih.gov/geo/samples/GSM643nnn/GSM643009/	GSM643009	300643009
ovary	Homo sapiens	serous	3C	GPL570	GSE26193	ftp://ftp.ncbi.nlm.nih.gov/geo/samples/GSM643nnn/GSM643008/	GSM643008	300643008
ovary	Homo sapiens	serous	3C	GPL570	GSE26193	ftp://ftp.ncbi.nlm.nih.gov/geo/samples/GSM643nnn/GSM643002/	GSM643002	300643002
ovary	Homo sapiens	serous	3C	GPL570	GSE26193	ftp://ftp.ncbi.nlm.nih.gov/geo/samples/GSM643nnn/GSM643000/	GSM643000	300643000
ovary	Homo sapiens	serous	3C	GPL570	GSE26193	ftp://ftp.ncbi.nlm.nih.gov/geo/samples/GSM642nnn/GSM642999/	GSM642999	300642999
ovary	Homo sapiens	serous	3C	GPL570	GSE26193	ftp://ftp.ncbi.nlm.nih.gov/geo/samples/GSM642nnn/GSM642998/	GSM642998	300642998
ovary	Homo sapiens	serous	3C	GPL570	GSE26193	ftp://ftp.ncbi.nlm.nih.gov/geo/samples/GSM642nnn/GSM642997/	GSM642997	300642997
ovary	Homo sapiens	serous	3C	GPL570	GSE26193	ftp://ftp.ncbi.nlm.nih.gov/geo/samples/GSM642nnn/GSM642996/	GSM642996	300642996
ovary	Homo sapiens	serous	3C	GPL570	GSE26193	ftp://ftp.ncbi.nlm.nih.gov/geo/samples/GSM642nnn/GSM642991/	GSM642991	300642991
ovary	Homo sapiens	serous	3C	GPL570	GSE26193	ftp://ftp.ncbi.nlm.nih.gov/geo/samples/GSM642nnn/GSM642989/	GSM642989	300642989
ovary	Homo sapiens	serous	3C	GPL570	GSE26193	ftp://ftp.ncbi.nlm.nih.gov/geo/samples/GSM642nnn/GSM642985/	GSM642985	300642985
ovary	Homo sapiens	serous	3C	GPL570	GSE26193	ftp://ftp.ncbi.nlm.nih.gov/geo/samples/GSM642nnn/GSM642983/	GSM642983	300642983
ovary	Homo sapiens	serous	3C	GPL570	GSE26193	ftp://ftp.ncbi.nlm.nih.gov/geo/samples/GSM642nnn/GSM642981/	GSM642981	300642981
ovary	Homo sapiens	serous	3C	GPL570	GSE26193	ftp://ftp.ncbi.nlm.nih.gov/geo/samples/GSM642nnn/GSM642978/	GSM642978	300642978
ovary	Homo sapiens	serous	3C	GPL570	GSE26193	ftp://ftp.ncbi.nlm.nih.gov/geo/samples/GSM642nnn/GSM642976/	GSM642976	300642976
ovary	Homo sapiens	serous	3C	GPL570	GSE26193	ftp://ftp.ncbi.nlm.nih.gov/geo/samples/GSM642nnn/GSM642973/	GSM642973	300642973
ovary	Homo sapiens	serous	3C	GPL570	GSE26193	ftp://ftp.ncbi.nlm.nih.gov/geo/samples/GSM642nnn/GSM642972/	GSM642972	300642972
ovary	Homo sapiens	serous	3C	GPL570	GSE26193	ftp://ftp.ncbi.nlm.nih.gov/geo/samples/GSM642nnn/GSM642968/	GSM642968	300642968
ovary	Homo sapiens	serous	3C	GPL570	GSE26193	ftp://ftp.ncbi.nlm.nih.gov/geo/samples/GSM642nnn/GSM642966/	GSM642966	300642966
ovary	Homo sapiens	serous	3C	GPL570	GSE26193	ftp://ftp.ncbi.nlm.nih.gov/geo/samples/GSM642nnn/GSM642964/	GSM642964	300642964
ovary	Homo sapiens	serous	3C	GPL570	GSE26193	ftp://ftp.ncbi.nlm.nih.gov/geo/samples/GSM642nnn/GSM642961/	GSM642961	300642961
ovary	Homo sapiens	serous	3C	GPL570	GSE26193	ftp://ftp.ncbi.nlm.nih.gov/geo/samples/GSM642nnn/GSM642960/	GSM642960	300642960
ovary	Homo sapiens	serous	3C	GPL570	GSE26193	ftp://ftp.ncbi.nlm.nih.gov/geo/samples/GSM642nnn/GSM642959/	GSM642959	300642959
ovary	Homo sapiens	serous	3C	GPL570	GSE26193	ftp://ftp.ncbi.nlm.nih.gov/geo/samples/GSM642nnn/GSM642958/	GSM642958	300642958
ovary	Homo sapiens	serous	3C	GPL570	GSE26193	ftp://ftp.ncbi.nlm.nih.gov/geo/samples/GSM642nnn/GSM642956/	GSM642956	300642956
ovary	Homo sapiens	serous	3C	GPL570	GSE26193	ftp://ftp.ncbi.nlm.nih.gov/geo/samples/GSM642nnn/GSM642955/	GSM642955	300642955
ovary	Homo sapiens	serous	3C	GPL570	GSE26193	ftp://ftp.ncbi.nlm.nih.gov/geo/samples/GSM642nnn/GSM642953/	GSM642953	300642953
ovary	Homo sapiens	serous	3C	GPL570	GSE26193	ftp://ftp.ncbi.nlm.nih.gov/geo/samples/GSM642nnn/GSM642943/	GSM642943	300642943
ovary	Homo sapiens	serous	3C	GPL570	GSE26193	ftp://ftp.ncbi.nlm.nih.gov/geo/samples/GSM642nnn/GSM642939/	GSM642939	300642939
ovary	Homo sapiens	serous	3C	GPL570	GSE26193	ftp://ftp.ncbi.nlm.nih.gov/geo/samples/GSM642nnn/GSM642938/	GSM642938	300642938
ovary	Homo sapiens	serous	3C	GPL570	GSE26193	ftp://ftp.ncbi.nlm.nih.gov/geo/samples/GSM642nnn/GSM642937/	GSM642937	300642937
ovary	Homo sapiens	serous	3C	GPL570	GSE26193	ftp://ftp.ncbi.nlm.nih.gov/geo/samples/GSM642nnn/GSM642935/	GSM642935	300642935
ovary	Homo sapiens	serous	3C	GPL570	GSE30161	ftp://ftp.ncbi.nlm.nih.gov/geo/samples/GSM746nnn/GSM746918/	GSM746918	300746918
ovary	Homo sapiens	serous	3C	GPL570	GSE30161	ftp://ftp.ncbi.nlm.nih.gov/geo/samples/GSM746nnn/GSM746916/	GSM746916	300746916
ovary	Homo sapiens	serous	3C	GPL570	GSE30161	ftp://ftp.ncbi.nlm.nih.gov/geo/samples/GSM746nnn/GSM746915/	GSM746915	300746915
ovary	Homo sapiens	serous	3C	GPL570	GSE30161	ftp://ftp.ncbi.nlm.nih.gov/geo/samples/GSM746nnn/GSM746914/	GSM746914	300746914
ovary	Homo sapiens	serous	3C	GPL570	GSE30161	ftp://ftp.ncbi.nlm.nih.gov/geo/samples/GSM746nnn/GSM746912/	GSM746912	300746912
ovary	Homo sapiens	serous	3C	GPL570	GSE30161	ftp://ftp.ncbi.nlm.nih.gov/geo/samples/GSM746nnn/GSM746911/	GSM746911	300746911
ovary	Homo sapiens	serous	3C	GPL570	GSE30161	ftp://ftp.ncbi.nlm.nih.gov/geo/samples/GSM746nnn/GSM746906/	GSM746906	300746906
ovary	Homo sapiens	serous	3C	GPL570	GSE30161	ftp://ftp.ncbi.nlm.nih.gov/geo/samples/GSM746nnn/GSM746905/	GSM746905	300746905
ovary	Homo sapiens	serous	3C	GPL570	GSE30161	ftp://ftp.ncbi.nlm.nih.gov/geo/samples/GSM746nnn/GSM746904/	GSM746904	300746904
ovary	Homo sapiens	serous	3C	GPL570	GSE30161	ftp://ftp.ncbi.nlm.nih.gov/geo/samples/GSM746nnn/GSM746902/	GSM746902	300746902
ovary	Homo sapiens	serous	3C	GPL570	GSE30161	ftp://ftp.ncbi.nlm.nih.gov/geo/samples/GSM746nnn/GSM746900/	GSM746900	300746900
ovary	Homo sapiens	serous	3C	GPL570	GSE30161	ftp://ftp.ncbi.nlm.nih.gov/geo/samples/GSM746nnn/GSM746899/	GSM746899	300746899
ovary	Homo sapiens	serous	3C	GPL570	GSE30161	ftp://ftp.ncbi.nlm.nih.gov/geo/samples/GSM746nnn/GSM746898/	GSM746898	300746898
ovary	Homo sapiens	serous	3C	GPL570	GSE30161	ftp://ftp.ncbi.nlm.nih.gov/geo/samples/GSM746nnn/GSM746893/	GSM746893	300746893
ovary	Homo sapiens	serous	3C	GPL570	GSE30161	ftp://ftp.ncbi.nlm.nih.gov/geo/samples/GSM746nnn/GSM746892/	GSM746892	300746892
ovary	Homo sapiens	serous	3C	GPL570	GSE30161	ftp://ftp.ncbi.nlm.nih.gov/geo/samples/GSM746nnn/GSM746889/	GSM746889	300746889
ovary	Homo sapiens	serous	3C	GPL570	GSE30161	ftp://ftp.ncbi.nlm.nih.gov/geo/samples/GSM746nnn/GSM746887/	GSM746887	300746887
ovary	Homo sapiens	serous	3C	GPL570	GSE30161	ftp://ftp.ncbi.nlm.nih.gov/geo/samples/GSM746nnn/GSM746886/	GSM746886	300746886
ovary	Homo sapiens	serous	3C	GPL570	GSE30161	ftp://ftp.ncbi.nlm.nih.gov/geo/samples/GSM746nnn/GSM746885/	GSM746885	300746885
ovary	Homo sapiens	serous	3C	GPL570	GSE30161	ftp://ftp.ncbi.nlm.nih.gov/geo/samples/GSM746nnn/GSM746884/	GSM746884	300746884
ovary	Homo sapiens	serous	3C	GPL570	GSE30161	ftp://ftp.ncbi.nlm.nih.gov/geo/samples/GSM746nnn/GSM746880/	GSM746880	300746880
ovary	Homo sapiens	serous	3C	GPL570	GSE30161	ftp://ftp.ncbi.nlm.nih.gov/geo/samples/GSM746nnn/GSM746878/	GSM746878	300746878
ovary	Homo sapiens	serous	3C	GPL570	GSE30161	ftp://ftp.ncbi.nlm.nih.gov/geo/samples/GSM746nnn/GSM746876/	GSM746876	300746876
ovary	Homo sapiens	serous	3C	GPL570	GSE30161	ftp://ftp.ncbi.nlm.nih.gov/geo/samples/GSM746nnn/GSM746875/	GSM746875	300746875
ovary	Homo sapiens	serous	3C	GPL570	GSE30161	ftp://ftp.ncbi.nlm.nih.gov/geo/samples/GSM746nnn/GSM746873/	GSM746873	300746873
ovary	Homo sapiens	serous	3C	GPL570	GSE30161	ftp://ftp.ncbi.nlm.nih.gov/geo/samples/GSM746nnn/GSM746872/	GSM746872	300746872
ovary	Homo sapiens	serous	3C	GPL570	GSE30161	ftp://ftp.ncbi.nlm.nih.gov/geo/samples/GSM746nnn/GSM746871/	GSM746871	300746871
ovary	Homo sapiens	serous	3C	GPL570	GSE30161	ftp://ftp.ncbi.nlm.nih.gov/geo/samples/GSM746nnn/GSM746869/	GSM746869	300746869
ovary	Homo sapiens	serous	3C	GPL570	GSE30161	ftp://ftp.ncbi.nlm.nih.gov/geo/samples/GSM746nnn/GSM746868/	GSM746868	300746868
ovary	Homo sapiens	serous	3C	GPL570	GSE30161	ftp://ftp.ncbi.nlm.nih.gov/geo/samples/GSM746nnn/GSM746867/	GSM746867	300746867
ovary	Homo sapiens	serous	3C	GPL570	GSE30161	ftp://ftp.ncbi.nlm.nih.gov/geo/samples/GSM746nnn/GSM746864/	GSM746864	300746864
ovary	Homo sapiens	serous	3C	GPL570	GSE30161	ftp://ftp.ncbi.nlm.nih.gov/geo/samples/GSM746nnn/GSM746863/	GSM746863	300746863
ovary	Homo sapiens	serous	3C	GPL570	GSE30161	ftp://ftp.ncbi.nlm.nih.gov/geo/samples/GSM746nnn/GSM746862/	GSM746862	300746862
ovary	Homo sapiens	serous	3C	GPL6480	GSE17260	ftp://ftp.ncbi.nlm.nih.gov/geo/samples/GSM432nnn/GSM432329/	GSM432329	300432329
ovary	Homo sapiens	serous	3C	GPL6480	GSE17260	ftp://ftp.ncbi.nlm.nih.gov/geo/samples/GSM432nnn/GSM432324/	GSM432324	300432324
ovary	Homo sapiens	serous	3C	GPL6480	GSE17260	ftp://ftp.ncbi.nlm.nih.gov/geo/samples/GSM432nnn/GSM432319/	GSM432319	300432319
ovary	Homo sapiens	serous	3C	GPL6480	GSE17260	ftp://ftp.ncbi.nlm.nih.gov/geo/samples/GSM432nnn/GSM432318/	GSM432318	300432318
ovary	Homo sapiens	serous	3C	GPL6480	GSE17260	ftp://ftp.ncbi.nlm.nih.gov/geo/samples/GSM432nnn/GSM432317/	GSM432317	300432317
ovary	Homo sapiens	serous	3C	GPL6480	GSE17260	ftp://ftp.ncbi.nlm.nih.gov/geo/samples/GSM432nnn/GSM432311/	GSM432311	300432311
ovary	Homo sapiens	serous	3C	GPL6480	GSE17260	ftp://ftp.ncbi.nlm.nih.gov/geo/samples/GSM432nnn/GSM432310/	GSM432310	300432310
ovary	Homo sapiens	serous	3C	GPL6480	GSE17260	ftp://ftp.ncbi.nlm.nih.gov/geo/samples/GSM432nnn/GSM432309/	GSM432309	300432309
ovary	Homo sapiens	serous	3C	GPL6480	GSE17260	ftp://ftp.ncbi.nlm.nih.gov/geo/samples/GSM432nnn/GSM432308/	GSM432308	300432308
ovary	Homo sapiens	serous	3C	GPL6480	GSE17260	ftp://ftp.ncbi.nlm.nih.gov/geo/samples/GSM432nnn/GSM432306/	GSM432306	300432306
ovary	Homo sapiens	serous	3C	GPL6480	GSE17260	ftp://ftp.ncbi.nlm.nih.gov/geo/samples/GSM432nnn/GSM432305/	GSM432305	300432305
ovary	Homo sapiens	serous	3C	GPL6480	GSE17260	ftp://ftp.ncbi.nlm.nih.gov/geo/samples/GSM432nnn/GSM432304/	GSM432304	300432304
ovary	Homo sapiens	serous	3C	GPL6480	GSE17260	ftp://ftp.ncbi.nlm.nih.gov/geo/samples/GSM432nnn/GSM432303/	GSM432303	300432303
ovary	Homo sapiens	serous	3C	GPL6480	GSE17260	ftp://ftp.ncbi.nlm.nih.gov/geo/samples/GSM432nnn/GSM432302/	GSM432302	300432302
ovary	Homo sapiens	serous	3C	GPL6480	GSE17260	ftp://ftp.ncbi.nlm.nih.gov/geo/samples/GSM432nnn/GSM432298/	GSM432298	300432298
ovary	Homo sapiens	serous	3C	GPL6480	GSE17260	ftp://ftp.ncbi.nlm.nih.gov/geo/samples/GSM432nnn/GSM432297/	GSM432297	300432297
ovary	Homo sapiens	serous	3C	GPL6480	GSE17260	ftp://ftp.ncbi.nlm.nih.gov/geo/samples/GSM432nnn/GSM432296/	GSM432296	300432296
ovary	Homo sapiens	serous	3C	GPL6480	GSE17260	ftp://ftp.ncbi.nlm.nih.gov/geo/samples/GSM432nnn/GSM432295/	GSM432295	300432295
ovary	Homo sapiens	serous	3C	GPL6480	GSE17260	ftp://ftp.ncbi.nlm.nih.gov/geo/samples/GSM432nnn/GSM432294/	GSM432294	300432294
ovary	Homo sapiens	serous	3C	GPL6480	GSE17260	ftp://ftp.ncbi.nlm.nih.gov/geo/samples/GSM432nnn/GSM432293/	GSM432293	300432293
ovary	Homo sapiens	serous	3C	GPL6480	GSE17260	ftp://ftp.ncbi.nlm.nih.gov/geo/samples/GSM432nnn/GSM432292/	GSM432292	300432292
ovary	Homo sapiens	serous	3C	GPL6480	GSE17260	ftp://ftp.ncbi.nlm.nih.gov/geo/samples/GSM432nnn/GSM432290/	GSM432290	300432290
ovary	Homo sapiens	serous	3C	GPL6480	GSE17260	ftp://ftp.ncbi.nlm.nih.gov/geo/samples/GSM432nnn/GSM432288/	GSM432288	300432288
ovary	Homo sapiens	serous	3C	GPL6480	GSE17260	ftp://ftp.ncbi.nlm.nih.gov/geo/samples/GSM432nnn/GSM432285/	GSM432285	300432285
ovary	Homo sapiens	serous	3C	GPL6480	GSE17260	ftp://ftp.ncbi.nlm.nih.gov/geo/samples/GSM432nnn/GSM432283/	GSM432283	300432283
ovary	Homo sapiens	serous	3C	GPL6480	GSE17260	ftp://ftp.ncbi.nlm.nih.gov/geo/samples/GSM432nnn/GSM432282/	GSM432282	300432282
ovary	Homo sapiens	serous	3C	GPL6480	GSE17260	ftp://ftp.ncbi.nlm.nih.gov/geo/samples/GSM432nnn/GSM432281/	GSM432281	300432281
ovary	Homo sapiens	serous	3C	GPL6480	GSE17260	ftp://ftp.ncbi.nlm.nih.gov/geo/samples/GSM432nnn/GSM432280/	GSM432280	300432280
ovary	Homo sapiens	serous	3C	GPL6480	GSE17260	ftp://ftp.ncbi.nlm.nih.gov/geo/samples/GSM432nnn/GSM432279/	GSM432279	300432279
ovary	Homo sapiens	serous	3C	GPL6480	GSE17260	ftp://ftp.ncbi.nlm.nih.gov/geo/samples/GSM432nnn/GSM432278/	GSM432278	300432278
ovary	Homo sapiens	serous	3C	GPL6480	GSE17260	ftp://ftp.ncbi.nlm.nih.gov/geo/samples/GSM432nnn/GSM432277/	GSM432277	300432277
ovary	Homo sapiens	serous	3C	GPL6480	GSE17260	ftp://ftp.ncbi.nlm.nih.gov/geo/samples/GSM432nnn/GSM432276/	GSM432276	300432276
ovary	Homo sapiens	serous	3C	GPL6480	GSE17260	ftp://ftp.ncbi.nlm.nih.gov/geo/samples/GSM432nnn/GSM432275/	GSM432275	300432275
ovary	Homo sapiens	serous	3C	GPL6480	GSE17260	ftp://ftp.ncbi.nlm.nih.gov/geo/samples/GSM432nnn/GSM432274/	GSM432274	300432274
ovary	Homo sapiens	serous	3C	GPL6480	GSE17260	ftp://ftp.ncbi.nlm.nih.gov/geo/samples/GSM432nnn/GSM432270/	GSM432270	300432270
ovary	Homo sapiens	serous	3C	GPL6480	GSE17260	ftp://ftp.ncbi.nlm.nih.gov/geo/samples/GSM432nnn/GSM432269/	GSM432269	300432269
ovary	Homo sapiens	serous	3C	GPL6480	GSE17260	ftp://ftp.ncbi.nlm.nih.gov/geo/samples/GSM432nnn/GSM432268/	GSM432268	300432268
ovary	Homo sapiens	serous	3C	GPL6480	GSE17260	ftp://ftp.ncbi.nlm.nih.gov/geo/samples/GSM432nnn/GSM432266/	GSM432266	300432266
ovary	Homo sapiens	serous	3C	GPL6480	GSE17260	ftp://ftp.ncbi.nlm.nih.gov/geo/samples/GSM432nnn/GSM432265/	GSM432265	300432265
ovary	Homo sapiens	serous	3C	GPL6480	GSE17260	ftp://ftp.ncbi.nlm.nih.gov/geo/samples/GSM432nnn/GSM432263/	GSM432263	300432263
ovary	Homo sapiens	serous	3C	GPL6480	GSE17260	ftp://ftp.ncbi.nlm.nih.gov/geo/samples/GSM432nnn/GSM432261/	GSM432261	300432261
ovary	Homo sapiens	serous	3C	GPL6480	GSE17260	ftp://ftp.ncbi.nlm.nih.gov/geo/samples/GSM432nnn/GSM432260/	GSM432260	300432260
ovary	Homo sapiens	serous	3C	GPL6480	GSE17260	ftp://ftp.ncbi.nlm.nih.gov/geo/samples/GSM432nnn/GSM432258/	GSM432258	300432258
ovary	Homo sapiens	serous	3C	GPL6480	GSE17260	ftp://ftp.ncbi.nlm.nih.gov/geo/samples/GSM432nnn/GSM432257/	GSM432257	300432257
ovary	Homo sapiens	serous	3C	GPL6480	GSE17260	ftp://ftp.ncbi.nlm.nih.gov/geo/samples/GSM432nnn/GSM432255/	GSM432255	300432255
ovary	Homo sapiens	serous	3C	GPL6480	GSE17260	ftp://ftp.ncbi.nlm.nih.gov/geo/samples/GSM432nnn/GSM432253/	GSM432253	300432253
ovary	Homo sapiens	serous	3C	GPL6480	GSE17260	ftp://ftp.ncbi.nlm.nih.gov/geo/samples/GSM432nnn/GSM432251/	GSM432251	300432251
ovary	Homo sapiens	serous	3C	GPL6480	GSE17260	ftp://ftp.ncbi.nlm.nih.gov/geo/samples/GSM432nnn/GSM432250/	GSM432250	300432250
ovary	Homo sapiens	serous	3C	GPL6480	GSE17260	ftp://ftp.ncbi.nlm.nih.gov/geo/samples/GSM432nnn/GSM432249/	GSM432249	300432249
ovary	Homo sapiens	serous	3C	GPL6480	GSE17260	ftp://ftp.ncbi.nlm.nih.gov/geo/samples/GSM432nnn/GSM432247/	GSM432247	300432247
ovary	Homo sapiens	serous	3C	GPL6480	GSE17260	ftp://ftp.ncbi.nlm.nih.gov/geo/samples/GSM432nnn/GSM432245/	GSM432245	300432245
ovary	Homo sapiens	serous	3C	GPL6480	GSE17260	ftp://ftp.ncbi.nlm.nih.gov/geo/samples/GSM432nnn/GSM432244/	GSM432244	300432244
ovary	Homo sapiens	serous	3C	GPL6480	GSE17260	ftp://ftp.ncbi.nlm.nih.gov/geo/samples/GSM432nnn/GSM432243/	GSM432243	300432243
ovary	Homo sapiens	serous	3C	GPL6480	GSE17260	ftp://ftp.ncbi.nlm.nih.gov/geo/samples/GSM432nnn/GSM432242/	GSM432242	300432242
ovary	Homo sapiens	serous	3C	GPL6480	GSE17260	ftp://ftp.ncbi.nlm.nih.gov/geo/samples/GSM432nnn/GSM432240/	GSM432240	300432240
ovary	Homo sapiens	serous	3C	GPL6480	GSE17260	ftp://ftp.ncbi.nlm.nih.gov/geo/samples/GSM432nnn/GSM432238/	GSM432238	300432238
ovary	Homo sapiens	serous	3C	GPL6480	GSE17260	ftp://ftp.ncbi.nlm.nih.gov/geo/samples/GSM432nnn/GSM432237/	GSM432237	300432237
ovary	Homo sapiens	serous	3C	GPL6480	GSE17260	ftp://ftp.ncbi.nlm.nih.gov/geo/samples/GSM432nnn/GSM432236/	GSM432236	300432236
ovary	Homo sapiens	serous	3C	GPL6480	GSE17260	ftp://ftp.ncbi.nlm.nih.gov/geo/samples/GSM432nnn/GSM432235/	GSM432235	300432235
ovary	Homo sapiens	serous	3C	GPL6480	GSE17260	ftp://ftp.ncbi.nlm.nih.gov/geo/samples/GSM432nnn/GSM432234/	GSM432234	300432234
ovary	Homo sapiens	serous	3C	GPL6480	GSE17260	ftp://ftp.ncbi.nlm.nih.gov/geo/samples/GSM432nnn/GSM432232/	GSM432232	300432232
ovary	Homo sapiens	serous	3C	GPL6480	GSE17260	ftp://ftp.ncbi.nlm.nih.gov/geo/samples/GSM432nnn/GSM432231/	GSM432231	300432231
ovary	Homo sapiens	serous	3C	GPL6480	GSE17260	ftp://ftp.ncbi.nlm.nih.gov/geo/samples/GSM432nnn/GSM432229/	GSM432229	300432229
ovary	Homo sapiens	serous	3C	GPL6480	GSE17260	ftp://ftp.ncbi.nlm.nih.gov/geo/samples/GSM432nnn/GSM432228/	GSM432228	300432228
ovary	Homo sapiens	serous	3C	GPL6480	GSE17260	ftp://ftp.ncbi.nlm.nih.gov/geo/samples/GSM432nnn/GSM432226/	GSM432226	300432226
ovary	Homo sapiens	serous	3C	GPL6480	GSE17260	ftp://ftp.ncbi.nlm.nih.gov/geo/samples/GSM432nnn/GSM432224/	GSM432224	300432224
ovary	Homo sapiens	serous	3C	GPL6480	GSE17260	ftp://ftp.ncbi.nlm.nih.gov/geo/samples/GSM432nnn/GSM432223/	GSM432223	300432223
ovary	Homo sapiens	serous	3C	GPL6480	GSE17260	ftp://ftp.ncbi.nlm.nih.gov/geo/samples/GSM432nnn/GSM432222/	GSM432222	300432222
ovary	Homo sapiens	serous	3C	GPL6480	GSE17260	ftp://ftp.ncbi.nlm.nih.gov/geo/samples/GSM432nnn/GSM432220/	GSM432220	300432220
ovary	Homo sapiens	serous	3C	GPL6480	GSE53963	ftp://ftp.ncbi.nlm.nih.gov/geo/samples/GSM1304nnn/GSM1304417/	GSM1304417	301304417
ovary	Homo sapiens	serous	3C	GPL6480	GSE53963	ftp://ftp.ncbi.nlm.nih.gov/geo/samples/GSM1304nnn/GSM1304416/	GSM1304416	301304416
ovary	Homo sapiens	serous	3C	GPL6480	GSE53963	ftp://ftp.ncbi.nlm.nih.gov/geo/samples/GSM1304nnn/GSM1304415/	GSM1304415	301304415
ovary	Homo sapiens	serous	3C	GPL6480	GSE53963	ftp://ftp.ncbi.nlm.nih.gov/geo/samples/GSM1304nnn/GSM1304413/	GSM1304413	301304413
ovary	Homo sapiens	serous	3C	GPL6480	GSE53963	ftp://ftp.ncbi.nlm.nih.gov/geo/samples/GSM1304nnn/GSM1304412/	GSM1304412	301304412
ovary	Homo sapiens	serous	3C	GPL6480	GSE53963	ftp://ftp.ncbi.nlm.nih.gov/geo/samples/GSM1304nnn/GSM1304411/	GSM1304411	301304411
ovary	Homo sapiens	serous	3C	GPL6480	GSE53963	ftp://ftp.ncbi.nlm.nih.gov/geo/samples/GSM1304nnn/GSM1304410/	GSM1304410	301304410
ovary	Homo sapiens	serous	3C	GPL6480	GSE53963	ftp://ftp.ncbi.nlm.nih.gov/geo/samples/GSM1304nnn/GSM1304408/	GSM1304408	301304408
ovary	Homo sapiens	serous	3C	GPL6480	GSE53963	ftp://ftp.ncbi.nlm.nih.gov/geo/samples/GSM1304nnn/GSM1304405/	GSM1304405	301304405
ovary	Homo sapiens	serous	3C	GPL6480	GSE53963	ftp://ftp.ncbi.nlm.nih.gov/geo/samples/GSM1304nnn/GSM1304403/	GSM1304403	301304403
ovary	Homo sapiens	serous	3C	GPL6480	GSE53963	ftp://ftp.ncbi.nlm.nih.gov/geo/samples/GSM1304nnn/GSM1304402/	GSM1304402	301304402
ovary	Homo sapiens	serous	3C	GPL6480	GSE53963	ftp://ftp.ncbi.nlm.nih.gov/geo/samples/GSM1304nnn/GSM1304401/	GSM1304401	301304401
ovary	Homo sapiens	serous	3C	GPL6480	GSE53963	ftp://ftp.ncbi.nlm.nih.gov/geo/samples/GSM1304nnn/GSM1304400/	GSM1304400	301304400
ovary	Homo sapiens	serous	3C	GPL6480	GSE53963	ftp://ftp.ncbi.nlm.nih.gov/geo/samples/GSM1304nnn/GSM1304399/	GSM1304399	301304399
ovary	Homo sapiens	serous	3C	GPL6480	GSE53963	ftp://ftp.ncbi.nlm.nih.gov/geo/samples/GSM1304nnn/GSM1304398/	GSM1304398	301304398
ovary	Homo sapiens	serous	3C	GPL6480	GSE53963	ftp://ftp.ncbi.nlm.nih.gov/geo/samples/GSM1304nnn/GSM1304396/	GSM1304396	301304396
ovary	Homo sapiens	serous	3C	GPL6480	GSE53963	ftp://ftp.ncbi.nlm.nih.gov/geo/samples/GSM1304nnn/GSM1304395/	GSM1304395	301304395
ovary	Homo sapiens	serous	3C	GPL6480	GSE53963	ftp://ftp.ncbi.nlm.nih.gov/geo/samples/GSM1304nnn/GSM1304394/	GSM1304394	301304394
ovary	Homo sapiens	serous	3C	GPL6480	GSE53963	ftp://ftp.ncbi.nlm.nih.gov/geo/samples/GSM1304nnn/GSM1304390/	GSM1304390	301304390
ovary	Homo sapiens	serous	3C	GPL6480	GSE53963	ftp://ftp.ncbi.nlm.nih.gov/geo/samples/GSM1304nnn/GSM1304388/	GSM1304388	301304388
ovary	Homo sapiens	serous	3C	GPL6480	GSE53963	ftp://ftp.ncbi.nlm.nih.gov/geo/samples/GSM1304nnn/GSM1304387/	GSM1304387	301304387
ovary	Homo sapiens	serous	3C	GPL6480	GSE53963	ftp://ftp.ncbi.nlm.nih.gov/geo/samples/GSM1304nnn/GSM1304385/	GSM1304385	301304385
ovary	Homo sapiens	serous	3C	GPL6480	GSE53963	ftp://ftp.ncbi.nlm.nih.gov/geo/samples/GSM1304nnn/GSM1304383/	GSM1304383	301304383
ovary	Homo sapiens	serous	3C	GPL6480	GSE53963	ftp://ftp.ncbi.nlm.nih.gov/geo/samples/GSM1304nnn/GSM1304380/	GSM1304380	301304380
ovary	Homo sapiens	serous	3C	GPL6480	GSE53963	ftp://ftp.ncbi.nlm.nih.gov/geo/samples/GSM1304nnn/GSM1304379/	GSM1304379	301304379
ovary	Homo sapiens	serous	3C	GPL6480	GSE53963	ftp://ftp.ncbi.nlm.nih.gov/geo/samples/GSM1304nnn/GSM1304378/	GSM1304378	301304378
ovary	Homo sapiens	serous	3C	GPL6480	GSE53963	ftp://ftp.ncbi.nlm.nih.gov/geo/samples/GSM1304nnn/GSM1304377/	GSM1304377	301304377
ovary	Homo sapiens	serous	3C	GPL6480	GSE53963	ftp://ftp.ncbi.nlm.nih.gov/geo/samples/GSM1304nnn/GSM1304376/	GSM1304376	301304376
ovary	Homo sapiens	serous	3C	GPL6480	GSE53963	ftp://ftp.ncbi.nlm.nih.gov/geo/samples/GSM1304nnn/GSM1304374/	GSM1304374	301304374
ovary	Homo sapiens	serous	3C	GPL6480	GSE53963	ftp://ftp.ncbi.nlm.nih.gov/geo/samples/GSM1304nnn/GSM1304373/	GSM1304373	301304373
ovary	Homo sapiens	serous	3C	GPL6480	GSE53963	ftp://ftp.ncbi.nlm.nih.gov/geo/samples/GSM1304nnn/GSM1304372/	GSM1304372	301304372
ovary	Homo sapiens	serous	3C	GPL6480	GSE53963	ftp://ftp.ncbi.nlm.nih.gov/geo/samples/GSM1304nnn/GSM1304371/	GSM1304371	301304371
ovary	Homo sapiens	serous	3C	GPL6480	GSE53963	ftp://ftp.ncbi.nlm.nih.gov/geo/samples/GSM1304nnn/GSM1304369/	GSM1304369	301304369
ovary	Homo sapiens	serous	3C	GPL6480	GSE53963	ftp://ftp.ncbi.nlm.nih.gov/geo/samples/GSM1304nnn/GSM1304368/	GSM1304368	301304368
ovary	Homo sapiens	serous	3C	GPL6480	GSE53963	ftp://ftp.ncbi.nlm.nih.gov/geo/samples/GSM1304nnn/GSM1304365/	GSM1304365	301304365
ovary	Homo sapiens	serous	3C	GPL6480	GSE53963	ftp://ftp.ncbi.nlm.nih.gov/geo/samples/GSM1304nnn/GSM1304364/	GSM1304364	301304364
ovary	Homo sapiens	serous	3C	GPL6480	GSE53963	ftp://ftp.ncbi.nlm.nih.gov/geo/samples/GSM1304nnn/GSM1304363/	GSM1304363	301304363
ovary	Homo sapiens	serous	3C	GPL6480	GSE53963	ftp://ftp.ncbi.nlm.nih.gov/geo/samples/GSM1304nnn/GSM1304362/	GSM1304362	301304362
ovary	Homo sapiens	serous	3C	GPL6480	GSE53963	ftp://ftp.ncbi.nlm.nih.gov/geo/samples/GSM1304nnn/GSM1304359/	GSM1304359	301304359
ovary	Homo sapiens	serous	3C	GPL6480	GSE53963	ftp://ftp.ncbi.nlm.nih.gov/geo/samples/GSM1304nnn/GSM1304358/	GSM1304358	301304358
ovary	Homo sapiens	serous	3C	GPL6480	GSE53963	ftp://ftp.ncbi.nlm.nih.gov/geo/samples/GSM1304nnn/GSM1304357/	GSM1304357	301304357
ovary	Homo sapiens	serous	3C	GPL6480	GSE53963	ftp://ftp.ncbi.nlm.nih.gov/geo/samples/GSM1304nnn/GSM1304352/	GSM1304352	301304352
ovary	Homo sapiens	serous	3C	GPL6480	GSE53963	ftp://ftp.ncbi.nlm.nih.gov/geo/samples/GSM1304nnn/GSM1304351/	GSM1304351	301304351
ovary	Homo sapiens	serous	3C	GPL6480	GSE53963	ftp://ftp.ncbi.nlm.nih.gov/geo/samples/GSM1304nnn/GSM1304349/	GSM1304349	301304349
ovary	Homo sapiens	serous	3C	GPL6480	GSE53963	ftp://ftp.ncbi.nlm.nih.gov/geo/samples/GSM1304nnn/GSM1304348/	GSM1304348	301304348
ovary	Homo sapiens	serous	3C	GPL6480	GSE53963	ftp://ftp.ncbi.nlm.nih.gov/geo/samples/GSM1304nnn/GSM1304346/	GSM1304346	301304346
ovary	Homo sapiens	serous	3C	GPL6480	GSE53963	ftp://ftp.ncbi.nlm.nih.gov/geo/samples/GSM1304nnn/GSM1304345/	GSM1304345	301304345
ovary	Homo sapiens	serous	3C	GPL6480	GSE53963	ftp://ftp.ncbi.nlm.nih.gov/geo/samples/GSM1304nnn/GSM1304344/	GSM1304344	301304344
ovary	Homo sapiens	serous	3C	GPL6480	GSE53963	ftp://ftp.ncbi.nlm.nih.gov/geo/samples/GSM1304nnn/GSM1304342/	GSM1304342	301304342
ovary	Homo sapiens	serous	3C	GPL6480	GSE53963	ftp://ftp.ncbi.nlm.nih.gov/geo/samples/GSM1304nnn/GSM1304341/	GSM1304341	301304341
ovary	Homo sapiens	serous	3C	GPL6480	GSE53963	ftp://ftp.ncbi.nlm.nih.gov/geo/samples/GSM1304nnn/GSM1304340/	GSM1304340	301304340
ovary	Homo sapiens	serous	3C	GPL6480	GSE53963	ftp://ftp.ncbi.nlm.nih.gov/geo/samples/GSM1304nnn/GSM1304339/	GSM1304339	301304339
ovary	Homo sapiens	serous	3C	GPL6480	GSE53963	ftp://ftp.ncbi.nlm.nih.gov/geo/samples/GSM1304nnn/GSM1304338/	GSM1304338	301304338
ovary	Homo sapiens	serous	3C	GPL6480	GSE53963	ftp://ftp.ncbi.nlm.nih.gov/geo/samples/GSM1304nnn/GSM1304337/	GSM1304337	301304337
ovary	Homo sapiens	serous	3C	GPL6480	GSE53963	ftp://ftp.ncbi.nlm.nih.gov/geo/samples/GSM1304nnn/GSM1304336/	GSM1304336	301304336
ovary	Homo sapiens	serous	3C	GPL6480	GSE53963	ftp://ftp.ncbi.nlm.nih.gov/geo/samples/GSM1304nnn/GSM1304335/	GSM1304335	301304335
ovary	Homo sapiens	serous	3C	GPL6480	GSE53963	ftp://ftp.ncbi.nlm.nih.gov/geo/samples/GSM1304nnn/GSM1304334/	GSM1304334	301304334
ovary	Homo sapiens	serous	3C	GPL6480	GSE53963	ftp://ftp.ncbi.nlm.nih.gov/geo/samples/GSM1304nnn/GSM1304333/	GSM1304333	301304333
ovary	Homo sapiens	serous	3C	GPL6480	GSE53963	ftp://ftp.ncbi.nlm.nih.gov/geo/samples/GSM1304nnn/GSM1304332/	GSM1304332	301304332
ovary	Homo sapiens	serous	3C	GPL6480	GSE53963	ftp://ftp.ncbi.nlm.nih.gov/geo/samples/GSM1304nnn/GSM1304331/	GSM1304331	301304331
ovary	Homo sapiens	serous	3C	GPL6480	GSE53963	ftp://ftp.ncbi.nlm.nih.gov/geo/samples/GSM1304nnn/GSM1304330/	GSM1304330	301304330
ovary	Homo sapiens	serous	3C	GPL6480	GSE53963	ftp://ftp.ncbi.nlm.nih.gov/geo/samples/GSM1304nnn/GSM1304329/	GSM1304329	301304329
ovary	Homo sapiens	serous	3C	GPL6480	GSE53963	ftp://ftp.ncbi.nlm.nih.gov/geo/samples/GSM1304nnn/GSM1304327/	GSM1304327	301304327
ovary	Homo sapiens	serous	3C	GPL6480	GSE53963	ftp://ftp.ncbi.nlm.nih.gov/geo/samples/GSM1304nnn/GSM1304326/	GSM1304326	301304326
ovary	Homo sapiens	serous	3C	GPL6480	GSE53963	ftp://ftp.ncbi.nlm.nih.gov/geo/samples/GSM1304nnn/GSM1304325/	GSM1304325	301304325
ovary	Homo sapiens	serous	3C	GPL6480	GSE53963	ftp://ftp.ncbi.nlm.nih.gov/geo/samples/GSM1304nnn/GSM1304324/	GSM1304324	301304324
ovary	Homo sapiens	serous	3C	GPL6480	GSE53963	ftp://ftp.ncbi.nlm.nih.gov/geo/samples/GSM1304nnn/GSM1304322/	GSM1304322	301304322
ovary	Homo sapiens	serous	3C	GPL6480	GSE53963	ftp://ftp.ncbi.nlm.nih.gov/geo/samples/GSM1304nnn/GSM1304319/	GSM1304319	301304319
ovary	Homo sapiens	serous	3C	GPL6480	GSE53963	ftp://ftp.ncbi.nlm.nih.gov/geo/samples/GSM1304nnn/GSM1304317/	GSM1304317	301304317
ovary	Homo sapiens	serous	3C	GPL6480	GSE53963	ftp://ftp.ncbi.nlm.nih.gov/geo/samples/GSM1304nnn/GSM1304316/	GSM1304316	301304316
ovary	Homo sapiens	serous	3C	GPL6480	GSE53963	ftp://ftp.ncbi.nlm.nih.gov/geo/samples/GSM1304nnn/GSM1304315/	GSM1304315	301304315
ovary	Homo sapiens	serous	3C	GPL6480	GSE53963	ftp://ftp.ncbi.nlm.nih.gov/geo/samples/GSM1304nnn/GSM1304314/	GSM1304314	301304314
ovary	Homo sapiens	serous	3C	GPL6480	GSE53963	ftp://ftp.ncbi.nlm.nih.gov/geo/samples/GSM1304nnn/GSM1304313/	GSM1304313	301304313
ovary	Homo sapiens	serous	3C	GPL6480	GSE53963	ftp://ftp.ncbi.nlm.nih.gov/geo/samples/GSM1304nnn/GSM1304311/	GSM1304311	301304311
ovary	Homo sapiens	serous	3C	GPL6480	GSE53963	ftp://ftp.ncbi.nlm.nih.gov/geo/samples/GSM1304nnn/GSM1304310/	GSM1304310	301304310
ovary	Homo sapiens	serous	3C	GPL6480	GSE53963	ftp://ftp.ncbi.nlm.nih.gov/geo/samples/GSM1304nnn/GSM1304308/	GSM1304308	301304308
ovary	Homo sapiens	serous	3C	GPL6480	GSE53963	ftp://ftp.ncbi.nlm.nih.gov/geo/samples/GSM1304nnn/GSM1304307/	GSM1304307	301304307
ovary	Homo sapiens	serous	3C	GPL6480	GSE53963	ftp://ftp.ncbi.nlm.nih.gov/geo/samples/GSM1304nnn/GSM1304306/	GSM1304306	301304306
ovary	Homo sapiens	serous	3C	GPL6480	GSE53963	ftp://ftp.ncbi.nlm.nih.gov/geo/samples/GSM1304nnn/GSM1304304/	GSM1304304	301304304
ovary	Homo sapiens	serous	3C	GPL6480	GSE53963	ftp://ftp.ncbi.nlm.nih.gov/geo/samples/GSM1304nnn/GSM1304301/	GSM1304301	301304301
ovary	Homo sapiens	serous	3C	GPL6480	GSE53963	ftp://ftp.ncbi.nlm.nih.gov/geo/samples/GSM1304nnn/GSM1304300/	GSM1304300	301304300
ovary	Homo sapiens	serous	3C	GPL6480	GSE53963	ftp://ftp.ncbi.nlm.nih.gov/geo/samples/GSM1304nnn/GSM1304296/	GSM1304296	301304296
ovary	Homo sapiens	serous	3C	GPL6480	GSE53963	ftp://ftp.ncbi.nlm.nih.gov/geo/samples/GSM1304nnn/GSM1304293/	GSM1304293	301304293
ovary	Homo sapiens	serous	3C	GPL6480	GSE53963	ftp://ftp.ncbi.nlm.nih.gov/geo/samples/GSM1304nnn/GSM1304291/	GSM1304291	301304291
ovary	Homo sapiens	serous	3C	GPL6480	GSE53963	ftp://ftp.ncbi.nlm.nih.gov/geo/samples/GSM1304nnn/GSM1304290/	GSM1304290	301304290
ovary	Homo sapiens	serous	3C	GPL6480	GSE53963	ftp://ftp.ncbi.nlm.nih.gov/geo/samples/GSM1304nnn/GSM1304289/	GSM1304289	301304289
ovary	Homo sapiens	serous	3C	GPL6480	GSE53963	ftp://ftp.ncbi.nlm.nih.gov/geo/samples/GSM1304nnn/GSM1304287/	GSM1304287	301304287
ovary	Homo sapiens	serous	3C	GPL6480	GSE53963	ftp://ftp.ncbi.nlm.nih.gov/geo/samples/GSM1304nnn/GSM1304286/	GSM1304286	301304286
ovary	Homo sapiens	serous	3C	GPL6480	GSE53963	ftp://ftp.ncbi.nlm.nih.gov/geo/samples/GSM1304nnn/GSM1304285/	GSM1304285	301304285
ovary	Homo sapiens	serous	3C	GPL6480	GSE53963	ftp://ftp.ncbi.nlm.nih.gov/geo/samples/GSM1304nnn/GSM1304284/	GSM1304284	301304284
ovary	Homo sapiens	serous	3C	GPL6480	GSE53963	ftp://ftp.ncbi.nlm.nih.gov/geo/samples/GSM1304nnn/GSM1304283/	GSM1304283	301304283
ovary	Homo sapiens	serous	3C	GPL6480	GSE53963	ftp://ftp.ncbi.nlm.nih.gov/geo/samples/GSM1304nnn/GSM1304282/	GSM1304282	301304282
ovary	Homo sapiens	serous	3C	GPL6480	GSE53963	ftp://ftp.ncbi.nlm.nih.gov/geo/samples/GSM1304nnn/GSM1304280/	GSM1304280	301304280
ovary	Homo sapiens	serous	3C	GPL6480	GSE53963	ftp://ftp.ncbi.nlm.nih.gov/geo/samples/GSM1304nnn/GSM1304278/	GSM1304278	301304278
ovary	Homo sapiens	serous	3C	GPL6480	GSE53963	ftp://ftp.ncbi.nlm.nih.gov/geo/samples/GSM1304nnn/GSM1304277/	GSM1304277	301304277
ovary	Homo sapiens	serous	3C	GPL6480	GSE53963	ftp://ftp.ncbi.nlm.nih.gov/geo/samples/GSM1304nnn/GSM1304276/	GSM1304276	301304276
ovary	Homo sapiens	serous	3C	GPL6480	GSE53963	ftp://ftp.ncbi.nlm.nih.gov/geo/samples/GSM1304nnn/GSM1304272/	GSM1304272	301304272
ovary	Homo sapiens	serous	3C	GPL6480	GSE53963	ftp://ftp.ncbi.nlm.nih.gov/geo/samples/GSM1304nnn/GSM1304271/	GSM1304271	301304271
ovary	Homo sapiens	serous	3C	GPL6480	GSE53963	ftp://ftp.ncbi.nlm.nih.gov/geo/samples/GSM1304nnn/GSM1304268/	GSM1304268	301304268
ovary	Homo sapiens	serous	3C	GPL6480	GSE53963	ftp://ftp.ncbi.nlm.nih.gov/geo/samples/GSM1304nnn/GSM1304265/	GSM1304265	301304265
ovary	Homo sapiens	serous	3C	GPL6480	GSE53963	ftp://ftp.ncbi.nlm.nih.gov/geo/samples/GSM1304nnn/GSM1304264/	GSM1304264	301304264
ovary	Homo sapiens	serous	3C	GPL6480	GSE53963	ftp://ftp.ncbi.nlm.nih.gov/geo/samples/GSM1304nnn/GSM1304262/	GSM1304262	301304262
ovary	Homo sapiens	serous	3C	GPL6480	GSE53963	ftp://ftp.ncbi.nlm.nih.gov/geo/samples/GSM1304nnn/GSM1304261/	GSM1304261	301304261
ovary	Homo sapiens	serous	3C	GPL6480	GSE53963	ftp://ftp.ncbi.nlm.nih.gov/geo/samples/GSM1304nnn/GSM1304260/	GSM1304260	301304260
ovary	Homo sapiens	serous	3C	GPL6480	GSE53963	ftp://ftp.ncbi.nlm.nih.gov/geo/samples/GSM1304nnn/GSM1304259/	GSM1304259	301304259
ovary	Homo sapiens	serous	3C	GPL6480	GSE53963	ftp://ftp.ncbi.nlm.nih.gov/geo/samples/GSM1304nnn/GSM1304258/	GSM1304258	301304258
ovary	Homo sapiens	serous	3C	GPL6480	GSE53963	ftp://ftp.ncbi.nlm.nih.gov/geo/samples/GSM1304nnn/GSM1304257/	GSM1304257	301304257
ovary	Homo sapiens	serous	3C	GPL6480	GSE53963	ftp://ftp.ncbi.nlm.nih.gov/geo/samples/GSM1304nnn/GSM1304256/	GSM1304256	301304256
ovary	Homo sapiens	serous	3C	GPL6480	GSE53963	ftp://ftp.ncbi.nlm.nih.gov/geo/samples/GSM1304nnn/GSM1304255/	GSM1304255	301304255
ovary	Homo sapiens	serous	3C	GPL6480	GSE53963	ftp://ftp.ncbi.nlm.nih.gov/geo/samples/GSM1304nnn/GSM1304254/	GSM1304254	301304254
ovary	Homo sapiens	serous	3C	GPL6480	GSE53963	ftp://ftp.ncbi.nlm.nih.gov/geo/samples/GSM1304nnn/GSM1304253/	GSM1304253	301304253
ovary	Homo sapiens	serous	3C	GPL6480	GSE53963	ftp://ftp.ncbi.nlm.nih.gov/geo/samples/GSM1304nnn/GSM1304252/	GSM1304252	301304252
ovary	Homo sapiens	serous	3C	GPL6480	GSE53963	ftp://ftp.ncbi.nlm.nih.gov/geo/samples/GSM1304nnn/GSM1304250/	GSM1304250	301304250
ovary	Homo sapiens	serous	3C	GPL6480	GSE53963	ftp://ftp.ncbi.nlm.nih.gov/geo/samples/GSM1304nnn/GSM1304249/	GSM1304249	301304249
ovary	Homo sapiens	serous	3C	GPL6480	GSE53963	ftp://ftp.ncbi.nlm.nih.gov/geo/samples/GSM1304nnn/GSM1304247/	GSM1304247	301304247
ovary	Homo sapiens	serous	3C	GPL7264	GSE51088	ftp://ftp.ncbi.nlm.nih.gov/geo/samples/GSM1238nnn/GSM1238315/	GSM1238315	301238315
ovary	Homo sapiens	serous	3C	GPL7264	GSE51088	ftp://ftp.ncbi.nlm.nih.gov/geo/samples/GSM1238nnn/GSM1238314/	GSM1238314	301238314
ovary	Homo sapiens	serous	3C	GPL7264	GSE51088	ftp://ftp.ncbi.nlm.nih.gov/geo/samples/GSM1238nnn/GSM1238313/	GSM1238313	301238313
ovary	Homo sapiens	serous	3C	GPL7264	GSE51088	ftp://ftp.ncbi.nlm.nih.gov/geo/samples/GSM1238nnn/GSM1238312/	GSM1238312	301238312
ovary	Homo sapiens	serous	3C	GPL7264	GSE51088	ftp://ftp.ncbi.nlm.nih.gov/geo/samples/GSM1238nnn/GSM1238308/	GSM1238308	301238308
ovary	Homo sapiens	serous	3C	GPL7264	GSE51088	ftp://ftp.ncbi.nlm.nih.gov/geo/samples/GSM1238nnn/GSM1238305/	GSM1238305	301238305
ovary	Homo sapiens	serous	3C	GPL7264	GSE51088	ftp://ftp.ncbi.nlm.nih.gov/geo/samples/GSM1238nnn/GSM1238304/	GSM1238304	301238304
ovary	Homo sapiens	serous	3C	GPL7264	GSE51088	ftp://ftp.ncbi.nlm.nih.gov/geo/samples/GSM1238nnn/GSM1238303/	GSM1238303	301238303
ovary	Homo sapiens	serous	3C	GPL7264	GSE51088	ftp://ftp.ncbi.nlm.nih.gov/geo/samples/GSM1238nnn/GSM1238301/	GSM1238301	301238301
ovary	Homo sapiens	serous	3C	GPL7264	GSE51088	ftp://ftp.ncbi.nlm.nih.gov/geo/samples/GSM1238nnn/GSM1238298/	GSM1238298	301238298
ovary	Homo sapiens	serous	3C	GPL7264	GSE51088	ftp://ftp.ncbi.nlm.nih.gov/geo/samples/GSM1238nnn/GSM1238295/	GSM1238295	301238295
ovary	Homo sapiens	serous	3C	GPL7264	GSE51088	ftp://ftp.ncbi.nlm.nih.gov/geo/samples/GSM1238nnn/GSM1238293/	GSM1238293	301238293
ovary	Homo sapiens	serous	3C	GPL7264	GSE51088	ftp://ftp.ncbi.nlm.nih.gov/geo/samples/GSM1238nnn/GSM1238290/	GSM1238290	301238290
ovary	Homo sapiens	serous	3C	GPL7264	GSE51088	ftp://ftp.ncbi.nlm.nih.gov/geo/samples/GSM1238nnn/GSM1238288/	GSM1238288	301238288
ovary	Homo sapiens	serous	3C	GPL7264	GSE51088	ftp://ftp.ncbi.nlm.nih.gov/geo/samples/GSM1238nnn/GSM1238284/	GSM1238284	301238284
ovary	Homo sapiens	serous	3C	GPL7264	GSE51088	ftp://ftp.ncbi.nlm.nih.gov/geo/samples/GSM1238nnn/GSM1238283/	GSM1238283	301238283
ovary	Homo sapiens	serous	3C	GPL7264	GSE51088	ftp://ftp.ncbi.nlm.nih.gov/geo/samples/GSM1238nnn/GSM1238282/	GSM1238282	301238282
ovary	Homo sapiens	serous	3C	GPL7264	GSE51088	ftp://ftp.ncbi.nlm.nih.gov/geo/samples/GSM1238nnn/GSM1238279/	GSM1238279	301238279
ovary	Homo sapiens	serous	3C	GPL7264	GSE51088	ftp://ftp.ncbi.nlm.nih.gov/geo/samples/GSM1238nnn/GSM1238277/	GSM1238277	301238277
ovary	Homo sapiens	serous	3C	GPL7264	GSE51088	ftp://ftp.ncbi.nlm.nih.gov/geo/samples/GSM1238nnn/GSM1238272/	GSM1238272	301238272
ovary	Homo sapiens	serous	3C	GPL7264	GSE51088	ftp://ftp.ncbi.nlm.nih.gov/geo/samples/GSM1238nnn/GSM1238270/	GSM1238270	301238270
ovary	Homo sapiens	serous	3C	GPL7264	GSE51088	ftp://ftp.ncbi.nlm.nih.gov/geo/samples/GSM1238nnn/GSM1238269/	GSM1238269	301238269
ovary	Homo sapiens	serous	3C	GPL7264	GSE51088	ftp://ftp.ncbi.nlm.nih.gov/geo/samples/GSM1238nnn/GSM1238264/	GSM1238264	301238264
ovary	Homo sapiens	serous	3C	GPL7264	GSE51088	ftp://ftp.ncbi.nlm.nih.gov/geo/samples/GSM1238nnn/GSM1238263/	GSM1238263	301238263
ovary	Homo sapiens	serous	3C	GPL7264	GSE51088	ftp://ftp.ncbi.nlm.nih.gov/geo/samples/GSM1238nnn/GSM1238261/	GSM1238261	301238261
ovary	Homo sapiens	serous	3C	GPL7264	GSE51088	ftp://ftp.ncbi.nlm.nih.gov/geo/samples/GSM1238nnn/GSM1238260/	GSM1238260	301238260
ovary	Homo sapiens	serous	3C	GPL7264	GSE51088	ftp://ftp.ncbi.nlm.nih.gov/geo/samples/GSM1238nnn/GSM1238257/	GSM1238257	301238257
ovary	Homo sapiens	serous	3C	GPL7264	GSE51088	ftp://ftp.ncbi.nlm.nih.gov/geo/samples/GSM1238nnn/GSM1238256/	GSM1238256	301238256
ovary	Homo sapiens	serous	3C	GPL7264	GSE51088	ftp://ftp.ncbi.nlm.nih.gov/geo/samples/GSM1238nnn/GSM1238253/	GSM1238253	301238253
ovary	Homo sapiens	serous	3C	GPL7264	GSE51088	ftp://ftp.ncbi.nlm.nih.gov/geo/samples/GSM1238nnn/GSM1238251/	GSM1238251	301238251
ovary	Homo sapiens	serous	3C	GPL7264	GSE51088	ftp://ftp.ncbi.nlm.nih.gov/geo/samples/GSM1238nnn/GSM1238249/	GSM1238249	301238249
ovary	Homo sapiens	serous	3C	GPL7264	GSE51088	ftp://ftp.ncbi.nlm.nih.gov/geo/samples/GSM1238nnn/GSM1238245/	GSM1238245	301238245
ovary	Homo sapiens	serous	3C	GPL7264	GSE51088	ftp://ftp.ncbi.nlm.nih.gov/geo/samples/GSM1238nnn/GSM1238243/	GSM1238243	301238243
ovary	Homo sapiens	serous	3C	GPL7264	GSE51088	ftp://ftp.ncbi.nlm.nih.gov/geo/samples/GSM1238nnn/GSM1238241/	GSM1238241	301238241
ovary	Homo sapiens	serous	3C	GPL7264	GSE51088	ftp://ftp.ncbi.nlm.nih.gov/geo/samples/GSM1238nnn/GSM1238237/	GSM1238237	301238237
ovary	Homo sapiens	serous	3C	GPL7264	GSE51088	ftp://ftp.ncbi.nlm.nih.gov/geo/samples/GSM1238nnn/GSM1238235/	GSM1238235	301238235
ovary	Homo sapiens	serous	3C	GPL7264	GSE51088	ftp://ftp.ncbi.nlm.nih.gov/geo/samples/GSM1238nnn/GSM1238231/	GSM1238231	301238231
ovary	Homo sapiens	serous	3C	GPL7264	GSE51088	ftp://ftp.ncbi.nlm.nih.gov/geo/samples/GSM1238nnn/GSM1238229/	GSM1238229	301238229
ovary	Homo sapiens	serous	3C	GPL7264	GSE51088	ftp://ftp.ncbi.nlm.nih.gov/geo/samples/GSM1238nnn/GSM1238228/	GSM1238228	301238228
ovary	Homo sapiens	serous	3C	GPL7264	GSE51088	ftp://ftp.ncbi.nlm.nih.gov/geo/samples/GSM1238nnn/GSM1238226/	GSM1238226	301238226
ovary	Homo sapiens	serous	3C	GPL7264	GSE51088	ftp://ftp.ncbi.nlm.nih.gov/geo/samples/GSM1238nnn/GSM1238225/	GSM1238225	301238225
ovary	Homo sapiens	serous	3C	GPL7264	GSE51088	ftp://ftp.ncbi.nlm.nih.gov/geo/samples/GSM1238nnn/GSM1238224/	GSM1238224	301238224
ovary	Homo sapiens	serous	3C	GPL7264	GSE51088	ftp://ftp.ncbi.nlm.nih.gov/geo/samples/GSM1238nnn/GSM1238223/	GSM1238223	301238223
ovary	Homo sapiens	serous	3C	GPL7264	GSE51088	ftp://ftp.ncbi.nlm.nih.gov/geo/samples/GSM1238nnn/GSM1238221/	GSM1238221	301238221
ovary	Homo sapiens	serous	3C	GPL7264	GSE51088	ftp://ftp.ncbi.nlm.nih.gov/geo/samples/GSM1238nnn/GSM1238220/	GSM1238220	301238220
ovary	Homo sapiens	serous	3C	GPL7264	GSE51088	ftp://ftp.ncbi.nlm.nih.gov/geo/samples/GSM1238nnn/GSM1238217/	GSM1238217	301238217
ovary	Homo sapiens	serous	3C	GPL7264	GSE51088	ftp://ftp.ncbi.nlm.nih.gov/geo/samples/GSM1238nnn/GSM1238215/	GSM1238215	301238215
ovary	Homo sapiens	serous	3C	GPL7264	GSE51088	ftp://ftp.ncbi.nlm.nih.gov/geo/samples/GSM1238nnn/GSM1238213/	GSM1238213	301238213
ovary	Homo sapiens	serous	3C	GPL7264	GSE51088	ftp://ftp.ncbi.nlm.nih.gov/geo/samples/GSM1238nnn/GSM1238208/	GSM1238208	301238208
ovary	Homo sapiens	serous	3C	GPL7264	GSE51088	ftp://ftp.ncbi.nlm.nih.gov/geo/samples/GSM1238nnn/GSM1238207/	GSM1238207	301238207
ovary	Homo sapiens	serous	3C	GPL7264	GSE51088	ftp://ftp.ncbi.nlm.nih.gov/geo/samples/GSM1238nnn/GSM1238205/	GSM1238205	301238205
ovary	Homo sapiens	serous	3C	GPL7264	GSE51088	ftp://ftp.ncbi.nlm.nih.gov/geo/samples/GSM1238nnn/GSM1238200/	GSM1238200	301238200
ovary	Homo sapiens	serous	3C	GPL7264	GSE51088	ftp://ftp.ncbi.nlm.nih.gov/geo/samples/GSM1238nnn/GSM1238197/	GSM1238197	301238197
ovary	Homo sapiens	serous	3C	GPL7264	GSE51088	ftp://ftp.ncbi.nlm.nih.gov/geo/samples/GSM1238nnn/GSM1238195/	GSM1238195	301238195
ovary	Homo sapiens	serous	3C	GPL7264	GSE51088	ftp://ftp.ncbi.nlm.nih.gov/geo/samples/GSM1238nnn/GSM1238193/	GSM1238193	301238193
ovary	Homo sapiens	serous	3C	GPL7264	GSE51088	ftp://ftp.ncbi.nlm.nih.gov/geo/samples/GSM1238nnn/GSM1238192/	GSM1238192	301238192
ovary	Homo sapiens	serous	3C	GPL7264	GSE51088	ftp://ftp.ncbi.nlm.nih.gov/geo/samples/GSM1238nnn/GSM1238190/	GSM1238190	301238190
ovary	Homo sapiens	serous	3C	GPL7264	GSE51088	ftp://ftp.ncbi.nlm.nih.gov/geo/samples/GSM1238nnn/GSM1238189/	GSM1238189	301238189
ovary	Homo sapiens	serous	3C	GPL7264	GSE51088	ftp://ftp.ncbi.nlm.nih.gov/geo/samples/GSM1238nnn/GSM1238188/	GSM1238188	301238188
ovary	Homo sapiens	serous	3C	GPL7264	GSE51088	ftp://ftp.ncbi.nlm.nih.gov/geo/samples/GSM1238nnn/GSM1238186/	GSM1238186	301238186
ovary	Homo sapiens	serous	3C	GPL7264	GSE51088	ftp://ftp.ncbi.nlm.nih.gov/geo/samples/GSM1238nnn/GSM1238182/	GSM1238182	301238182
ovary	Homo sapiens	serous	3C	GPL7264	GSE51088	ftp://ftp.ncbi.nlm.nih.gov/geo/samples/GSM1238nnn/GSM1238181/	GSM1238181	301238181
ovary	Homo sapiens	serous	3C	GPL7264	GSE51088	ftp://ftp.ncbi.nlm.nih.gov/geo/samples/GSM1238nnn/GSM1238176/	GSM1238176	301238176
ovary	Homo sapiens	serous	3C	GPL7264	GSE51088	ftp://ftp.ncbi.nlm.nih.gov/geo/samples/GSM1238nnn/GSM1238174/	GSM1238174	301238174
ovary	Homo sapiens	serous	3C	GPL7264	GSE51088	ftp://ftp.ncbi.nlm.nih.gov/geo/samples/GSM1238nnn/GSM1238173/	GSM1238173	301238173
ovary	Homo sapiens	serous	3C	GPL7264	GSE51088	ftp://ftp.ncbi.nlm.nih.gov/geo/samples/GSM1238nnn/GSM1238172/	GSM1238172	301238172
ovary	Homo sapiens	serous	3C	GPL7264	GSE51088	ftp://ftp.ncbi.nlm.nih.gov/geo/samples/GSM1238nnn/GSM1238168/	GSM1238168	301238168
ovary	Homo sapiens	serous	3C	GPL7264	GSE51088	ftp://ftp.ncbi.nlm.nih.gov/geo/samples/GSM1238nnn/GSM1238167/	GSM1238167	301238167
ovary	Homo sapiens	serous	3C	GPL7264	GSE51088	ftp://ftp.ncbi.nlm.nih.gov/geo/samples/GSM1238nnn/GSM1238166/	GSM1238166	301238166
ovary	Homo sapiens	serous	3C	GPL7264	GSE51088	ftp://ftp.ncbi.nlm.nih.gov/geo/samples/GSM1238nnn/GSM1238162/	GSM1238162	301238162
ovary	Homo sapiens	serous	3C	GPL7264	GSE51088	ftp://ftp.ncbi.nlm.nih.gov/geo/samples/GSM1238nnn/GSM1238159/	GSM1238159	301238159
ovary	Homo sapiens	serous	3C	GPL7264	GSE51088	ftp://ftp.ncbi.nlm.nih.gov/geo/samples/GSM1238nnn/GSM1238158/	GSM1238158	301238158
ovary	Homo sapiens	serous	3C	GPL7264	GSE51088	ftp://ftp.ncbi.nlm.nih.gov/geo/samples/GSM1238nnn/GSM1238156/	GSM1238156	301238156
ovary	Homo sapiens	serous	3C	GPL7264	GSE51088	ftp://ftp.ncbi.nlm.nih.gov/geo/samples/GSM1238nnn/GSM1238153/	GSM1238153	301238153
ovary	Homo sapiens	serous	3C	GPL7264	GSE51088	ftp://ftp.ncbi.nlm.nih.gov/geo/samples/GSM1238nnn/GSM1238148/	GSM1238148	301238148
ovary	Homo sapiens	serous	3C	GPL7264	GSE51088	ftp://ftp.ncbi.nlm.nih.gov/geo/samples/GSM1238nnn/GSM1238147/	GSM1238147	301238147
ovary	Homo sapiens	serous	3C	GPL7264	GSE51088	ftp://ftp.ncbi.nlm.nih.gov/geo/samples/GSM1238nnn/GSM1238146/	GSM1238146	301238146
ovary	Homo sapiens	serous	3C	GPL96	GSE6008	ftp://ftp.ncbi.nlm.nih.gov/geo/samples/GSM139nnn/GSM139475/	GSM139475	300139475
ovary	Homo sapiens	serous	3C	GPL96	GSE6008	ftp://ftp.ncbi.nlm.nih.gov/geo/samples/GSM139nnn/GSM139473/	GSM139473	300139473
ovary	Homo sapiens	serous	3C	GPL96	GSE6008	ftp://ftp.ncbi.nlm.nih.gov/geo/samples/GSM139nnn/GSM139472/	GSM139472	300139472
ovary	Homo sapiens	serous	3C	GPL96	GSE6008	ftp://ftp.ncbi.nlm.nih.gov/geo/samples/GSM139nnn/GSM139471/	GSM139471	300139471
ovary	Homo sapiens	serous	3C	GPL96	GSE6008	ftp://ftp.ncbi.nlm.nih.gov/geo/samples/GSM139nnn/GSM139470/	GSM139470	300139470
ovary	Homo sapiens	serous	3C	GPL96	GSE6008	ftp://ftp.ncbi.nlm.nih.gov/geo/samples/GSM139nnn/GSM139469/	GSM139469	300139469
ovary	Homo sapiens	serous	3C	GPL96	GSE6008	ftp://ftp.ncbi.nlm.nih.gov/geo/samples/GSM139nnn/GSM139467/	GSM139467	300139467
ovary	Homo sapiens	serous	3C	GPL96	GSE6008	ftp://ftp.ncbi.nlm.nih.gov/geo/samples/GSM139nnn/GSM139466/	GSM139466	300139466
ovary	Homo sapiens	serous	3C	GPL96	GSE6008	ftp://ftp.ncbi.nlm.nih.gov/geo/samples/GSM139nnn/GSM139463/	GSM139463	300139463
ovary	Homo sapiens	serous	3C	GPL96	GSE6008	ftp://ftp.ncbi.nlm.nih.gov/geo/samples/GSM139nnn/GSM139462/	GSM139462	300139462
ovary	Homo sapiens	serous	3C	GPL96	GSE6008	ftp://ftp.ncbi.nlm.nih.gov/geo/samples/GSM139nnn/GSM139461/	GSM139461	300139461
ovary	Homo sapiens	serous	3C	GPL96	GSE6008	ftp://ftp.ncbi.nlm.nih.gov/geo/samples/GSM139nnn/GSM139460/	GSM139460	300139460
ovary	Homo sapiens	serous	3C	GPL96	GSE6008	ftp://ftp.ncbi.nlm.nih.gov/geo/samples/GSM139nnn/GSM139454/	GSM139454	300139454
ovary	Homo sapiens	serous	3C	GPL96	GSE6008	ftp://ftp.ncbi.nlm.nih.gov/geo/samples/GSM139nnn/GSM139453/	GSM139453	300139453
ovary	Homo sapiens	serous	3C	GPL96	GSE6008	ftp://ftp.ncbi.nlm.nih.gov/geo/samples/GSM139nnn/GSM139452/	GSM139452	300139452
ovary	Homo sapiens	serous	3C	GPL96	GSE6008	ftp://ftp.ncbi.nlm.nih.gov/geo/samples/GSM139nnn/GSM139451/	GSM139451	300139451
ovary	Homo sapiens	serous	3C	GPL96	GSE6008	ftp://ftp.ncbi.nlm.nih.gov/geo/samples/GSM139nnn/GSM139450/	GSM139450	300139450
ovary	Homo sapiens	serous	3C	GPL96	GSE6008	ftp://ftp.ncbi.nlm.nih.gov/geo/samples/GSM139nnn/GSM139449/	GSM139449	300139449
ovary	Homo sapiens	serous	3C	GPL96	GSE6008	ftp://ftp.ncbi.nlm.nih.gov/geo/samples/GSM139nnn/GSM139443/	GSM139443	300139443
ovary	Homo sapiens	serous	3C	GPL96	GSE6008	ftp://ftp.ncbi.nlm.nih.gov/geo/samples/GSM139nnn/GSM139442/	GSM139442	300139442
ovary	Homo sapiens	serous	3C	GPL96	GSE6008	ftp://ftp.ncbi.nlm.nih.gov/geo/samples/GSM139nnn/GSM139441/	GSM139441	300139441
ovary	Homo sapiens	serous	3C	GPL96	GSE6008	ftp://ftp.ncbi.nlm.nih.gov/geo/samples/GSM139nnn/GSM139440/	GSM139440	300139440
ovary	Homo sapiens	serous	3C	GPL96	GSE6008	ftp://ftp.ncbi.nlm.nih.gov/geo/samples/GSM139nnn/GSM139439/	GSM139439	300139439
ovary	Homo sapiens	serous	3C	GPL96	GSE6008	ftp://ftp.ncbi.nlm.nih.gov/geo/samples/GSM139nnn/GSM139438/	GSM139438	300139438
ovary	Homo sapiens	serous	3C	GPL96	GSE6008	ftp://ftp.ncbi.nlm.nih.gov/geo/samples/GSM139nnn/GSM139437/	GSM139437	300139437
ovary	Homo sapiens	serous	3C	GPL96	GSE6008	ftp://ftp.ncbi.nlm.nih.gov/geo/samples/GSM139nnn/GSM139435/	GSM139435	300139435
ovary	Homo sapiens	serous	3C	GPL96	GSE14764	ftp://ftp.ncbi.nlm.nih.gov/geo/samples/GSM368nnn/GSM368704/	GSM368704	300368704
ovary	Homo sapiens	serous	3C	GPL96	GSE14764	ftp://ftp.ncbi.nlm.nih.gov/geo/samples/GSM368nnn/GSM368703/	GSM368703	300368703
ovary	Homo sapiens	serous	3C	GPL96	GSE14764	ftp://ftp.ncbi.nlm.nih.gov/geo/samples/GSM368nnn/GSM368701/	GSM368701	300368701
ovary	Homo sapiens	serous	3C	GPL96	GSE14764	ftp://ftp.ncbi.nlm.nih.gov/geo/samples/GSM368nnn/GSM368700/	GSM368700	300368700
ovary	Homo sapiens	serous	3C	GPL96	GSE14764	ftp://ftp.ncbi.nlm.nih.gov/geo/samples/GSM368nnn/GSM368699/	GSM368699	300368699
ovary	Homo sapiens	serous	3C	GPL96	GSE14764	ftp://ftp.ncbi.nlm.nih.gov/geo/samples/GSM368nnn/GSM368698/	GSM368698	300368698
ovary	Homo sapiens	serous	3C	GPL96	GSE14764	ftp://ftp.ncbi.nlm.nih.gov/geo/samples/GSM368nnn/GSM368697/	GSM368697	300368697
ovary	Homo sapiens	serous	3C	GPL96	GSE14764	ftp://ftp.ncbi.nlm.nih.gov/geo/samples/GSM368nnn/GSM368695/	GSM368695	300368695
ovary	Homo sapiens	serous	3C	GPL96	GSE14764	ftp://ftp.ncbi.nlm.nih.gov/geo/samples/GSM368nnn/GSM368692/	GSM368692	300368692
ovary	Homo sapiens	serous	3C	GPL96	GSE14764	ftp://ftp.ncbi.nlm.nih.gov/geo/samples/GSM368nnn/GSM368691/	GSM368691	300368691
ovary	Homo sapiens	serous	3C	GPL96	GSE14764	ftp://ftp.ncbi.nlm.nih.gov/geo/samples/GSM368nnn/GSM368690/	GSM368690	300368690
ovary	Homo sapiens	serous	3C	GPL96	GSE14764	ftp://ftp.ncbi.nlm.nih.gov/geo/samples/GSM368nnn/GSM368689/	GSM368689	300368689
ovary	Homo sapiens	serous	3C	GPL96	GSE14764	ftp://ftp.ncbi.nlm.nih.gov/geo/samples/GSM368nnn/GSM368685/	GSM368685	300368685
ovary	Homo sapiens	serous	3C	GPL96	GSE14764	ftp://ftp.ncbi.nlm.nih.gov/geo/samples/GSM368nnn/GSM368683/	GSM368683	300368683
ovary	Homo sapiens	serous	3C	GPL96	GSE14764	ftp://ftp.ncbi.nlm.nih.gov/geo/samples/GSM368nnn/GSM368681/	GSM368681	300368681
ovary	Homo sapiens	serous	3C	GPL96	GSE14764	ftp://ftp.ncbi.nlm.nih.gov/geo/samples/GSM368nnn/GSM368680/	GSM368680	300368680
ovary	Homo sapiens	serous	3C	GPL96	GSE14764	ftp://ftp.ncbi.nlm.nih.gov/geo/samples/GSM368nnn/GSM368679/	GSM368679	300368679
ovary	Homo sapiens	serous	3C	GPL96	GSE14764	ftp://ftp.ncbi.nlm.nih.gov/geo/samples/GSM368nnn/GSM368678/	GSM368678	300368678
ovary	Homo sapiens	serous	3C	GPL96	GSE14764	ftp://ftp.ncbi.nlm.nih.gov/geo/samples/GSM368nnn/GSM368675/	GSM368675	300368675
ovary	Homo sapiens	serous	3C	GPL96	GSE14764	ftp://ftp.ncbi.nlm.nih.gov/geo/samples/GSM368nnn/GSM368674/	GSM368674	300368674
ovary	Homo sapiens	serous	3C	GPL96	GSE14764	ftp://ftp.ncbi.nlm.nih.gov/geo/samples/GSM368nnn/GSM368673/	GSM368673	300368673
ovary	Homo sapiens	serous	3C	GPL96	GSE14764	ftp://ftp.ncbi.nlm.nih.gov/geo/samples/GSM368nnn/GSM368671/	GSM368671	300368671
ovary	Homo sapiens	serous	3C	GPL96	GSE14764	ftp://ftp.ncbi.nlm.nih.gov/geo/samples/GSM368nnn/GSM368670/	GSM368670	300368670
ovary	Homo sapiens	serous	3C	GPL96	GSE14764	ftp://ftp.ncbi.nlm.nih.gov/geo/samples/GSM368nnn/GSM368668/	GSM368668	300368668
ovary	Homo sapiens	serous	3C	GPL96	GSE14764	ftp://ftp.ncbi.nlm.nih.gov/geo/samples/GSM368nnn/GSM368666/	GSM368666	300368666
ovary	Homo sapiens	serous	3C	GPL96	GSE14764	ftp://ftp.ncbi.nlm.nih.gov/geo/samples/GSM368nnn/GSM368665/	GSM368665	300368665
ovary	Homo sapiens	serous	3C	GPL96	GSE14764	ftp://ftp.ncbi.nlm.nih.gov/geo/samples/GSM368nnn/GSM368664/	GSM368664	300368664
ovary	Homo sapiens	serous	3C	GPL96	GSE14764	ftp://ftp.ncbi.nlm.nih.gov/geo/samples/GSM368nnn/GSM368662/	GSM368662	300368662
ovary	Homo sapiens	serous	3D	GPL96	GSE6008	ftp://ftp.ncbi.nlm.nih.gov/geo/samples/GSM139nnn/GSM139448/	GSM139448	300139448
ovary	Homo sapiens	serous	4A	GPL570	GSE30161	ftp://ftp.ncbi.nlm.nih.gov/geo/samples/GSM746nnn/GSM746908/	GSM746908	300746908
ovary	Homo sapiens	serous	4A	GPL570	GSE30161	ftp://ftp.ncbi.nlm.nih.gov/geo/samples/GSM746nnn/GSM746895/	GSM746895	300746895
ovary	Homo sapiens	serous	4A	GPL570	GSE30161	ftp://ftp.ncbi.nlm.nih.gov/geo/samples/GSM746nnn/GSM746877/	GSM746877	300746877
ovary	Homo sapiens	serous	4A	GPL570	GSE30161	ftp://ftp.ncbi.nlm.nih.gov/geo/samples/GSM746nnn/GSM746861/	GSM746861	300746861
ovary	Homo sapiens	serous	NA	GPL570	GSE36668	ftp://ftp.ncbi.nlm.nih.gov/geo/samples/GSM898nnn/GSM898304/	GSM898304	300898304
ovary	Homo sapiens	serous	NA	GPL570	GSE36668	ftp://ftp.ncbi.nlm.nih.gov/geo/samples/GSM898nnn/GSM898303/	GSM898303	300898303
ovary	Homo sapiens	serous	NA	GPL570	GSE36668	ftp://ftp.ncbi.nlm.nih.gov/geo/samples/GSM898nnn/GSM898302/	GSM898302	300898302
ovary	Homo sapiens	serous	NA	GPL570	GSE36668	ftp://ftp.ncbi.nlm.nih.gov/geo/samples/GSM898nnn/GSM898301/	GSM898301	300898301
ovary	Homo sapiens	serous	NA	GPL570	GSE14407	ftp://ftp.ncbi.nlm.nih.gov/geo/samples/GSM360nnn/GSM360049/	GSM360049	300360049
ovary	Homo sapiens	serous	NA	GPL570	GSE14407	ftp://ftp.ncbi.nlm.nih.gov/geo/samples/GSM360nnn/GSM360048/	GSM360048	300360048
ovary	Homo sapiens	serous	NA	GPL570	GSE14407	ftp://ftp.ncbi.nlm.nih.gov/geo/samples/GSM360nnn/GSM360047/	GSM360047	300360047
ovary	Homo sapiens	serous	NA	GPL570	GSE14407	ftp://ftp.ncbi.nlm.nih.gov/geo/samples/GSM360nnn/GSM360046/	GSM360046	300360046
ovary	Homo sapiens	serous	NA	GPL570	GSE14407	ftp://ftp.ncbi.nlm.nih.gov/geo/samples/GSM360nnn/GSM360045/	GSM360045	300360045
ovary	Homo sapiens	serous	NA	GPL570	GSE14407	ftp://ftp.ncbi.nlm.nih.gov/geo/samples/GSM360nnn/GSM360044/	GSM360044	300360044
ovary	Homo sapiens	serous	NA	GPL570	GSE14407	ftp://ftp.ncbi.nlm.nih.gov/geo/samples/GSM360nnn/GSM360043/	GSM360043	300360043
ovary	Homo sapiens	serous	NA	GPL570	GSE14407	ftp://ftp.ncbi.nlm.nih.gov/geo/samples/GSM360nnn/GSM360042/	GSM360042	300360042
ovary	Homo sapiens	serous	NA	GPL570	GSE14407	ftp://ftp.ncbi.nlm.nih.gov/geo/samples/GSM360nnn/GSM360041/	GSM360041	300360041
ovary	Homo sapiens	serous	NA	GPL570	GSE14407	ftp://ftp.ncbi.nlm.nih.gov/geo/samples/GSM360nnn/GSM360040/	GSM360040	300360040
ovary	Homo sapiens	serous	NA	GPL570	GSE14407	ftp://ftp.ncbi.nlm.nih.gov/geo/samples/GSM360nnn/GSM360039/	GSM360039	300360039
ovary	Homo sapiens	serous	NA	GPL570	GSE14407	ftp://ftp.ncbi.nlm.nih.gov/geo/samples/GSM359nnn/GSM359984/	GSM359984	300359984
ovary	Homo sapiens	serous	NA	GPL570	GSE18520 GSE18521	ftp://ftp.ncbi.nlm.nih.gov/geo/samples/GSM461nnn/GSM461400/	GSM461400	300461400
ovary	Homo sapiens	serous	NA	GPL570	GSE18520 GSE18521	ftp://ftp.ncbi.nlm.nih.gov/geo/samples/GSM461nnn/GSM461399/	GSM461399	300461399
ovary	Homo sapiens	serous	NA	GPL570	GSE18520 GSE18521	ftp://ftp.ncbi.nlm.nih.gov/geo/samples/GSM461nnn/GSM461398/	GSM461398	300461398
ovary	Homo sapiens	serous	NA	GPL570	GSE18520 GSE18521	ftp://ftp.ncbi.nlm.nih.gov/geo/samples/GSM461nnn/GSM461397/	GSM461397	300461397
ovary	Homo sapiens	serous	NA	GPL570	GSE18520 GSE18521	ftp://ftp.ncbi.nlm.nih.gov/geo/samples/GSM461nnn/GSM461396/	GSM461396	300461396
ovary	Homo sapiens	serous	NA	GPL570	GSE18520 GSE18521	ftp://ftp.ncbi.nlm.nih.gov/geo/samples/GSM461nnn/GSM461395/	GSM461395	300461395
ovary	Homo sapiens	serous	NA	GPL570	GSE18520 GSE18521	ftp://ftp.ncbi.nlm.nih.gov/geo/samples/GSM461nnn/GSM461394/	GSM461394	300461394
ovary	Homo sapiens	serous	NA	GPL570	GSE18520 GSE18521	ftp://ftp.ncbi.nlm.nih.gov/geo/samples/GSM461nnn/GSM461393/	GSM461393	300461393
ovary	Homo sapiens	serous	NA	GPL570	GSE18520 GSE18521	ftp://ftp.ncbi.nlm.nih.gov/geo/samples/GSM461nnn/GSM461392/	GSM461392	300461392
ovary	Homo sapiens	serous	NA	GPL570	GSE18520 GSE18521	ftp://ftp.ncbi.nlm.nih.gov/geo/samples/GSM461nnn/GSM461391/	GSM461391	300461391
ovary	Homo sapiens	serous	NA	GPL570	GSE18520 GSE18521	ftp://ftp.ncbi.nlm.nih.gov/geo/samples/GSM461nnn/GSM461390/	GSM461390	300461390
ovary	Homo sapiens	serous	NA	GPL570	GSE18520 GSE18521	ftp://ftp.ncbi.nlm.nih.gov/geo/samples/GSM461nnn/GSM461389/	GSM461389	300461389
ovary	Homo sapiens	serous	NA	GPL570	GSE18520 GSE18521	ftp://ftp.ncbi.nlm.nih.gov/geo/samples/GSM461nnn/GSM461388/	GSM461388	300461388
ovary	Homo sapiens	serous	NA	GPL570	GSE18520 GSE18521	ftp://ftp.ncbi.nlm.nih.gov/geo/samples/GSM461nnn/GSM461387/	GSM461387	300461387
ovary	Homo sapiens	serous	NA	GPL570	GSE18520 GSE18521	ftp://ftp.ncbi.nlm.nih.gov/geo/samples/GSM461nnn/GSM461386/	GSM461386	300461386
ovary	Homo sapiens	serous	NA	GPL570	GSE18520 GSE18521	ftp://ftp.ncbi.nlm.nih.gov/geo/samples/GSM461nnn/GSM461385/	GSM461385	300461385
ovary	Homo sapiens	serous	NA	GPL570	GSE18520 GSE18521	ftp://ftp.ncbi.nlm.nih.gov/geo/samples/GSM461nnn/GSM461384/	GSM461384	300461384
ovary	Homo sapiens	serous	NA	GPL570	GSE18520 GSE18521	ftp://ftp.ncbi.nlm.nih.gov/geo/samples/GSM461nnn/GSM461383/	GSM461383	300461383
ovary	Homo sapiens	serous	NA	GPL570	GSE18520 GSE18521	ftp://ftp.ncbi.nlm.nih.gov/geo/samples/GSM461nnn/GSM461382/	GSM461382	300461382
ovary	Homo sapiens	serous	NA	GPL570	GSE18520 GSE18521	ftp://ftp.ncbi.nlm.nih.gov/geo/samples/GSM461nnn/GSM461381/	GSM461381	300461381
ovary	Homo sapiens	serous	NA	GPL570	GSE18520 GSE18521	ftp://ftp.ncbi.nlm.nih.gov/geo/samples/GSM461nnn/GSM461380/	GSM461380	300461380
ovary	Homo sapiens	serous	NA	GPL570	GSE18520 GSE18521	ftp://ftp.ncbi.nlm.nih.gov/geo/samples/GSM461nnn/GSM461379/	GSM461379	300461379
ovary	Homo sapiens	serous	NA	GPL570	GSE18520 GSE18521	ftp://ftp.ncbi.nlm.nih.gov/geo/samples/GSM461nnn/GSM461378/	GSM461378	300461378
ovary	Homo sapiens	serous	NA	GPL570	GSE18520 GSE18521	ftp://ftp.ncbi.nlm.nih.gov/geo/samples/GSM461nnn/GSM461377/	GSM461377	300461377
ovary	Homo sapiens	serous	NA	GPL570	GSE18520 GSE18521	ftp://ftp.ncbi.nlm.nih.gov/geo/samples/GSM461nnn/GSM461376/	GSM461376	300461376
ovary	Homo sapiens	serous	NA	GPL570	GSE18520 GSE18521	ftp://ftp.ncbi.nlm.nih.gov/geo/samples/GSM461nnn/GSM461375/	GSM461375	300461375
ovary	Homo sapiens	serous	NA	GPL570	GSE18520 GSE18521	ftp://ftp.ncbi.nlm.nih.gov/geo/samples/GSM461nnn/GSM461374/	GSM461374	300461374
ovary	Homo sapiens	serous	NA	GPL570	GSE18520 GSE18521	ftp://ftp.ncbi.nlm.nih.gov/geo/samples/GSM461nnn/GSM461373/	GSM461373	300461373
ovary	Homo sapiens	serous	NA	GPL570	GSE18520 GSE18521	ftp://ftp.ncbi.nlm.nih.gov/geo/samples/GSM461nnn/GSM461372/	GSM461372	300461372
ovary	Homo sapiens	serous	NA	GPL570	GSE18520 GSE18521	ftp://ftp.ncbi.nlm.nih.gov/geo/samples/GSM461nnn/GSM461371/	GSM461371	300461371
ovary	Homo sapiens	serous	NA	GPL570	GSE18520 GSE18521	ftp://ftp.ncbi.nlm.nih.gov/geo/samples/GSM461nnn/GSM461370/	GSM461370	300461370
ovary	Homo sapiens	serous	NA	GPL570	GSE18520 GSE18521	ftp://ftp.ncbi.nlm.nih.gov/geo/samples/GSM461nnn/GSM461369/	GSM461369	300461369
ovary	Homo sapiens	serous	NA	GPL570	GSE18520 GSE18521	ftp://ftp.ncbi.nlm.nih.gov/geo/samples/GSM461nnn/GSM461368/	GSM461368	300461368
ovary	Homo sapiens	serous	NA	GPL570	GSE18520 GSE18521	ftp://ftp.ncbi.nlm.nih.gov/geo/samples/GSM461nnn/GSM461367/	GSM461367	300461367
ovary	Homo sapiens	serous	NA	GPL570	GSE18520 GSE18521	ftp://ftp.ncbi.nlm.nih.gov/geo/samples/GSM461nnn/GSM461366/	GSM461366	300461366
ovary	Homo sapiens	serous	NA	GPL570	GSE18520 GSE18521	ftp://ftp.ncbi.nlm.nih.gov/geo/samples/GSM461nnn/GSM461365/	GSM461365	300461365
ovary	Homo sapiens	serous	NA	GPL570	GSE18520 GSE18521	ftp://ftp.ncbi.nlm.nih.gov/geo/samples/GSM461nnn/GSM461364/	GSM461364	300461364
ovary	Homo sapiens	serous	NA	GPL570	GSE18520 GSE18521	ftp://ftp.ncbi.nlm.nih.gov/geo/samples/GSM461nnn/GSM461363/	GSM461363	300461363
ovary	Homo sapiens	serous	NA	GPL570	GSE18520 GSE18521	ftp://ftp.ncbi.nlm.nih.gov/geo/samples/GSM461nnn/GSM461362/	GSM461362	300461362
ovary	Homo sapiens	serous	NA	GPL570	GSE18520 GSE18521	ftp://ftp.ncbi.nlm.nih.gov/geo/samples/GSM461nnn/GSM461361/	GSM461361	300461361
ovary	Homo sapiens	serous	NA	GPL570	GSE18520 GSE18521	ftp://ftp.ncbi.nlm.nih.gov/geo/samples/GSM461nnn/GSM461360/	GSM461360	300461360
ovary	Homo sapiens	serous	NA	GPL570	GSE18520 GSE18521	ftp://ftp.ncbi.nlm.nih.gov/geo/samples/GSM461nnn/GSM461359/	GSM461359	300461359
ovary	Homo sapiens	serous	NA	GPL570	GSE18520 GSE18521	ftp://ftp.ncbi.nlm.nih.gov/geo/samples/GSM461nnn/GSM461358/	GSM461358	300461358
ovary	Homo sapiens	serous	NA	GPL570	GSE18520 GSE18521	ftp://ftp.ncbi.nlm.nih.gov/geo/samples/GSM461nnn/GSM461357/	GSM461357	300461357
ovary	Homo sapiens	serous	NA	GPL570	GSE18520 GSE18521	ftp://ftp.ncbi.nlm.nih.gov/geo/samples/GSM461nnn/GSM461356/	GSM461356	300461356
ovary	Homo sapiens	serous	NA	GPL570	GSE18520 GSE18521	ftp://ftp.ncbi.nlm.nih.gov/geo/samples/GSM461nnn/GSM461355/	GSM461355	300461355
ovary	Homo sapiens	serous	NA	GPL570	GSE18520 GSE18521	ftp://ftp.ncbi.nlm.nih.gov/geo/samples/GSM461nnn/GSM461354/	GSM461354	300461354
ovary	Homo sapiens	serous	NA	GPL570	GSE18520 GSE18521	ftp://ftp.ncbi.nlm.nih.gov/geo/samples/GSM461nnn/GSM461353/	GSM461353	300461353
ovary	Homo sapiens	serous	NA	GPL570	GSE18520 GSE18521	ftp://ftp.ncbi.nlm.nih.gov/geo/samples/GSM461nnn/GSM461352/	GSM461352	300461352
ovary	Homo sapiens	serous	NA	GPL570	GSE18520 GSE18521	ftp://ftp.ncbi.nlm.nih.gov/geo/samples/GSM461nnn/GSM461351/	GSM461351	300461351
ovary	Homo sapiens	serous	NA	GPL570	GSE18520 GSE18521	ftp://ftp.ncbi.nlm.nih.gov/geo/samples/GSM461nnn/GSM461350/	GSM461350	300461350
ovary	Homo sapiens	serous	NA	GPL570	GSE18520 GSE18521	ftp://ftp.ncbi.nlm.nih.gov/geo/samples/GSM461nnn/GSM461349/	GSM461349	300461349
ovary	Homo sapiens	serous	NA	GPL570	GSE18520 GSE18521	ftp://ftp.ncbi.nlm.nih.gov/geo/samples/GSM461nnn/GSM461348/	GSM461348	300461348
ovary	Homo sapiens	serous	NA	GPL570	GSE63885	ftp://ftp.ncbi.nlm.nih.gov/geo/samples/GSM1559nnn/GSM1559376/	GSM1559376	301559376
ovary	Homo sapiens	serous	NA	GPL570	GSE63885	ftp://ftp.ncbi.nlm.nih.gov/geo/samples/GSM1559nnn/GSM1559375/	GSM1559375	301559375
ovary	Homo sapiens	serous	NA	GPL570	GSE20565	ftp://ftp.ncbi.nlm.nih.gov/geo/samples/GSM516nnn/GSM516737/	GSM516737	300516737
ovary	Homo sapiens	serous	NA	GPL570	GSE20565	ftp://ftp.ncbi.nlm.nih.gov/geo/samples/GSM516nnn/GSM516686/	GSM516686	300516686
ovary	Homo sapiens	serous	NA	GPL570	GSE27651	ftp://ftp.ncbi.nlm.nih.gov/geo/samples/GSM372nnn/GSM372264/	GSM372264	300372264
ovary	Homo sapiens	serous	NA	GPL570	GSE27651	ftp://ftp.ncbi.nlm.nih.gov/geo/samples/GSM372nnn/GSM372255/	GSM372255	300372255
ovary	Homo sapiens	serous	NA	GPL570	GSE27651	ftp://ftp.ncbi.nlm.nih.gov/geo/samples/GSM372nnn/GSM372253/	GSM372253	300372253
ovary	Homo sapiens	serous	NA	GPL570	GSE27651	ftp://ftp.ncbi.nlm.nih.gov/geo/samples/GSM371nnn/GSM371656/	GSM371656	300371656
ovary	Homo sapiens	serous	NA	GPL570	GSE27651	ftp://ftp.ncbi.nlm.nih.gov/geo/samples/GSM371nnn/GSM371655/	GSM371655	300371655
ovary	Homo sapiens	serous	NA	GPL570	GSE27651	ftp://ftp.ncbi.nlm.nih.gov/geo/samples/GSM371nnn/GSM371654/	GSM371654	300371654
ovary	Homo sapiens	serous	NA	GPL570	GSE27651	ftp://ftp.ncbi.nlm.nih.gov/geo/samples/GSM371nnn/GSM371653/	GSM371653	300371653
ovary	Homo sapiens	serous	NA	GPL570	GSE27651	ftp://ftp.ncbi.nlm.nih.gov/geo/samples/GSM371nnn/GSM371651/	GSM371651	300371651
ovary	Homo sapiens	serous	NA	GPL570	GSE27651	ftp://ftp.ncbi.nlm.nih.gov/geo/samples/GSM371nnn/GSM371649/	GSM371649	300371649
ovary	Homo sapiens	serous	NA	GPL570	GSE27651	ftp://ftp.ncbi.nlm.nih.gov/geo/samples/GSM371nnn/GSM371648/	GSM371648	300371648
ovary	Homo sapiens	serous	NA	GPL570	GSE27651	ftp://ftp.ncbi.nlm.nih.gov/geo/samples/GSM371nnn/GSM371647/	GSM371647	300371647
ovary	Homo sapiens	serous	NA	GPL570	GSE27651	ftp://ftp.ncbi.nlm.nih.gov/geo/samples/GSM371nnn/GSM371645/	GSM371645	300371645
ovary	Homo sapiens	serous	NA	GPL570	GSE27651	ftp://ftp.ncbi.nlm.nih.gov/geo/samples/GSM371nnn/GSM371643/	GSM371643	300371643
ovary	Homo sapiens	serous	NA	GPL570	GSE27651	ftp://ftp.ncbi.nlm.nih.gov/geo/samples/GSM371nnn/GSM371642/	GSM371642	300371642
ovary	Homo sapiens	serous	NA	GPL570	GSE27651	ftp://ftp.ncbi.nlm.nih.gov/geo/samples/GSM371nnn/GSM371146/	GSM371146	300371146
ovary	Homo sapiens	serous	NA	GPL570	GSE27651	ftp://ftp.ncbi.nlm.nih.gov/geo/samples/GSM371nnn/GSM371145/	GSM371145	300371145
ovary	Homo sapiens	serous	NA	GPL570	GSE27651	ftp://ftp.ncbi.nlm.nih.gov/geo/samples/GSM371nnn/GSM371144/	GSM371144	300371144
ovary	Homo sapiens	serous	NA	GPL570	GSE27651	ftp://ftp.ncbi.nlm.nih.gov/geo/samples/GSM371nnn/GSM371143/	GSM371143	300371143
ovary	Homo sapiens	serous	NA	GPL570	GSE27651	ftp://ftp.ncbi.nlm.nih.gov/geo/samples/GSM371nnn/GSM371142/	GSM371142	300371142
ovary	Homo sapiens	serous	NA	GPL570	GSE27651	ftp://ftp.ncbi.nlm.nih.gov/geo/samples/GSM371nnn/GSM371141/	GSM371141	300371141
ovary	Homo sapiens	serous	NA	GPL570	GSE27651	ftp://ftp.ncbi.nlm.nih.gov/geo/samples/GSM371nnn/GSM371113/	GSM371113	300371113
ovary	Homo sapiens	serous	NA	GPL570	GSE27651	ftp://ftp.ncbi.nlm.nih.gov/geo/samples/GSM371nnn/GSM371112/	GSM371112	300371112
ovary	Homo sapiens	serous	NA	GPL570	GSE27651	ftp://ftp.ncbi.nlm.nih.gov/geo/samples/GSM370nnn/GSM370906/	GSM370906	300370906
ovary	Homo sapiens	serous	NA	GPL570	GSE27651	ftp://ftp.ncbi.nlm.nih.gov/geo/samples/GSM370nnn/GSM370905/	GSM370905	300370905
ovary	Homo sapiens	serous	NA	GPL570	GSE27651	ftp://ftp.ncbi.nlm.nih.gov/geo/samples/GSM370nnn/GSM370898/	GSM370898	300370898
ovary	Homo sapiens	serous	NA	GPL570	GSE27651	ftp://ftp.ncbi.nlm.nih.gov/geo/samples/GSM370nnn/GSM370690/	GSM370690	300370690
ovary	Homo sapiens	serous	NA	GPL570	GSE27651	ftp://ftp.ncbi.nlm.nih.gov/geo/samples/GSM370nnn/GSM370689/	GSM370689	300370689
ovary	Homo sapiens	serous	NA	GPL570	GSE27651	ftp://ftp.ncbi.nlm.nih.gov/geo/samples/GSM370nnn/GSM370688/	GSM370688	300370688
ovary	Homo sapiens	serous	NA	GPL570	GSE27651	ftp://ftp.ncbi.nlm.nih.gov/geo/samples/GSM370nnn/GSM370687/	GSM370687	300370687
ovary	Homo sapiens	serous	NA	GPL570	GSE27651	ftp://ftp.ncbi.nlm.nih.gov/geo/samples/GSM370nnn/GSM370392/	GSM370392	300370392
ovary	Homo sapiens	serous	NA	GPL570	GSE27651	ftp://ftp.ncbi.nlm.nih.gov/geo/samples/GSM370nnn/GSM370391/	GSM370391	300370391
ovary	Homo sapiens	serous	NA	GPL570	GSE27651	ftp://ftp.ncbi.nlm.nih.gov/geo/samples/GSM370nnn/GSM370390/	GSM370390	300370390
ovary	Homo sapiens	serous	NA	GPL570	GSE27651	ftp://ftp.ncbi.nlm.nih.gov/geo/samples/GSM370nnn/GSM370389/	GSM370389	300370389
ovary	Homo sapiens	serous	NA	GPL570	GSE27651	ftp://ftp.ncbi.nlm.nih.gov/geo/samples/GSM370nnn/GSM370388/	GSM370388	300370388
ovary	Homo sapiens	serous	NA	GPL570	GSE27651	ftp://ftp.ncbi.nlm.nih.gov/geo/samples/GSM370nnn/GSM370387/	GSM370387	300370387
ovary	Homo sapiens	serous	NA	GPL570	GSE25427 GSE25429	ftp://ftp.ncbi.nlm.nih.gov/geo/samples/GSM624nnn/GSM624178/	GSM624178	300624178
ovary	Homo sapiens	serous	NA	GPL570	GSE25427 GSE25429	ftp://ftp.ncbi.nlm.nih.gov/geo/samples/GSM624nnn/GSM624177/	GSM624177	300624177
ovary	Homo sapiens	serous	NA	GPL570	GSE25427 GSE25429	ftp://ftp.ncbi.nlm.nih.gov/geo/samples/GSM624nnn/GSM624176/	GSM624176	300624176
ovary	Homo sapiens	serous	NA	GPL570	GSE25427 GSE25429	ftp://ftp.ncbi.nlm.nih.gov/geo/samples/GSM624nnn/GSM624175/	GSM624175	300624175
ovary	Homo sapiens	serous	NA	GPL570	GSE25427 GSE25429	ftp://ftp.ncbi.nlm.nih.gov/geo/samples/GSM624nnn/GSM624174/	GSM624174	300624174
ovary	Homo sapiens	serous	NA	GPL570	GSE25427 GSE25429	ftp://ftp.ncbi.nlm.nih.gov/geo/samples/GSM624nnn/GSM624173/	GSM624173	300624173
ovary	Homo sapiens	serous	NA	GPL570	GSE25427 GSE25429	ftp://ftp.ncbi.nlm.nih.gov/geo/samples/GSM624nnn/GSM624172/	GSM624172	300624172
ovary	Homo sapiens	serous	NA	GPL570	GSE25427 GSE25429	ftp://ftp.ncbi.nlm.nih.gov/geo/samples/GSM624nnn/GSM624171/	GSM624171	300624171
ovary	Homo sapiens	serous	NA	GPL570	GSE25427 GSE25429	ftp://ftp.ncbi.nlm.nih.gov/geo/samples/GSM624nnn/GSM624170/	GSM624170	300624170
ovary	Homo sapiens	serous	NA	GPL570	GSE25427 GSE25429	ftp://ftp.ncbi.nlm.nih.gov/geo/samples/GSM624nnn/GSM624169/	GSM624169	300624169
ovary	Homo sapiens	serous	NA	GPL570	GSE25427 GSE25429	ftp://ftp.ncbi.nlm.nih.gov/geo/samples/GSM624nnn/GSM624168/	GSM624168	300624168
ovary	Homo sapiens	serous	NA	GPL570	GSE25427 GSE25429	ftp://ftp.ncbi.nlm.nih.gov/geo/samples/GSM624nnn/GSM624167/	GSM624167	300624167
ovary	Homo sapiens	serous	NA	GPL570	GSE25427 GSE25429	ftp://ftp.ncbi.nlm.nih.gov/geo/samples/GSM624nnn/GSM624166/	GSM624166	300624166
ovary	Homo sapiens	serous	NA	GPL570	GSE25427 GSE25429	ftp://ftp.ncbi.nlm.nih.gov/geo/samples/GSM624nnn/GSM624161/	GSM624161	300624161
ovary	Homo sapiens	serous	NA	GPL570	GSE25427 GSE25429	ftp://ftp.ncbi.nlm.nih.gov/geo/samples/GSM624nnn/GSM624160/	GSM624160	300624160
ovary	Homo sapiens	serous	NA	GPL570	GSE25427 GSE25429	ftp://ftp.ncbi.nlm.nih.gov/geo/samples/GSM624nnn/GSM624159/	GSM624159	300624159
ovary	Homo sapiens	serous	NA	GPL570	GSE25427 GSE25429	ftp://ftp.ncbi.nlm.nih.gov/geo/samples/GSM624nnn/GSM624158/	GSM624158	300624158
ovary	Homo sapiens	serous	NA	GPL570	GSE25427 GSE25429	ftp://ftp.ncbi.nlm.nih.gov/geo/samples/GSM624nnn/GSM624157/	GSM624157	300624157
ovary	Homo sapiens	serous	NA	GPL570	GSE25427 GSE25429	ftp://ftp.ncbi.nlm.nih.gov/geo/samples/GSM624nnn/GSM624156/	GSM624156	300624156
ovary	Homo sapiens	serous	NA	GPL570	GSE25427 GSE25429	ftp://ftp.ncbi.nlm.nih.gov/geo/samples/GSM624nnn/GSM624155/	GSM624155	300624155
ovary	Homo sapiens	serous	NA	GPL570	GSE25427 GSE25429	ftp://ftp.ncbi.nlm.nih.gov/geo/samples/GSM624nnn/GSM624154/	GSM624154	300624154
ovary	Homo sapiens	serous	NA	GPL570	GSE25427 GSE25429	ftp://ftp.ncbi.nlm.nih.gov/geo/samples/GSM624nnn/GSM624153/	GSM624153	300624153
ovary	Homo sapiens	serous	NA	GPL570	GSE25427 GSE25429	ftp://ftp.ncbi.nlm.nih.gov/geo/samples/GSM624nnn/GSM624151/	GSM624151	300624151
ovary	Homo sapiens	serous	NA	GPL570	GSE25427 GSE25429	ftp://ftp.ncbi.nlm.nih.gov/geo/samples/GSM624nnn/GSM624150/	GSM624150	300624150
ovary	Homo sapiens	serous	NA	GPL570	GSE25427 GSE25429	ftp://ftp.ncbi.nlm.nih.gov/geo/samples/GSM624nnn/GSM624149/	GSM624149	300624149
ovary	Homo sapiens	serous	NA	GPL570	GSE14001	ftp://ftp.ncbi.nlm.nih.gov/geo/samples/GSM350nnn/GSM350619/	GSM350619	300350619
ovary	Homo sapiens	serous	NA	GPL570	GSE14001	ftp://ftp.ncbi.nlm.nih.gov/geo/samples/GSM350nnn/GSM350618/	GSM350618	300350618
ovary	Homo sapiens	serous	NA	GPL570	GSE14001	ftp://ftp.ncbi.nlm.nih.gov/geo/samples/GSM350nnn/GSM350617/	GSM350617	300350617
ovary	Homo sapiens	serous	NA	GPL570	GSE14001	ftp://ftp.ncbi.nlm.nih.gov/geo/samples/GSM350nnn/GSM350616/	GSM350616	300350616
ovary	Homo sapiens	serous	NA	GPL570	GSE14001	ftp://ftp.ncbi.nlm.nih.gov/geo/samples/GSM350nnn/GSM350615/	GSM350615	300350615
ovary	Homo sapiens	serous	NA	GPL570	GSE14001	ftp://ftp.ncbi.nlm.nih.gov/geo/samples/GSM350nnn/GSM350614/	GSM350614	300350614
ovary	Homo sapiens	serous	NA	GPL570	GSE14001	ftp://ftp.ncbi.nlm.nih.gov/geo/samples/GSM350nnn/GSM350613/	GSM350613	300350613
ovary	Homo sapiens	serous	NA	GPL570	GSE14001	ftp://ftp.ncbi.nlm.nih.gov/geo/samples/GSM350nnn/GSM350612/	GSM350612	300350612
ovary	Homo sapiens	serous	NA	GPL570	GSE14001	ftp://ftp.ncbi.nlm.nih.gov/geo/samples/GSM350nnn/GSM350610/	GSM350610	300350610
ovary	Homo sapiens	serous	NA	GPL570	GSE14001	ftp://ftp.ncbi.nlm.nih.gov/geo/samples/GSM350nnn/GSM350609/	GSM350609	300350609
ovary	Homo sapiens	serous	NA	GPL570	GSE14001	ftp://ftp.ncbi.nlm.nih.gov/geo/samples/GSM350nnn/GSM350607/	GSM350607	300350607
ovary	Homo sapiens	serous	NA	GPL570	GSE14001	ftp://ftp.ncbi.nlm.nih.gov/geo/samples/GSM350nnn/GSM350606/	GSM350606	300350606
ovary	Homo sapiens	serous	NA	GPL570	GSE14001	ftp://ftp.ncbi.nlm.nih.gov/geo/samples/GSM350nnn/GSM350605/	GSM350605	300350605
ovary	Homo sapiens	serous	NA	GPL570	GSE14001	ftp://ftp.ncbi.nlm.nih.gov/geo/samples/GSM350nnn/GSM350603/	GSM350603	300350603
ovary	Homo sapiens	serous	NA	GPL570	GSE14001	ftp://ftp.ncbi.nlm.nih.gov/geo/samples/GSM350nnn/GSM350600/	GSM350600	300350600
ovary	Homo sapiens	serous	NA	GPL570	GSE14001	ftp://ftp.ncbi.nlm.nih.gov/geo/samples/GSM350nnn/GSM350588/	GSM350588	300350588
ovary	Homo sapiens	serous	NA	GPL570	GSE14001	ftp://ftp.ncbi.nlm.nih.gov/geo/samples/GSM350nnn/GSM350586/	GSM350586	300350586
ovary	Homo sapiens	serous	NA	GPL570	GSE14001	ftp://ftp.ncbi.nlm.nih.gov/geo/samples/GSM350nnn/GSM350584/	GSM350584	300350584
ovary	Homo sapiens	serous	NA	GPL570	GSE14001	ftp://ftp.ncbi.nlm.nih.gov/geo/samples/GSM350nnn/GSM350582/	GSM350582	300350582
ovary	Homo sapiens	serous	NA	GPL570	GSE14001	ftp://ftp.ncbi.nlm.nih.gov/geo/samples/GSM350nnn/GSM350579/	GSM350579	300350579
ovary	Homo sapiens	serous	NA	GPL570	GSE51373	ftp://ftp.ncbi.nlm.nih.gov/geo/samples/GSM1243nnn/GSM1243884/	GSM1243884	301243884
ovary	Homo sapiens	serous	NA	GPL570	GSE26193	ftp://ftp.ncbi.nlm.nih.gov/geo/samples/GSM643nnn/GSM643033/	GSM643033	300643033
ovary	Homo sapiens	serous	NA	GPL570	GSE26193	ftp://ftp.ncbi.nlm.nih.gov/geo/samples/GSM643nnn/GSM643032/	GSM643032	300643032
ovary	Homo sapiens	serous	NA	GPL570	GSE26193	ftp://ftp.ncbi.nlm.nih.gov/geo/samples/GSM643nnn/GSM643031/	GSM643031	300643031
ovary	Homo sapiens	serous	NA	GPL570	GSE26193	ftp://ftp.ncbi.nlm.nih.gov/geo/samples/GSM643nnn/GSM643030/	GSM643030	300643030
ovary	Homo sapiens	serous	NA	GPL570	GSE26193	ftp://ftp.ncbi.nlm.nih.gov/geo/samples/GSM643nnn/GSM643029/	GSM643029	300643029
ovary	Homo sapiens	serous	NA	GPL6244	GSE54807 GSE54809	ftp://ftp.ncbi.nlm.nih.gov/geo/samples/GSM1324nnn/GSM1324309/	GSM1324309	301324309
ovary	Homo sapiens	serous	NA	GPL6244	GSE54807 GSE54809	ftp://ftp.ncbi.nlm.nih.gov/geo/samples/GSM1324nnn/GSM1324308/	GSM1324308	301324308
ovary	Homo sapiens	serous	NA	GPL6244	GSE54807 GSE54809	ftp://ftp.ncbi.nlm.nih.gov/geo/samples/GSM1324nnn/GSM1324306/	GSM1324306	301324306
ovary	Homo sapiens	serous	NA	GPL6244	GSE54807 GSE54809	ftp://ftp.ncbi.nlm.nih.gov/geo/samples/GSM1324nnn/GSM1324304/	GSM1324304	301324304
ovary	Homo sapiens	serous	NA	GPL6244	GSE54807 GSE54809	ftp://ftp.ncbi.nlm.nih.gov/geo/samples/GSM1324nnn/GSM1324303/	GSM1324303	301324303
ovary	Homo sapiens	serous	NA	GPL6244	GSE54807 GSE54809	ftp://ftp.ncbi.nlm.nih.gov/geo/samples/GSM1324nnn/GSM1324302/	GSM1324302	301324302
ovary	Homo sapiens	serous	NA	GPL6244	GSE54807 GSE54809	ftp://ftp.ncbi.nlm.nih.gov/geo/samples/GSM1324nnn/GSM1324301/	GSM1324301	301324301
ovary	Homo sapiens	serous	NA	GPL6244	GSE54807 GSE54809	ftp://ftp.ncbi.nlm.nih.gov/geo/samples/GSM1324nnn/GSM1324300/	GSM1324300	301324300
ovary	Homo sapiens	serous	NA	GPL6244	GSE54807 GSE54809	ftp://ftp.ncbi.nlm.nih.gov/geo/samples/GSM1324nnn/GSM1324297/	GSM1324297	301324297
ovary	Homo sapiens	serous	NA	GPL6244	GSE54807 GSE54809	ftp://ftp.ncbi.nlm.nih.gov/geo/samples/GSM1324nnn/GSM1324296/	GSM1324296	301324296
ovary	Homo sapiens	serous	NA	GPL6244	GSE54807 GSE54809	ftp://ftp.ncbi.nlm.nih.gov/geo/samples/GSM1324nnn/GSM1324294/	GSM1324294	301324294
ovary	Homo sapiens	serous	NA	GPL6244	GSE54807 GSE54809	ftp://ftp.ncbi.nlm.nih.gov/geo/samples/GSM1324nnn/GSM1324289/	GSM1324289	301324289
ovary	Homo sapiens	serous	NA	GPL7264	GSE51088	ftp://ftp.ncbi.nlm.nih.gov/geo/samples/GSM1238nnn/GSM1238160/	GSM1238160	301238160
ovary	Homo sapiens	serous	NA	GPL96	GSE23554 GSE23603	ftp://ftp.ncbi.nlm.nih.gov/geo/samples/GSM577nnn/GSM577850/	GSM577850	300577850
ovary	Homo sapiens	serous	NA	GPL96	GSE23554 GSE23603	ftp://ftp.ncbi.nlm.nih.gov/geo/samples/GSM577nnn/GSM577849/	GSM577849	300577849
ovary	Homo sapiens	serous	NA	GPL96	GSE23554 GSE23603	ftp://ftp.ncbi.nlm.nih.gov/geo/samples/GSM577nnn/GSM577848/	GSM577848	300577848
ovary	Homo sapiens	serous	NA	GPL96	GSE23554 GSE23603	ftp://ftp.ncbi.nlm.nih.gov/geo/samples/GSM577nnn/GSM577847/	GSM577847	300577847
ovary	Homo sapiens	serous	NA	GPL96	GSE23554 GSE23603	ftp://ftp.ncbi.nlm.nih.gov/geo/samples/GSM577nnn/GSM577846/	GSM577846	300577846
ovary	Homo sapiens	serous	NA	GPL96	GSE23554 GSE23603	ftp://ftp.ncbi.nlm.nih.gov/geo/samples/GSM577nnn/GSM577845/	GSM577845	300577845
ovary	Homo sapiens	serous	NA	GPL96	GSE23554 GSE23603	ftp://ftp.ncbi.nlm.nih.gov/geo/samples/GSM577nnn/GSM577844/	GSM577844	300577844
ovary	Homo sapiens	serous	NA	GPL96	GSE23554 GSE23603	ftp://ftp.ncbi.nlm.nih.gov/geo/samples/GSM577nnn/GSM577843/	GSM577843	300577843
ovary	Homo sapiens	serous	NA	GPL96	GSE23554 GSE23603	ftp://ftp.ncbi.nlm.nih.gov/geo/samples/GSM577nnn/GSM577842/	GSM577842	300577842
ovary	Homo sapiens	serous	NA	GPL96	GSE23554 GSE23603	ftp://ftp.ncbi.nlm.nih.gov/geo/samples/GSM577nnn/GSM577841/	GSM577841	300577841
ovary	Homo sapiens	serous	NA	GPL96	GSE23554 GSE23603	ftp://ftp.ncbi.nlm.nih.gov/geo/samples/GSM577nnn/GSM577840/	GSM577840	300577840
ovary	Homo sapiens	serous	NA	GPL96	GSE23554 GSE23603	ftp://ftp.ncbi.nlm.nih.gov/geo/samples/GSM577nnn/GSM577839/	GSM577839	300577839
ovary	Homo sapiens	serous	NA	GPL96	GSE23554 GSE23603	ftp://ftp.ncbi.nlm.nih.gov/geo/samples/GSM577nnn/GSM577838/	GSM577838	300577838
ovary	Homo sapiens	serous	NA	GPL96	GSE23554 GSE23603	ftp://ftp.ncbi.nlm.nih.gov/geo/samples/GSM577nnn/GSM577837/	GSM577837	300577837
ovary	Homo sapiens	serous	NA	GPL96	GSE23554 GSE23603	ftp://ftp.ncbi.nlm.nih.gov/geo/samples/GSM577nnn/GSM577836/	GSM577836	300577836
ovary	Homo sapiens	serous	NA	GPL96	GSE23554 GSE23603	ftp://ftp.ncbi.nlm.nih.gov/geo/samples/GSM577nnn/GSM577835/	GSM577835	300577835
ovary	Homo sapiens	serous	NA	GPL96	GSE23554 GSE23603	ftp://ftp.ncbi.nlm.nih.gov/geo/samples/GSM577nnn/GSM577834/	GSM577834	300577834
ovary	Homo sapiens	serous	NA	GPL96	GSE23554 GSE23603	ftp://ftp.ncbi.nlm.nih.gov/geo/samples/GSM577nnn/GSM577833/	GSM577833	300577833
ovary	Homo sapiens	serous	NA	GPL96	GSE23554 GSE23603	ftp://ftp.ncbi.nlm.nih.gov/geo/samples/GSM577nnn/GSM577832/	GSM577832	300577832
ovary	Homo sapiens	serous	NA	GPL96	GSE23554 GSE23603	ftp://ftp.ncbi.nlm.nih.gov/geo/samples/GSM577nnn/GSM577831/	GSM577831	300577831
ovary	Homo sapiens	serous	NA	GPL96	GSE23554 GSE23603	ftp://ftp.ncbi.nlm.nih.gov/geo/samples/GSM577nnn/GSM577830/	GSM577830	300577830
ovary	Homo sapiens	serous	NA	GPL96	GSE23554 GSE23603	ftp://ftp.ncbi.nlm.nih.gov/geo/samples/GSM577nnn/GSM577829/	GSM577829	300577829
ovary	Homo sapiens	serous	NA	GPL96	GSE23554 GSE23603	ftp://ftp.ncbi.nlm.nih.gov/geo/samples/GSM577nnn/GSM577828/	GSM577828	300577828
ovary	Homo sapiens	serous	NA	GPL96	GSE23554 GSE23603	ftp://ftp.ncbi.nlm.nih.gov/geo/samples/GSM577nnn/GSM577827/	GSM577827	300577827
ovary	Homo sapiens	serous	NA	GPL96	GSE23554 GSE23603	ftp://ftp.ncbi.nlm.nih.gov/geo/samples/GSM577nnn/GSM577826/	GSM577826	300577826
ovary	Homo sapiens	serous	NA	GPL96	GSE23554 GSE23603	ftp://ftp.ncbi.nlm.nih.gov/geo/samples/GSM577nnn/GSM577825/	GSM577825	300577825
ovary	Homo sapiens	serous	NA	GPL96	GSE23554 GSE23603	ftp://ftp.ncbi.nlm.nih.gov/geo/samples/GSM577nnn/GSM577824/	GSM577824	300577824

## Sheet: Table S2
Table S2. Deregulated GO terms of the four ovarian carcinoma subtypes.
Clear Cell	p value	Endometrioid	pvalue	Mucinous	p value	Serous	p value
COFACTOR TRANSPORT	3.16523e-17	COFACTOR TRANSPORTER ACTIVITY	1.23984e-18	ALDO KETO REDUCTASE ACTIVITY	7.84016e-15	PROTEIN TYROSINE KINASE ACTIVITY	8.76036e-46
INOSITOL OR PHOSPHATIDYLINOSITOL PHOSPHATASE ACTIVITY	3.16523e-17	SECRETIN LIKE RECEPTOR ACTIVITY	1.94344e-18	SECRETIN LIKE RECEPTOR ACTIVITY	7.84016e-15	OXIDOREDUCTASE ACTIVITY ACTING ON THE ALDEHYDE OR OXO GROUP OF DONORS	2.91715e-44
RHO GUANYL NUCLEOTIDE EXCHANGE FACTOR ACTIVITY	3.16523e-17	CARBOHYDRATE BIOSYNTHETIC PROCESS	3.83543e-17	VITAMIN TRANSPORT	5.58116e-14	HOMOPHILIC CELL ADHESION	3.60186e-42
SMALL CONJUGATING PROTEIN BINDING	3.16523e-17	REGULATION OF VIRAL REPRODUCTION	4.24741e-17	RHO GUANYL NUCLEOTIDE EXCHANGE FACTOR ACTIVITY	4.78642e-12	REGULATION OF ACTIN FILAMENT LENGTH	4.6186e-42
UBIQUITIN BINDING	3.16523e-17	CALCIUM INDEPENDENT CELL CELL ADHESION	3.41112e-16	SMALL CONJUGATING PROTEIN BINDING	5.43992e-12	REGULATION OF ACTIN POLYMERIZATION AND OR DEPOLYMERIZATION	4.6186e-42
REGULATION OF VIRAL REPRODUCTION	2.24661e-16	COENZYME BINDING	3.41112e-16	UBIQUITIN BINDING	5.43992e-12	REGULATION OF CELLULAR COMPONENT SIZE	4.6186e-42
VITAMIN TRANSPORT	2.24661e-16	SULFOTRANSFERASE ACTIVITY	6.73136e-16	CALCIUM CHANNEL ACTIVITY	5.49446e-12	VITAMIN METABOLIC PROCESS	4.6186e-42
STEROID HORMONE RECEPTOR BINDING	3.79322e-16	INOSITOL OR PHOSPHATIDYLINOSITOL PHOSPHATASE ACTIVITY	7.84004e-16	NEGATIVE REGULATION OF IMMUNE SYSTEM PROCESS	8.56622e-12	SPINDLE POLE	2.42859e-41
HISTONE DEACETYLASE BINDING	3.76756e-15	CALCIUM CHANNEL ACTIVITY	1.5997e-15	CARBOHYDRATE BIOSYNTHETIC PROCESS	1.4513e-11	NEGATIVE REGULATION OF CELLULAR COMPONENT ORGANIZATION AND BIOGENESIS	1.33429e-40
OXIDOREDUCTASE ACTIVITY ACTING ON THE CH NH GROUP OF DONORS	1.0462e-14	COFACTOR BINDING	1.5997e-15	INOSITOL OR PHOSPHATIDYLINOSITOL PHOSPHATASE ACTIVITY	1.94212e-11	SPINDLE	3.91733e-39
TRANSMEMBRANE RECEPTOR PROTEIN TYROSINE KINASE ACTIVITY	1.47454e-14	TRANSFERASE ACTIVITY TRANSFERRING SULFUR CONTAINING GROUPS	9.63145e-15	NEUROPEPTIDE BINDING	2.99072e-11	INNATE IMMUNE RESPONSE	4.94741e-38
PROTEIN TYROSINE KINASE ACTIVITY	1.5261e-14	OXIDOREDUCTASE ACTIVITY ACTING ON THE ALDEHYDE OR OXO GROUP OF DONORS	1.39669e-14	NEUROPEPTIDE RECEPTOR ACTIVITY	2.99072e-11	NEGATIVE REGULATION OF CELL PROLIFERATION	5.57688e-37
INSOLUBLE FRACTION	1.53285e-14	VITAMIN TRANSPORT	7.96853e-14	TRANSMEMBRANE RECEPTOR PROTEIN TYROSINE KINASE ACTIVITY	2.99072e-11	REGULATION OF ORGANELLE ORGANIZATION AND BIOGENESIS	1.14236e-36
CARBOHYDRATE BIOSYNTHETIC PROCESS	1.78638e-14	TRANSMEMBRANE RECEPTOR PROTEIN TYROSINE KINASE ACTIVITY	8.0846e-14	INNATE IMMUNE RESPONSE	3.15076e-11	SINGLE STRANDED DNA BINDING	1.64794e-36
RAS GUANYL NUCLEOTIDE EXCHANGE FACTOR ACTIVITY	6.00613e-14	RHO GUANYL NUCLEOTIDE EXCHANGE FACTOR ACTIVITY	1.05193e-13	COFACTOR TRANSPORTER ACTIVITY	4.10522e-11	OXIDOREDUCTASE ACTIVITY ACTING ON THE ALDEHYDE OR OXO GROUP OF DONORSNAD OR NADP AS ACCEPTOR	2.29267e-36
SH3 SH2 ADAPTOR ACTIVITY	7.03958e-14	COFACTOR TRANSPORT	3.61872e-13	SULFOTRANSFERASE ACTIVITY	4.33574e-11	NEGATIVE REGULATION OF CYTOSKELETON ORGANIZATION AND BIOGENESIS	5.48091e-35
NEGATIVE REGULATION OF CELLULAR COMPONENT ORGANIZATION AND BIOGENESIS	1.3058e-13	NUCLEAR UBIQUITIN LIGASE COMPLEX	3.9964e-13	LIGAND GATED CHANNEL ACTIVITY	4.4094e-11	CARBOHYDRATE BIOSYNTHETIC PROCESS	1.00403e-34
SARCOMERE	1.77004e-13	KINESIN COMPLEX	4.85203e-13	NEUROPEPTIDE SIGNALING PATHWAY	4.4094e-11	STRUCTURE SPECIFIC DNA BINDING	5.76745e-34
NEUROPEPTIDE SIGNALING PATHWAY	2.61055e-13	PROTEIN TYROSINE KINASE ACTIVITY	6.67358e-13	SARCOMERE	1.34861e-10	HORMONE METABOLIC PROCESS	1.73604e-32
REGULATION OF MUSCLE CONTRACTION	2.61055e-13	OXIDOREDUCTASE ACTIVITY ACTING ON THE ALDEHYDE OR OXO GROUP OF DONORSNAD OR NADP AS ACCEPTOR	1.10714e-12	CHLORIDE CHANNEL ACTIVITY	1.35165e-10	ADP BINDING	2.39724e-32
TRANSMEMBRANE RECEPTOR PROTEIN KINASE ACTIVITY	2.61055e-13	STEROID HORMONE RECEPTOR BINDING	1.35562e-12	OXYGEN AND REACTIVE OXYGEN SPECIES METABOLIC PROCESS	1.40324e-10	ACTIN CYTOSKELETON	9.21662e-32
MOLECULAR ADAPTOR ACTIVITY	3.96422e-13	AROMATIC COMPOUND METABOLIC PROCESS	1.56573e-12	ION CHANNEL ACTIVITY	1.5275e-10	PROTEIN KINASE ACTIVITY	1.13307e-31
AROMATIC COMPOUND METABOLIC PROCESS	5.65054e-13	HUMORAL IMMUNE RESPONSE	1.65943e-12	PROTEIN TYROSINE KINASE ACTIVITY	1.65139e-10	MICROTUBULE CYTOSKELETON	1.85303e-31
TRANSFERASE ACTIVITY TRANSFERRING SULFUR CONTAINING GROUPS	5.65054e-13	TIGHT JUNCTION	3.28083e-12	SUBSTRATE SPECIFIC CHANNEL ACTIVITY	2.19357e-10	DOUBLE STRANDED DNA BINDING	3.16204e-31
CYTOSOLIC PART	1.14968e-12	NUCLEAR HORMONE RECEPTOR BINDING	3.98314e-12	CHAPERONE BINDING	2.66528e-10	MAGNESIUM ION BINDING	5.66914e-31
ISOMERASE ACTIVITY	1.3754e-12	LIGAND GATED CHANNEL ACTIVITY	4.03542e-12	ACETYLCHOLINE BINDING	3.34085e-10	MONOCARBOXYLIC ACID METABOLIC PROCESS	5.66914e-31
EMBRYONIC DEVELOPMENT	1.4109e-12	G PROTEIN COUPLED RECEPTOR BINDING	4.32896e-12	SYNAPTIC TRANSMISSION	3.34085e-10	ACTIN POLYMERIZATION AND OR DEPOLYMERIZATION	9.76965e-31
HUMORAL IMMUNE RESPONSE	3.2508e-12	MICROTUBULE	4.32896e-12	NEGATIVE REGULATION OF CYTOSKELETON ORGANIZATION AND BIOGENESIS	3.42246e-10	CELL CYCLE CHECKPOINT GO 0000075	2.10333e-30
NEGATIVE REGULATION OF CELL PROLIFERATION	3.96966e-12	ISOMERASE ACTIVITY	4.71125e-12	STEROID BINDING	3.63833e-10	ENDOSOME	2.48515e-30
NUCLEOSOME ASSEMBLY	5.10579e-12	STEROL BINDING	5.48547e-12	ANION CHANNEL ACTIVITY	6.17001e-10	NUCLEAR BODY	5.3643e-30
NEUTRAL AMINO ACID TRANSMEMBRANE TRANSPORTER ACTIVITY	5.76494e-12	APICAL JUNCTION COMPLEX	7.49671e-12	HUMORAL IMMUNE RESPONSE	6.17001e-10	POSITIVE REGULATION OF SECRETION	5.3643e-30
MICROTUBULE	1.29496e-11	APICOLATERAL PLASMA MEMBRANE	7.49671e-12	ORGANIC ANION TRANSMEMBRANE TRANSPORTER ACTIVITY	6.4907e-10	PROTEIN OLIGOMERIZATION	5.40042e-30
POSITIVE REGULATION OF CELL ADHESION	1.98794e-11	COENZYME BIOSYNTHETIC PROCESS	7.49671e-12	REGULATION OF IMMUNE EFFECTOR PROCESS	7.34657e-10	SMALL GTPASE MEDIATED SIGNAL TRANSDUCTION	6.90274e-30
INWARD RECTIFIER POTASSIUM CHANNEL ACTIVITY	2.58198e-11	NEUROPEPTIDE BINDING	7.49671e-12	STEROL BINDING	7.39683e-10	KINASE ACTIVITY	8.65425e-30
MYOFIBRIL	2.74548e-11	NEUROPEPTIDE RECEPTOR ACTIVITY	7.49671e-12	CATION CHANNEL ACTIVITY	8.94436e-10	REGULATION OF CYCLIN DEPENDENT PROTEIN KINASE ACTIVITY	1.05404e-29
OXIDOREDUCTASE ACTIVITY ACTING ON SULFUR GROUP OF DONORS	2.93257e-11	HISTONE DEACETYLASE BINDING	1.30293e-11	GUANYL NUCLEOTIDE EXCHANGE FACTOR ACTIVITY	8.94436e-10	INTRAMOLECULAR OXIDOREDUCTASE ACTIVITY	1.34954e-29
OXYGEN BINDING	3.36596e-11	ACETYLCHOLINE BINDING	1.57321e-11	ION TRANSPORT	8.94436e-10	OXYGEN AND REACTIVE OXYGEN SPECIES METABOLIC PROCESS	3.14506e-29
CALCIUM CHANNEL ACTIVITY	3.82773e-11	EPIDERMIS DEVELOPMENT	1.95221e-11	MYOFIBRIL	9.24331e-10	ISOMERASE ACTIVITY	3.42992e-29
TRANSMEMBRANE RECEPTOR PROTEIN TYROSINE KINASE SIGNALING PATHWAY	3.82773e-11	EMBRYONIC DEVELOPMENT	1.96811e-11	TRANSMISSION OF NERVE IMPULSE	9.90671e-10	PROTEIN C TERMINUS BINDING	3.42992e-29
AUXILIARY TRANSPORT PROTEIN ACTIVITY	4.45051e-11	TUBULIN BINDING	1.96811e-11	OXIDOREDUCTASE ACTIVITY GO 0016616	1.00644e-09	TRANSPORT VESICLE	8.63212e-29
IONOTROPIC GLUTAMATE RECEPTOR ACTIVITY	4.45051e-11	TRANSMEMBRANE RECEPTOR PROTEIN KINASE ACTIVITY	3.79974e-11	NEUROTRANSMITTER BINDING	1.12679e-09	PROTEIN SERINE THREONINE KINASE ACTIVITY	1.00284e-28
NEUROPEPTIDE BINDING	4.45051e-11	SARCOMERE	5.47696e-11	OXIDOREDUCTASE ACTIVITY ACTING ON CH OH GROUP OF DONORS	1.14927e-09	AUXILIARY TRANSPORT PROTEIN ACTIVITY	1.05229e-28
NEUROPEPTIDE RECEPTOR ACTIVITY	4.45051e-11	VOLTAGE GATED CALCIUM CHANNEL COMPLEX	6.0225e-11	AROMATIC COMPOUND METABOLIC PROCESS	1.51938e-09	MICROTUBULE ORGANIZING CENTER	1.182e-28
NEUTRAL AMINO ACID TRANSPORT	4.45051e-11	GLUTAMATE SIGNALING PATHWAY	6.75177e-11	REGULATION OF VIRAL REPRODUCTION	1.54606e-09	VOLTAGE GATED CHANNEL ACTIVITY	1.182e-28
MICROTUBULE CYTOSKELETON ORGANIZATION AND BIOGENESIS	5.55428e-11	BASEMENT MEMBRANE	6.97575e-11	ACTIN FILAMENT BASED MOVEMENT	1.61942e-09	REGULATION OF CYTOSKELETON ORGANIZATION AND BIOGENESIS	1.23679e-28
PROTEIN N TERMINUS BINDING	6.60588e-11	REGULATION OF MUSCLE CONTRACTION	7.94363e-11	TRANSFERASE ACTIVITY TRANSFERRING SULFUR CONTAINING GROUPS	2.04764e-09	DAMAGED DNA BINDING	1.3235e-28
INNATE IMMUNE RESPONSE	7.3455e-11	SH3 SH2 ADAPTOR ACTIVITY	9.0905e-11	INTERCALATED DISC	2.07969e-09	PHOSPHOTRANSFERASE ACTIVITY ALCOHOL GROUP AS ACCEPTOR	3.14704e-28
N TERMINAL PROTEIN AMINO ACID MODIFICATION	1.04966e-10	TRICARBOXYLIC ACID CYCLE INTERMEDIATE METABOLIC PROCESS	9.0905e-11	DEVELOPMENTAL MATURATION	2.79447e-09	EXTRINSIC TO MEMBRANE	4.67655e-28
CHROMOSOME CONDENSATION	1.1196e-10	SUBSTRATE SPECIFIC CHANNEL ACTIVITY	9.90651e-11	RAS GUANYL NUCLEOTIDE EXCHANGE FACTOR ACTIVITY	2.79447e-09	REGULATION OF CELLULAR COMPONENT ORGANIZATION AND BIOGENESIS	1.35943e-27
GLUCOSE METABOLIC PROCESS	1.21051e-10	GATED CHANNEL ACTIVITY	1.04494e-10	DI TRI VALENT INORGANIC CATION TRANSPORT	2.90137e-09	ECTODERM DEVELOPMENT	1.43387e-27
NUCLEAR HORMONE RECEPTOR BINDING	1.25988e-10	NEGATIVE REGULATION OF CELL PROLIFERATION	1.14386e-10	CALCIUM ION TRANSPORT	3.07361e-09	HETEROPHILIC CELL ADHESION	2.0464e-27
CATION CHANNEL ACTIVITY	1.54755e-10	CELLULAR CARBOHYDRATE METABOLIC PROCESS	1.31843e-10	HORMONE ACTIVITY	3.28171e-09	HUMORAL IMMUNE RESPONSE	2.0464e-27
PROTEIN BINDING BRIDGING	1.57505e-10	RAS GUANYL NUCLEOTIDE EXCHANGE FACTOR ACTIVITY	1.36083e-10	HISTONE DEACETYLASE BINDING	4.01637e-09	CELL CELL ADHESION	2.25824e-27
HOMOPHILIC CELL ADHESION	1.66828e-10	HORMONE RECEPTOR BINDING	1.50853e-10	AXON GUIDANCE	4.07802e-09	TRANSFERASE ACTIVITY TRANSFERRING PHOSPHORUS CONTAINING GROUPS	3.59916e-27
SULFOTRANSFERASE ACTIVITY	1.66828e-10	SODIUM CHANNEL ACTIVITY	1.73745e-10	GATED CHANNEL ACTIVITY	4.07802e-09	REGULATION OF SECRETION	4.20732e-27
PROTEIN HETERODIMERIZATION ACTIVITY	1.68398e-10	VITAMIN METABOLIC PROCESS	1.73745e-10	EMBRYONIC DEVELOPMENT	4.38051e-09	PROTEIN TETRAMERIZATION	4.31029e-27
GLUCOSE CATABOLIC PROCESS	1.74267e-10	MOLECULAR ADAPTOR ACTIVITY	1.75223e-10	STRUCTURAL CONSTITUENT OF MUSCLE	5.05565e-09	GATED CHANNEL ACTIVITY	4.52874e-27
GENERATION OF A SIGNAL INVOLVED IN CELL CELL SIGNALING	1.76576e-10	MONOCARBOXYLIC ACID METABOLIC PROCESS	1.75223e-10	DIGESTION	5.18955e-09	MICROTUBULE BASED PROCESS	6.78632e-27
EXTRACELLULAR SPACE	2.00741e-10	NUCLEOTIDE KINASE ACTIVITY	1.95061e-10	EXOPEPTIDASE ACTIVITY	5.26765e-09	CHANNEL REGULATOR ACTIVITY	9.46635e-27
SKELETAL DEVELOPMENT	2.14298e-10	CHAPERONE BINDING	2.06974e-10	AMYLOID PRECURSOR PROTEIN METABOLIC PROCESS	5.36599e-09	OXIDOREDUCTASE ACTIVITY GO 0016705	1.25459e-26
COFACTOR BINDING	2.14474e-10	NEUTRAL AMINO ACID TRANSMEMBRANE TRANSPORTER ACTIVITY	2.2206e-10	SH3 SH2 ADAPTOR ACTIVITY	5.87258e-09	ORGANIC ACID METABOLIC PROCESS	1.44363e-26
CHANNEL REGULATOR ACTIVITY	2.9298e-10	ECTODERM DEVELOPMENT	2.25478e-10	G PROTEIN SIGNALING COUPLED TO CYCLIC NUCLEOTIDE SECOND MESSENGER	6.61649e-09	TRANSMEMBRANE RECEPTOR PROTEIN TYROSINE KINASE ACTIVITY	1.89437e-26
ELECTRON CARRIER ACTIVITY	3.0147e-10	CATION CHANNEL ACTIVITY	2.36681e-10	NEGATIVE REGULATION OF CELL PROLIFERATION	7.50799e-09	OXIDOREDUCTASE ACTIVITY	2.41058e-26
GLUTAMATE SIGNALING PATHWAY	3.12112e-10	ION CHANNEL ACTIVITY	2.36681e-10	COFACTOR TRANSPORT	9.23119e-09	SH3 SH2 ADAPTOR ACTIVITY	2.51787e-26
POSITIVE REGULATION OF CELL CYCLE	3.12112e-10	PURINE RIBONUCLEOTIDE METABOLIC PROCESS	2.46329e-10	RUFFLE	1.08472e-08	ACTIN FILAMENT BUNDLE FORMATION	3.1765e-26
DAMAGED DNA BINDING	3.3496e-10	INTRA GOLGI VESICLE MEDIATED TRANSPORT	2.53466e-10	LYSOSOMAL MEMBRANE	1.41698e-08	OXIDOREDUCTASE ACTIVITY ACTING ON CH OH GROUP OF DONORS	3.92743e-26
SYNAPTIC TRANSMISSION	3.36745e-10	STEROID BINDING	2.55853e-10	NEUROTRANSMITTER RECEPTOR ACTIVITY	1.42414e-08	CYTOSKELETAL PART	4.62431e-26
MICROTUBULE ORGANIZING CENTER PART	3.40864e-10	MICROTUBULE CYTOSKELETON ORGANIZATION AND BIOGENESIS	2.97046e-10	ACUTE INFLAMMATORY RESPONSE	1.60284e-08	INDUCTION OF APOPTOSIS BY EXTRACELLULAR SIGNALS	5.29125e-26
TRANSMISSION OF NERVE IMPULSE	3.41908e-10	NEGATIVE REGULATION OF CYTOKINE BIOSYNTHETIC PROCESS	2.97046e-10	PDZ DOMAIN BINDING	1.73329e-08	CARBOXYLIC ACID METABOLIC PROCESS	7.60182e-26
COENZYME BIOSYNTHETIC PROCESS	3.44663e-10	AMINO ACID TRANSPORT	2.9828e-10	DEAMINASE ACTIVITY	1.87379e-08	PERINUCLEAR REGION OF CYTOPLASM	8.7e-26
CALCIUM ION TRANSPORT	3.63343e-10	MYELOID LEUKOCYTE DIFFERENTIATION	3.38939e-10	CONTRACTILE FIBER	2.02456e-08	AMINO ACID DERIVATIVE METABOLIC PROCESS	9.4232e-26
MUSCLE CELL DIFFERENTIATION	3.84884e-10	REGULATION OF CYCLIN DEPENDENT PROTEIN KINASE ACTIVITY	3.38939e-10	PROTEIN HETERODIMERIZATION ACTIVITY	2.20091e-08	CELL CYCLE GO 0007049	1.34155e-25
POSITIVE REGULATION OF SECRETION	4.21247e-10	AMINE BINDING	3.61906e-10	NEUROLOGICAL SYSTEM PROCESS	2.26062e-08	DNA REPLICATION	1.43688e-25
KINESIN COMPLEX	4.31107e-10	RIBONUCLEOTIDE METABOLIC PROCESS	4.43899e-10	METAL ION TRANSPORT	2.41162e-08	M PHASE OF MITOTIC CELL CYCLE	1.87613e-25
ION CHANNEL ACTIVITY	4.90347e-10	CYTOSOLIC PART	7.35741e-10	CALCIUM INDEPENDENT CELL CELL ADHESION	2.58831e-08	LIPID KINASE ACTIVITY	1.99475e-25
MITOCHONDRIAL RESPIRATORY CHAIN	6.73955e-10	HOMOPHILIC CELL ADHESION	7.35741e-10	CATION TRANSPORT	2.59008e-08	PHOSPHORIC MONOESTER HYDROLASE ACTIVITY	2.3066e-25
NEURITE DEVELOPMENT	6.73955e-10	CELL MIGRATION	7.38985e-10	CELL CORTEX	2.68112e-08	APICAL PART OF CELL	3.98658e-25
SUBSTRATE SPECIFIC CHANNEL ACTIVITY	7.42974e-10	DOUBLE STRANDED DNA BINDING	7.99815e-10	CYCLIC NUCLEOTIDE MEDIATED SIGNALING	2.85738e-08	APICAL PLASMA MEMBRANE	3.98658e-25
EXTRACELLULAR REGION PART	7.55402e-10	NEGATIVE REGULATION OF CELLULAR COMPONENT ORGANIZATION AND BIOGENESIS	1.00228e-09	REGULATION OF GTPASE ACTIVITY	2.85738e-08	PROTEIN AMINO ACID PHOSPHORYLATION	4.08192e-25
OXIDOREDUCTASE ACTIVITY ACTING ON CH OH GROUP OF DONORS	9.12709e-10	MONOOXYGENASE ACTIVITY	1.15148e-09	NEGATIVE REGULATION OF TRANSLATION	2.99679e-08	MUSCLE CELL DIFFERENTIATION	4.38788e-25
STEROL BINDING	9.15179e-10	GENERATION OF A SIGNAL INVOLVED IN CELL CELL SIGNALING	1.15459e-09	TRANSMEMBRANE RECEPTOR PROTEIN KINASE ACTIVITY	3.18629e-08	NEGATIVE REGULATION OF TRANSFERASE ACTIVITY	5.74995e-25
CHROMATIN ASSEMBLY	9.65224e-10	G PROTEIN SIGNALING COUPLED TO CYCLIC NUCLEOTIDE SECOND MESSENGER	1.28295e-09	STEROID HORMONE RECEPTOR BINDING	3.32083e-08	NEGATIVE REGULATION OF SIGNAL TRANSDUCTION	6.47769e-25
LIGAND GATED CHANNEL ACTIVITY	1.02845e-09	ANION TRANSMEMBRANE TRANSPORTER ACTIVITY	1.41469e-09	ISOMERASE ACTIVITY	4.92238e-08	EPIDERMIS DEVELOPMENT	6.91394e-25
ACETYLGLUCOSAMINYLTRANSFERASE ACTIVITY	1.17217e-09	NUCLEOSOME ASSEMBLY	1.42698e-09	AMINE RECEPTOR ACTIVITY	5.0669e-08	CYTOSOL	7.91219e-25
CELLULAR CARBOHYDRATE METABOLIC PROCESS	1.36944e-09	CELL CELL ADHESION	1.45088e-09	NEGATIVE REGULATION OF CELLULAR COMPONENT ORGANIZATION AND BIOGENESIS	5.15196e-08	CELL CYCLE PHASE	8.00466e-25
GATED CHANNEL ACTIVITY	1.36944e-09	OXYGEN AND REACTIVE OXYGEN SPECIES METABOLIC PROCESS	1.67058e-09	REGULATION OF PROTEIN STABILITY	5.15196e-08	REGULATION OF CELL PROLIFERATION	1.45328e-24
DOUBLE STRANDED DNA BINDING	1.46601e-09	OXIDOREDUCTASE ACTIVITY ACTING ON CH OH GROUP OF DONORS	1.88977e-09	SYSTEM PROCESS	5.15196e-08	M PHASE	1.66101e-24
GLYCOSAMINOGLYCAN BINDING	1.56611e-09	PROTEIN BINDING BRIDGING	2.31029e-09	TIGHT JUNCTION	5.15196e-08	REGULATION OF CELL CYCLE	1.68883e-24
OXIDOREDUCTASE ACTIVITY ACTING ON THE ALDEHYDE OR OXO GROUP OF DONORS	1.58171e-09	AMINO ACID TRANSMEMBRANE TRANSPORTER ACTIVITY	2.33703e-09	COFACTOR CATABOLIC PROCESS	5.34606e-08	OXIDOREDUCTASE ACTIVITY GO 0016616	1.81558e-24
EXOPEPTIDASE ACTIVITY	1.64576e-09	SPERMATID DEVELOPMENT	2.56254e-09	MICROTUBULE POLYMERIZATION OR DEPOLYMERIZATION	6.73504e-08	MOLECULAR ADAPTOR ACTIVITY	2.52835e-24
POLYSACCHARIDE BINDING	2.26934e-09	EXTRACELLULAR MATRIX PART	2.57772e-09	SULFURIC ESTER HYDROLASE ACTIVITY	6.73607e-08	AROMATIC COMPOUND METABOLIC PROCESS	2.85717e-24
TRANSCRIPTION COREPRESSOR ACTIVITY	2.41579e-09	NEUROTRANSMITTER BINDING	2.69319e-09	NEGATIVE REGULATION OF CYTOKINE BIOSYNTHETIC PROCESS	7.58107e-08	CATION CHANNEL ACTIVITY	3.44294e-24
EPIDERMIS DEVELOPMENT	2.5277e-09	NEGATIVE REGULATION OF CYTOSKELETON ORGANIZATION AND BIOGENESIS	2.85246e-09	POSITIVE REGULATION OF CELL CYCLE	7.70594e-08	SARCOMERE	3.69144e-24
CHROMATIN ASSEMBLY OR DISASSEMBLY	2.73223e-09	ORGANIC ACID METABOLIC PROCESS	3.23597e-09	G PROTEIN COUPLED RECEPTOR BINDING	8.59845e-08	REGULATION OF HORMONE SECRETION	4.91631e-24
HORMONE ACTIVITY	3.07454e-09	PHOSPHORIC MONOESTER HYDROLASE ACTIVITY	3.5673e-09	STEROID BIOSYNTHETIC PROCESS	8.86826e-08	LIPID RAFT	5.09941e-24
HORMONE RECEPTOR BINDING	3.07454e-09	AMINE METABOLIC PROCESS	4.46724e-09	CARBOHYDRATE KINASE ACTIVITY	9.98743e-08	GTP BINDING	5.22994e-24
STEROID BINDING	3.07454e-09	EXTRINSIC TO MEMBRANE	4.50596e-09	EXTRACELLULAR SPACE	9.98743e-08	GUANYL NUCLEOTIDE BINDING	5.22994e-24
AMINE METABOLIC PROCESS	3.29628e-09	ORGANIC ANION TRANSMEMBRANE TRANSPORTER ACTIVITY	4.66405e-09	AMINE BINDING	1.42334e-07	CYTOSKELETON	5.41416e-24
NEUROTRANSMITTER BINDING	3.4437e-09	CARBOXYLIC ACID METABOLIC PROCESS	5.12221e-09	MONOOXYGENASE ACTIVITY	1.42334e-07	RNA POLYMERASE II TRANSCRIPTION FACTOR ACTIVITY	5.89194e-24
ADP BINDING	3.44583e-09	CONTRACTILE FIBER PART	5.25161e-09	HYDROLASE ACTIVITY ACTING ON CARBON NITROGEN NOT PEPTIDEBONDSIN CYCLIC AMIDINES	1.6508e-07	CALCIUM CHANNEL ACTIVITY	6.39605e-24
CONTRACTILE FIBER	3.49031e-09	CYCLIC NUCLEOTIDE MEDIATED SIGNALING	5.74794e-09	RESPONSE TO EXTRACELLULAR STIMULUS	1.74056e-07	TRANS GOLGI NETWORK	6.78271e-24
HORMONE METABOLIC PROCESS	3.50947e-09	SMALL CONJUGATING PROTEIN BINDING	5.74794e-09	REGULATION OF MULTICELLULAR ORGANISMAL PROCESS	1.78914e-07	VOLTAGE GATED CATION CHANNEL ACTIVITY	7.31394e-24
NEURON DEVELOPMENT	3.59129e-09	UBIQUITIN BINDING	5.74794e-09	CLATHRIN COATED VESICLE	2.24772e-07	NERVOUS SYSTEM DEVELOPMENT	9.86835e-24
AEROBIC RESPIRATION	3.69107e-09	SPERMATID DIFFERENTIATION	5.97587e-09	NUCLEAR REPLICATION FORK	2.28036e-07	LIPOPROTEIN BINDING	1.2492e-23
VOLTAGE GATED POTASSIUM CHANNEL COMPLEX	4.08611e-09	INNATE IMMUNE RESPONSE	6.05683e-09	REGULATION OF HEART CONTRACTION	2.46033e-07	MITOTIC CELL CYCLE CHECKPOINT	1.2492e-23
AMINE RECEPTOR ACTIVITY	4.47678e-09	AUXILIARY TRANSPORT PROTEIN ACTIVITY	6.31738e-09	RESPONSE TO NUTRIENT LEVELS	2.46033e-07	STEROID BIOSYNTHETIC PROCESS	1.2492e-23
CELLULAR RESPIRATION	4.50414e-09	PROTEOGLYCAN BIOSYNTHETIC PROCESS	6.87632e-09	MOLECULAR ADAPTOR ACTIVITY	2.47881e-07	REGULATION OF TRANSCRIPTION FROM RNA POLYMERASE II PROMOTER	1.45489e-23
TUBULIN BINDING	5.08687e-09	CARBOXYLIC ACID TRANSPORT	7.38772e-09	METAL ION TRANSMEMBRANE TRANSPORTER ACTIVITY	2.77215e-07	PROTEIN HOMOOLIGOMERIZATION	1.61318e-23
CONTRACTILE FIBER PART	5.69744e-09	ORGANIC ACID TRANSPORT	7.38772e-09	EXTRACELLULAR REGION PART	2.82312e-07	CELL CYCLE PROCESS	1.64761e-23
LIPASE ACTIVITY	6.34932e-09	CONTRACTILE FIBER	7.40301e-09	PROTEASE INHIBITOR ACTIVITY	3.00107e-07	ADENYL NUCLEOTIDE BINDING	1.68262e-23
INSULIN LIKE GROWTH FACTOR RECEPTOR BINDING	6.35935e-09	OXIDOREDUCTASE ACTIVITY GO 0016616	7.70992e-09	ANION TRANSMEMBRANE TRANSPORTER ACTIVITY	3.06011e-07	ADENYL RIBONUCLEOTIDE BINDING	1.68262e-23
OXIDOREDUCTASE ACTIVITY GO 0016616	6.91269e-09	NEUTRAL AMINO ACID TRANSPORT	8.19544e-09	HOMOPHILIC CELL ADHESION	3.21136e-07	NEGATIVE REGULATION OF CELLULAR PROCESS	1.87979e-23
STEROID METABOLIC PROCESS	6.9981e-09	ADP BINDING	9.11126e-09	HORMONE METABOLIC PROCESS	3.21136e-07	ION CHANNEL ACTIVITY	1.92327e-23
PHOSPHOLIPASE ACTIVITY	7.61141e-09	IONOTROPIC GLUTAMATE RECEPTOR ACTIVITY	9.84602e-09	CONTRACTILE FIBER PART	3.32018e-07	SUBSTRATE SPECIFIC CHANNEL ACTIVITY	1.92327e-23
OXIDOREDUCTASE ACTIVITY	8.10446e-09	NEURON PROJECTION	9.84602e-09	CELL DIVISION	3.35289e-07	METAL ION TRANSMEMBRANE TRANSPORTER ACTIVITY	2.37978e-23
EXTRINSIC TO MEMBRANE	8.13387e-09	VOLTAGE GATED CALCIUM CHANNEL ACTIVITY	1.10602e-08	STEROID METABOLIC PROCESS	3.35289e-07	INTRACELLULAR NON MEMBRANE BOUND ORGANELLE	2.88162e-23
REGULATION OF CELLULAR COMPONENT ORGANIZATION AND BIOGENESIS	8.13387e-09	UBIQUITIN LIGASE COMPLEX	1.12545e-08	PROTEIN BINDING BRIDGING	3.83926e-07	NON MEMBRANE BOUND ORGANELLE	2.88162e-23
CELL MIGRATION	8.7441e-09	EXOPEPTIDASE ACTIVITY	1.16683e-08	ANTIOXIDANT ACTIVITY	5.12305e-07	MEMBRANE FRACTION	3.62922e-23
AXON GUIDANCE	8.74581e-09	MEDIATOR COMPLEX	1.23493e-08	DOUBLE STRANDED DNA BINDING	5.45077e-07	CYTOSKELETON ORGANIZATION AND BIOGENESIS	3.74607e-23
COFACTOR CATABOLIC PROCESS	8.74581e-09	REGULATION OF HEART CONTRACTION	1.24862e-08	PROTEIN STABILIZATION	5.85709e-07	MITOSIS	3.74607e-23
BASEMENT MEMBRANE	8.97222e-09	TRANSMISSION OF NERVE IMPULSE	1.26159e-08	CALCIUM ION BINDING	6.57583e-07	POST TRANSLATIONAL PROTEIN MODIFICATION	4.66167e-23
REGULATION OF GTPASE ACTIVITY	9.54099e-09	HORMONE ACTIVITY	1.36542e-08	NICOTINIC ACETYLCHOLINE ACTIVATED CATION SELECTIVE CHANNEL ACTIVITY	6.97586e-07	RNA HELICASE ACTIVITY	4.66167e-23
NITROGEN COMPOUND METABOLIC PROCESS	9.8239e-09	POSITIVE REGULATION OF SECRETION	1.41411e-08	NICOTINIC ACETYLCHOLINE GATED RECEPTOR CHANNEL COMPLEX	6.97586e-07	NEGATIVE REGULATION OF BIOLOGICAL PROCESS	5.87221e-23
G1 S TRANSITION OF MITOTIC CELL CYCLE	1.01588e-08	AMINE TRANSPORT	1.41632e-08	NUCLEAR UBIQUITIN LIGASE COMPLEX	6.97586e-07	CELL MATURATION	5.98825e-23
ANTIOXIDANT ACTIVITY	1.02375e-08	ION TRANSPORT	1.49356e-08	ARYLSULFATASE ACTIVITY	7.05148e-07	REGULATION OF MITOSIS	5.98825e-23
ALCOHOL METABOLIC PROCESS	1.08342e-08	ACTIN FILAMENT BUNDLE FORMATION	1.6924e-08	METALLOENDOPEPTIDASE ACTIVITY	7.56749e-07	PROTEIN HETERODIMERIZATION ACTIVITY	6.0475e-23
SECRETIN LIKE RECEPTOR ACTIVITY	1.21127e-08	NEUROTRANSMITTER RECEPTOR ACTIVITY	1.76772e-08	EXTRACELLULAR REGION	7.74361e-07	CHROMOSOME	6.29901e-23
MICROTUBULE POLYMERIZATION OR DEPOLYMERIZATION	1.36938e-08	MYOFIBRIL	1.82452e-08	APICAL JUNCTION COMPLEX	7.83396e-07	LOW DENSITY LIPOPROTEIN BINDING	7.05216e-23
TRANSCRIPTION COFACTOR ACTIVITY	1.36938e-08	LIPID RAFT	1.83296e-08	APICOLATERAL PLASMA MEMBRANE	7.83396e-07	TRANSCRIPTION COACTIVATOR ACTIVITY	9.88507e-23
CELL CORTEX	1.53524e-08	TISSUE DEVELOPMENT	1.83528e-08	CYTOKINE ACTIVITY	8.02943e-07	ION BINDING	9.94649e-23
REGULATION OF CELL PROLIFERATION	1.5534e-08	ELECTRON CARRIER ACTIVITY	2.06956e-08	INTERMEDIATE FILAMENT	8.02943e-07	RESPONSE TO UV	1.05343e-22
ENZYME LINKED RECEPTOR PROTEIN SIGNALING PATHWAY	1.65949e-08	SYNAPTIC TRANSMISSION	2.24811e-08	INTERMEDIATE FILAMENT CYTOSKELETON	8.02943e-07	NUCLEOSIDE TRIPHOSPHATASE ACTIVITY	1.21179e-22
REGULATION OF SECRETION	1.68129e-08	CHANNEL REGULATOR ACTIVITY	2.24995e-08	REGULATION OF IMMUNE SYSTEM PROCESS	8.06064e-07	PROTEIN DIMERIZATION ACTIVITY	1.32015e-22
INTRAMOLECULAR OXIDOREDUCTASE ACTIVITY	1.88436e-08	CYTOKINE ACTIVITY	2.27118e-08	MONOCARBOXYLIC ACID METABOLIC PROCESS	8.21833e-07	SMALL GTPASE REGULATOR ACTIVITY	1.64668e-22
RUFFLE	1.88436e-08	ACUTE INFLAMMATORY RESPONSE	2.46376e-08	RESPONSE TO NUTRIENT	8.52529e-07	REGULATION OF PROGRAMMED CELL DEATH	1.71818e-22
ION TRANSPORT	2.03045e-08	STRUCTURAL CONSTITUENT OF MUSCLE	2.58185e-08	ENDOPEPTIDASE ACTIVITY	9.72861e-07	REGULATION OF KINASE ACTIVITY	2.10259e-22
NEUROTRANSMITTER RECEPTOR ACTIVITY	2.03045e-08	CELL DIVISION	2.8025e-08	RAS GTPASE ACTIVATOR ACTIVITY	1.00968e-06	REGULATION OF PROTEIN KINASE ACTIVITY	2.10259e-22
MONOOXYGENASE ACTIVITY	2.03368e-08	METAL ION TRANSMEMBRANE TRANSPORTER ACTIVITY	2.82853e-08	G PROTEIN COUPLED RECEPTOR ACTIVITY	1.0281e-06	CHROMOSOMAL PART	2.69825e-22
G PROTEIN SIGNALING COUPLED TO CYCLIC NUCLEOTIDE SECOND MESSENGER	2.15496e-08	CHLORIDE CHANNEL ACTIVITY	3.1223e-08	TRANSMEMBRANE RECEPTOR PROTEIN TYROSINE KINASE SIGNALING PATHWAY	1.02913e-06	MULTICELLULAR ORGANISMAL DEVELOPMENT	2.76238e-22
HETEROCYCLE METABOLIC PROCESS	2.15496e-08	PROTEIN KINASE ACTIVITY	3.16538e-08	G PROTEIN COUPLED RECEPTOR PROTEIN SIGNALING PATHWAY	1.07701e-06	PROTEIN AMINO ACID ADP RIBOSYLATION	2.97201e-22
INSULIN RECEPTOR SIGNALING PATHWAY	2.15496e-08	MICROTUBULE BINDING	3.28887e-08	SENSORY PERCEPTION	1.08784e-06	NUCLEAR SPECK	3.42215e-22
G PROTEIN COUPLED RECEPTOR BINDING	2.19045e-08	RECEPTOR BINDING	3.89138e-08	REGULATION OF IMMUNE RESPONSE	1.09427e-06	REGULATION OF TRANSFERASE ACTIVITY	4.1819e-22
ACTIN FILAMENT ORGANIZATION	2.34562e-08	REGULATION OF SECRETION	3.89138e-08	OXYGEN BINDING	1.26396e-06	NUCLEOPLASM PART	4.63446e-22
CELLULAR MORPHOGENESIS DURING DIFFERENTIATION	2.40914e-08	GTPASE ACTIVATOR ACTIVITY	4.21208e-08	CORTICAL CYTOSKELETON	1.31286e-06	ELECTRON CARRIER ACTIVITY	6.2029e-22
CELL CELL SIGNALING	2.44266e-08	RESPONSE TO STEROID HORMONE STIMULUS	4.3125e-08	ANION TRANSPORT	1.34402e-06	G PROTEIN SIGNALING ADENYLATE CYCLASE ACTIVATING PATHWAY	6.24415e-22
STRUCTURE SPECIFIC DNA BINDING	2.5171e-08	INTERCELLULAR JUNCTION	4.31532e-08	CARBOXYLESTERASE ACTIVITY	1.34402e-06	MITOTIC CELL CYCLE	7.70573e-22
CARBOHYDRATE KINASE ACTIVITY	3.02625e-08	NERVOUS SYSTEM DEVELOPMENT	4.73996e-08	NUCLEAR HORMONE RECEPTOR BINDING	1.55062e-06	LIPID CATABOLIC PROCESS	9.50484e-22
EXTRACELLULAR MATRIX STRUCTURAL CONSTITUENT	3.02625e-08	PROTEIN N TERMINUS BINDING	4.73996e-08	SERINE TYPE ENDOPEPTIDASE INHIBITOR ACTIVITY	1.59846e-06	CELLULAR PROTEIN CATABOLIC PROCESS	1.08723e-21
PROTEIN C TERMINUS BINDING	3.39334e-08	NITROGEN COMPOUND METABOLIC PROCESS	4.82625e-08	CATION BINDING	1.63274e-06	CELL DEVELOPMENT	1.09998e-21
RECEPTOR BINDING	3.39334e-08	TRANSMEMBRANE TRANSPORTER ACTIVITY	5.10446e-08	CYCLASE ACTIVITY	1.63274e-06	NEGATIVE REGULATION OF PROGRAMMED CELL DEATH	1.17984e-21
REGULATION OF CELL ADHESION	3.88495e-08	MICROTUBULE BASED PROCESS	5.12838e-08	PHOSPHORUS OXYGEN LYASE ACTIVITY	1.63274e-06	COENZYME BINDING	1.20233e-21
PROTEIN DNA COMPLEX ASSEMBLY	3.98977e-08	PHOSPHORIC ESTER HYDROLASE ACTIVITY	5.12838e-08	TRANSMEMBRANE TRANSPORTER ACTIVITY	1.63274e-06	ADHERENS JUNCTION	1.2067e-21
CHAPERONE BINDING	4.0316e-08	GTPASE REGULATOR ACTIVITY	5.19411e-08	DENDRITE	1.79606e-06	CELL PROLIFERATION GO 0008283	1.35044e-21
ECTODERM DEVELOPMENT	4.37498e-08	G PROTEIN SIGNALING COUPLED TO CAMP NUCLEOTIDE SECOND MESSENGER	5.25556e-08	CELLULAR MORPHOGENESIS DURING DIFFERENTIATION	1.81682e-06	PROTEIN AMINO ACID AUTOPHOSPHORYLATION	1.60309e-21
REGULATION OF JAK STAT CASCADE	4.37498e-08	PURINE NUCLEOTIDE METABOLIC PROCESS	5.2921e-08	RHODOPSIN LIKE RECEPTOR ACTIVITY	1.8185e-06	PROTEIN AUTOPROCESSING	1.60309e-21
HORMONE SECRETION	4.50779e-08	INTRAMOLECULAR OXIDOREDUCTASE ACTIVITY	6.09655e-08	SUBSTRATE SPECIFIC TRANSMEMBRANE TRANSPORTER ACTIVITY	1.85399e-06	CELL JUNCTION	1.72124e-21
NEGATIVE REGULATION OF CYTOSKELETON ORGANIZATION AND BIOGENESIS	4.50779e-08	MEMBRANE FRACTION	6.09655e-08	MUSCLE CELL DIFFERENTIATION	1.89421e-06	PROTEIN N TERMINUS BINDING	1.84194e-21
CYCLIC NUCLEOTIDE MEDIATED SIGNALING	4.55332e-08	PHOSPHOPROTEIN PHOSPHATASE ACTIVITY	6.09655e-08	COVALENT CHROMATIN MODIFICATION	1.9206e-06	COENZYME METABOLIC PROCESS	1.99343e-21
COENZYME BINDING	4.67303e-08	UBIQUITIN CYCLE	6.09655e-08	INWARD RECTIFIER POTASSIUM CHANNEL ACTIVITY	1.93694e-06	MYOBLAST DIFFERENTIATION	2.09986e-21
EXTRACELLULAR REGION	4.79225e-08	CELL JUNCTION	6.68664e-08	POLYSACCHARIDE METABOLIC PROCESS	1.93694e-06	TRICARBOXYLIC ACID CYCLE INTERMEDIATE METABOLIC PROCESS	2.15484e-21
NEUROGENESIS	4.79225e-08	INTRINSIC TO PLASMA MEMBRANE	6.77641e-08	BASEMENT MEMBRANE	2.06629e-06	AMINE BINDING	2.18957e-21
NEURON DIFFERENTIATION	4.79225e-08	PHOSPHOTRANSFERASE ACTIVITY ALCOHOL GROUP AS ACCEPTOR	6.77641e-08	ACTIN FILAMENT ORGANIZATION	2.08691e-06	RESPONSE TO ORGANIC SUBSTANCE	2.60022e-21
REGULATION OF MULTICELLULAR ORGANISMAL PROCESS	4.79225e-08	NICOTINIC ACETYLCHOLINE ACTIVATED CATION SELECTIVE CHANNEL ACTIVITY	6.9649e-08	SKELETAL DEVELOPMENT	2.08691e-06	RECEPTOR BINDING	2.65485e-21
METAL ION TRANSPORT	4.83639e-08	NICOTINIC ACETYLCHOLINE GATED RECEPTOR CHANNEL COMPLEX	6.9649e-08	LAMELLIPODIUM	2.23766e-06	PROTEIN PROCESSING	2.83844e-21
OXYGEN AND REACTIVE OXYGEN SPECIES METABOLIC PROCESS	5.03066e-08	KINASE ACTIVITY	6.99004e-08	CELL MATURATION	2.29324e-06	CENTROSOME	2.95392e-21
CELL DIVISION	5.04013e-08	INTEGRAL TO PLASMA MEMBRANE	7.39003e-08	MICROTUBULE	2.41285e-06	SODIUM ION TRANSPORT	3.06717e-21
PATTERN BINDING	5.30369e-08	CALCIUM ION TRANSPORT	7.5865e-08	NEURON DEVELOPMENT	2.44235e-06	DEFENSE RESPONSE TO VIRUS	3.26399e-21
TRANSCRIPTION COACTIVATOR ACTIVITY	5.65905e-08	MITOCHONDRIAL RIBOSOME	7.5865e-08	NEUROPEPTIDE HORMONE ACTIVITY	2.48301e-06	PURINE NUCLEOTIDE BINDING	3.26399e-21
MICROTUBULE BASED PROCESS	5.80595e-08	OLIGOSACCHARIDE METABOLIC PROCESS	7.5865e-08	RESPONSE TO OXIDATIVE STRESS	2.55567e-06	PURINE RIBONUCLEOTIDE BINDING	3.26399e-21
G PROTEIN COUPLED RECEPTOR PROTEIN SIGNALING PATHWAY	6.12187e-08	ORGANELLAR RIBOSOME	7.5865e-08	NEURITE DEVELOPMENT	2.78102e-06	REGULATION OF TRANSCRIPTION	3.42982e-21
CALCIUM INDEPENDENT CELL CELL ADHESION	6.16988e-08	PROTEIN C TERMINUS BINDING	7.62294e-08	SEQUENCE SPECIFIC DNA BINDING	2.89714e-06	PROTEIN MODIFICATION PROCESS	3.47004e-21
JAK STAT CASCADE	6.30676e-08	MICROTUBULE CYTOSKELETON	7.63184e-08	PEPTIDASE ACTIVITY	2.98367e-06	JAK STAT CASCADE	3.50009e-21
POTASSIUM ION TRANSPORT	7.81459e-08	PROTEASE INHIBITOR ACTIVITY	7.6678e-08	ION TRANSMEMBRANE TRANSPORTER ACTIVITY	3.19676e-06	RAS PROTEIN SIGNAL TRANSDUCTION	3.82833e-21
REGULATION OF CYCLIN DEPENDENT PROTEIN KINASE ACTIVITY	7.85617e-08	PHOSPHOTRANSFERASE ACTIVITY PHOSPHATE GROUP AS ACCEPTOR	8.09398e-08	CELL CELL SIGNALING	3.2857e-06	LIGAND GATED CHANNEL ACTIVITY	4.17151e-21
RESPONSE TO HORMONE STIMULUS	8.75105e-08	BILE ACID METABOLIC PROCESS	8.11323e-08	IONOTROPIC GLUTAMATE RECEPTOR ACTIVITY	3.30912e-06	SYSTEM DEVELOPMENT	5.15693e-21
REGULATION OF IMMUNE EFFECTOR PROCESS	9.01318e-08	REGULATION OF BODY FLUID LEVELS	8.17149e-08	GLYCOPROTEIN METABOLIC PROCESS	3.49707e-06	CYTOPLASMIC PART	5.63629e-21
PROTEIN SERINE THREONINE PHOSPHATASE COMPLEX	9.12656e-08	CELL CELL SIGNALING	8.23777e-08	SUBSTRATE SPECIFIC TRANSPORTER ACTIVITY	3.56718e-06	SPERMATID DIFFERENTIATION	6.32029e-21
AMINO ACID TRANSMEMBRANE TRANSPORTER ACTIVITY	9.38834e-08	SMALL GTPASE REGULATOR ACTIVITY	8.23777e-08	OXIDOREDUCTASE ACTIVITY GO 0016705	3.60105e-06	HORMONE SECRETION	6.90413e-21
GENERATION OF NEURONS	9.75947e-08	SUBSTRATE SPECIFIC TRANSMEMBRANE TRANSPORTER ACTIVITY	8.24224e-08	TASTE RECEPTOR ACTIVITY	3.68917e-06	COFACTOR BINDING	7.41269e-21
INTRA GOLGI VESICLE MEDIATED TRANSPORT	9.75947e-08	CAMP MEDIATED SIGNALING	8.54888e-08	THIOLESTER HYDROLASE ACTIVITY	3.68917e-06	EMBRYONIC DEVELOPMENT	7.49167e-21
PHOSPHORIC MONOESTER HYDROLASE ACTIVITY	9.75947e-08	PROTEOGLYCAN METABOLIC PROCESS	8.77064e-08	EXOCYTOSIS	3.75014e-06	POSITIVE REGULATION OF DEVELOPMENTAL PROCESS	7.49167e-21
SMALL GTPASE REGULATOR ACTIVITY	1.06062e-07	RESPONSE TO HORMONE STIMULUS	8.8466e-08	MICROTUBULE CYTOSKELETON ORGANIZATION AND BIOGENESIS	3.75014e-06	GOLGI MEMBRANE	7.65788e-21
DNA PACKAGING	1.06821e-07	MICROTUBULE POLYMERIZATION OR DEPOLYMERIZATION	9.01144e-08	NEURON DIFFERENTIATION	3.75014e-06	PROTEIN BINDING BRIDGING	7.65788e-21
POTASSIUM CHANNEL ACTIVITY	1.06821e-07	CERAMIDE METABOLIC PROCESS	9.87527e-08	NEGATIVE REGULATION OF MULTICELLULAR ORGANISMAL PROCESS	3.76831e-06	PYROPHOSPHATASE ACTIVITY	7.79979e-21
LIPID RAFT	1.07431e-07	INORGANIC ANION TRANSMEMBRANE TRANSPORTER ACTIVITY	9.87527e-08	LIPASE ACTIVITY	3.91915e-06	TRANSCRIPTION FROM RNA POLYMERASE II PROMOTER	7.79979e-21
STEROID BIOSYNTHETIC PROCESS	1.09738e-07	LIPID KINASE ACTIVITY	9.99089e-08	AMINE METABOLIC PROCESS	3.93718e-06	PROTEIN CATABOLIC PROCESS	8.7135e-21
ION BINDING	1.26588e-07	PLASMA MEMBRANE PART	1.07774e-07	METALLOPEPTIDASE ACTIVITY	3.97244e-06	NUCLEOTIDE BINDING	8.73217e-21
TISSUE DEVELOPMENT	1.26588e-07	SUBSTRATE SPECIFIC TRANSPORTER ACTIVITY	1.07774e-07	MICROSOME	4.00524e-06	RESPONSE TO HORMONE STIMULUS	9.22603e-21
TRANSITION METAL ION BINDING	1.29902e-07	SIALYLTRANSFERASE ACTIVITY	1.11139e-07	SMALL CONJUGATING PROTEIN SPECIFIC PROTEASE ACTIVITY	4.00524e-06	ORGANELLE OUTER MEMBRANE	9.26197e-21
CARBOXYLIC ACID METABOLIC PROCESS	1.4929e-07	RIBOSOMAL SUBUNIT	1.15311e-07	VESICULAR FRACTION	4.00524e-06	OUTER MEMBRANE	9.26197e-21
SYSTEM PROCESS	1.55164e-07	ANION CHANNEL ACTIVITY	1.18787e-07	CORTICAL ACTIN CYTOSKELETON	4.46713e-06	REGULATION OF RNA METABOLIC PROCESS	9.5821e-21
ORGANIC ACID METABOLIC PROCESS	1.62247e-07	DI TRI VALENT INORGANIC CATION TRANSPORT	1.19883e-07	REGULATION OF RESPONSE TO STIMULUS	4.46713e-06	CYTOSOLIC PART	9.70944e-21
PEPTIDE RECEPTOR ACTIVITY	1.68346e-07	PLASMA MEMBRANE	1.1996e-07	VACUOLAR MEMBRANE	4.46713e-06	GOLGI APPARATUS	9.89958e-21
PATTERN SPECIFICATION PROCESS	1.79443e-07	GOLGI MEMBRANE	1.21264e-07	ORGANELLE OUTER MEMBRANE	4.50766e-06	REGULATION OF NUCLEOBASENUCLEOSIDENUCLEOTIDE AND NUCLEIC ACID METABOLIC PROCESS	1.06743e-20
CHROMOSOME ORGANIZATION AND BIOGENESIS	1.91293e-07	G PROTEIN COUPLED RECEPTOR PROTEIN SIGNALING PATHWAY	1.28428e-07	OUTER MEMBRANE	4.50766e-06	BIOPOLYMER MODIFICATION	1.07514e-20
NEUROLOGICAL SYSTEM PROCESS	2.05077e-07	HYDROLASE ACTIVITY ACTING ON ESTER BONDS	1.29321e-07	REGULATION OF CELLULAR PH	4.60572e-06	REGULATION OF TRANSCRIPTIONDNA DEPENDENT	1.15181e-20
ACTIN CYTOSKELETON	2.14337e-07	AXON GUIDANCE	1.34155e-07	CELLULAR RESPONSE TO STRESS	4.61616e-06	HELICASE ACTIVITY	1.17915e-20
MICROTUBULE BINDING	2.14381e-07	AMINO ACID AND DERIVATIVE METABOLIC PROCESS	1.38411e-07	ION BINDING	4.65218e-06	TRANSMEMBRANE RECEPTOR PROTEIN KINASE ACTIVITY	1.19395e-20
INTERCALATED DISC	2.18802e-07	IMMUNE RESPONSE	1.43818e-07	HORMONE RECEPTOR BINDING	4.6721e-06	ACTIN FILAMENT BASED PROCESS	1.2141e-20
CHROMOSOME	2.31626e-07	MICROTUBULE MOTOR ACTIVITY	1.43818e-07	IMMUNE RESPONSE	4.68137e-06	HYDROLASE ACTIVITY ACTING ON ACID ANHYDRIDES	1.27817e-20
CELL CELL ADHESION	2.48015e-07	REGULATION OF ACTION POTENTIAL	1.48148e-07	CORNIFIED ENVELOPE	4.68217e-06	ANATOMICAL STRUCTURE DEVELOPMENT	1.29898e-20
AMINO ACID AND DERIVATIVE METABOLIC PROCESS	2.5616e-07	NUCLEAR EXPORT	1.52325e-07	SKELETAL MUSCLE DEVELOPMENT	4.7527e-06	CONDENSED CHROMOSOME	1.37453e-20
GLUTAMATE RECEPTOR ACTIVITY	2.64364e-07	CHROMOSOME ORGANIZATION AND BIOGENESIS	1.66538e-07	UDP GLYCOSYLTRANSFERASE ACTIVITY	5.26889e-06	RESPONSE TO ENDOGENOUS STIMULUS	1.55986e-20
G PROTEIN SIGNALING COUPLED TO CAMP NUCLEOTIDE SECOND MESSENGER	2.66295e-07	INTRINSIC TO MEMBRANE	1.72031e-07	MEMBRANE FRACTION	5.85337e-06	MICROTUBULE MOTOR ACTIVITY	1.67996e-20
CYTOSKELETAL PROTEIN BINDING	2.70441e-07	SULFUR METABOLIC PROCESS	1.72031e-07	GOLGI MEMBRANE	6.45884e-06	NUCLEASE ACTIVITY	1.79355e-20
INFLAMMATORY RESPONSE	2.70441e-07	GLYCOSAMINOGLYCAN BINDING	1.75231e-07	ENZYME INHIBITOR ACTIVITY	6.91531e-06	GENERATION OF A SIGNAL INVOLVED IN CELL CELL SIGNALING	1.85486e-20
EXONUCLEASE ACTIVITY	2.71605e-07	INDUCTION OF APOPTOSIS BY EXTRACELLULAR SIGNALS	1.75231e-07	CYTOSOLIC PART	6.96813e-06	INTERCELLULAR JUNCTION	1.89823e-20
EXTRACELLULAR MATRIX	2.74841e-07	ION TRANSMEMBRANE TRANSPORTER ACTIVITY	1.75736e-07	HEMATOPOIETIN INTERFERON CLASSD200 DOMAIN CYTOKINE RECEPTOR ACTIVITY	6.96813e-06	NEGATIVE REGULATION OF BIOSYNTHETIC PROCESS	2.03675e-20
PROTEINACEOUS EXTRACELLULAR MATRIX	2.74841e-07	COFACTOR CATABOLIC PROCESS	1.76995e-07	ION HOMEOSTASIS	6.96813e-06	NEGATIVE REGULATION OF CELLULAR BIOSYNTHETIC PROCESS	2.03675e-20
PHOSPHOLIPASE C ACTIVITY	2.84674e-07	INTEGRAL TO MEMBRANE	1.78279e-07	POSITIVE REGULATION OF DEVELOPMENTAL PROCESS	6.96813e-06	NEGATIVE REGULATION OF TRANSLATION	2.03675e-20
MONOCARBOXYLIC ACID METABOLIC PROCESS	2.85831e-07	OXIDOREDUCTASE ACTIVITY	1.9057e-07	ENZYME REGULATOR ACTIVITY	7.43552e-06	NEGATIVE REGULATION OF CATALYTIC ACTIVITY	2.6716e-20
NUCLEAR MATRIX	2.9404e-07	TRANSMEMBRANE RECEPTOR ACTIVITY	1.95403e-07	INTERCELLULAR JUNCTION	7.513e-06	TRANSCRIPTION FACTOR COMPLEX	3.14732e-20
REGULATION OF ACTION POTENTIAL	3.08325e-07	CYTOSKELETAL PART	2.23817e-07	NON MEMBRANE SPANNING PROTEIN TYROSINE KINASE ACTIVITY	7.55426e-06	REGULATION OF CELLULAR METABOLIC PROCESS	3.72019e-20
CELLULAR LIPID METABOLIC PROCESS	3.11372e-07	EXONUCLEASE ACTIVITY	2.23817e-07	SMALL GTPASE REGULATOR ACTIVITY	7.74457e-06	TRANSCRIPTION COFACTOR ACTIVITY	3.72019e-20
PROTEIN AMINO ACID N LINKED GLYCOSYLATION	3.11372e-07	MULTICELLULAR ORGANISMAL DEVELOPMENT	2.23817e-07	PROTEOGLYCAN BIOSYNTHETIC PROCESS	7.83533e-06	G PROTEIN COUPLED RECEPTOR BINDING	3.75982e-20
DI TRI VALENT INORGANIC CATION TRANSPORT	3.11613e-07	HEMOSTASIS	2.25981e-07	MONOCARBOXYLIC ACID TRANSMEMBRANE TRANSPORTER ACTIVITY	8.0183e-06	DNA DEPENDENT DNA REPLICATION	4.26413e-20
CAMP MEDIATED SIGNALING	3.21001e-07	CELL SUBSTRATE ADHESION	2.27204e-07	CELL FRACTION	8.21373e-06	NEUROGENESIS	4.37209e-20
MICROTUBULE MOTOR ACTIVITY	3.21001e-07	G PROTEIN COUPLED RECEPTOR ACTIVITY	2.27204e-07	PROTEIN AMINO ACID N LINKED GLYCOSYLATION	9.0507e-06	NUCLEOPLASM	4.69536e-20
MULTICELLULAR ORGANISMAL DEVELOPMENT	3.21001e-07	REGULATION OF CELL PROLIFERATION	2.27328e-07	MITOCHONDRIAL OUTER MEMBRANE	9.3629e-06	TISSUE DEVELOPMENT	4.72306e-20
CELL PROLIFERATION GO 0008283	3.59196e-07	CATION TRANSPORT	2.2895e-07	ACTIN CYTOSKELETON	9.56618e-06	EXTRACELLULAR MATRIX	5.01786e-20
TRANSCRIPTION FACTOR BINDING	3.59196e-07	NUCLEAR CHROMOSOME PART	2.56096e-07	NEUROGENESIS	9.82367e-06	PROTEINACEOUS EXTRACELLULAR MATRIX	5.01786e-20
NON MEMBRANE SPANNING PROTEIN TYROSINE KINASE ACTIVITY	3.67504e-07	AMYLOID PRECURSOR PROTEIN METABOLIC PROCESS	2.60446e-07	KERATINOCYTE DIFFERENTIATION	9.89379e-06	GAMETE GENERATION	5.11898e-20
CATION BINDING	3.71399e-07	COENZYME METABOLIC PROCESS	2.72064e-07	PROTEIN IMPORT INTO NUCLEUS TRANSLOCATION	9.93627e-06	REGULATION OF APOPTOSIS	5.1256e-20
SYSTEM DEVELOPMENT	3.74268e-07	NEURITE DEVELOPMENT	2.77014e-07	GLUTAMATE SIGNALING PATHWAY	9.94742e-06	ANTI APOPTOSIS	5.74622e-20
TRANSCRIPTION REPRESSOR ACTIVITY	3.93371e-07	SENSORY PERCEPTION OF TASTE	2.77014e-07	CARBOXY LYASE ACTIVITY	1.01194e-05	NEGATIVE REGULATION OF CELLULAR PROTEIN METABOLIC PROCESS	5.84759e-20
GTPASE REGULATOR ACTIVITY	4.03642e-07	SERINE TYPE ENDOPEPTIDASE ACTIVITY	2.77014e-07	GTPASE REGULATOR ACTIVITY	1.06151e-05	NEGATIVE REGULATION OF PROTEIN METABOLIC PROCESS	5.84759e-20
NERVOUS SYSTEM DEVELOPMENT	4.26943e-07	NEUROGENESIS	2.87317e-07	TISSUE MORPHOGENESIS	1.06151e-05	PHOSPHORYLATION	6.12584e-20
MEMBRANE FRACTION	4.27615e-07	ALCOHOL METABOLIC PROCESS	2.89526e-07	GENERATION OF NEURONS	1.0625e-05	REGULATION OF METABOLIC PROCESS	6.22629e-20
RESPONSE TO WOUNDING	4.33522e-07	SYSTEM PROCESS	2.98751e-07	AXONOGENESIS	1.10072e-05	CENTRAL NERVOUS SYSTEM DEVELOPMENT	6.41526e-20
PROTEASOME COMPLEX	4.4494e-07	POLYSACCHARIDE METABOLIC PROCESS	3.01204e-07	INTRINSIC TO PLASMA MEMBRANE	1.14979e-05	CYTOPLASM ORGANIZATION AND BIOGENESIS	6.41526e-20
GABA RECEPTOR ACTIVITY	4.63256e-07	CLATHRIN COATED VESICLE	3.16664e-07	CYTOSKELETON DEPENDENT INTRACELLULAR TRANSPORT	1.176e-05	SKELETAL MUSCLE DEVELOPMENT	7.15842e-20
PROTEIN KINASE ACTIVITY	5.12415e-07	AMINE TRANSMEMBRANE TRANSPORTER ACTIVITY	3.1942e-07	G PROTEIN SIGNALING COUPLED TO CAMP NUCLEOTIDE SECOND MESSENGER	1.18463e-05	STEROID METABOLIC PROCESS	7.20296e-20
AXONOGENESIS	5.24216e-07	CARBOHYDRATE METABOLIC PROCESS	3.23394e-07	INTEGRAL TO PLASMA MEMBRANE	1.18953e-05	CELL FRACTION	7.31987e-20
NUCLEOTIDE SUGAR METABOLIC PROCESS	5.42104e-07	STRUCTURE SPECIFIC DNA BINDING	3.23394e-07	TRANSMEMBRANE RECEPTOR ACTIVITY	1.21256e-05	CAMP MEDIATED SIGNALING	8.95233e-20
PROTEIN PROCESSING	5.42104e-07	TRANSCRIPTION COACTIVATOR ACTIVITY	3.23394e-07	EXTRINSIC TO MEMBRANE	1.25998e-05	G PROTEIN SIGNALING COUPLED TO CAMP NUCLEOTIDE SECOND MESSENGER	8.95233e-20
RESPONSE TO UV	5.42104e-07	SULFURIC ESTER HYDROLASE ACTIVITY	3.29452e-07	AMINE TRANSPORT	1.26573e-05	ENDOPLASMIC RETICULUM	9.41824e-20
DNA DEPENDENT ATPASE ACTIVITY	5.42848e-07	METAL ION TRANSPORT	3.39869e-07	CARBOXYLIC ACID TRANSPORT	1.26573e-05	CELLULAR LIPID CATABOLIC PROCESS	9.93027e-20
GUANYL NUCLEOTIDE EXCHANGE FACTOR ACTIVITY	5.51403e-07	COPPER ION BINDING	3.43505e-07	INTRACELLULAR RECEPTOR MEDIATED SIGNALING PATHWAY	1.26573e-05	NUCLEAR HORMONE RECEPTOR BINDING	9.93027e-20
KERATINOCYTE DIFFERENTIATION	5.98055e-07	EXTRACELLULAR REGION PART	3.51168e-07	ORGANIC ACID TRANSPORT	1.26573e-05	REGULATION OF GENE EXPRESSION	1.02648e-19
ANATOMICAL STRUCTURE DEVELOPMENT	6.0686e-07	SINGLE STRANDED DNA BINDING	3.56116e-07	STEROID HORMONE RECEPTOR SIGNALING PATHWAY	1.26573e-05	REGULATION OF DEVELOPMENTAL PROCESS	1.25947e-19
ACUTE INFLAMMATORY RESPONSE	6.243e-07	HORMONE SECRETION	3.56387e-07	PHOSPHOLIPASE ACTIVITY	1.28009e-05	GTPASE ACTIVATOR ACTIVITY	1.4042e-19
CARBOXYLESTERASE ACTIVITY	6.27174e-07	NEGATIVE REGULATION OF CELLULAR PROTEIN METABOLIC PROCESS	3.56387e-07	CHROMOSOME ORGANIZATION AND BIOGENESIS	1.34861e-05	PHOSPHOPROTEIN PHOSPHATASE ACTIVITY	1.4042e-19
TRANSMEMBRANE TRANSPORTER ACTIVITY	6.36071e-07	CARBOXYLIC ACID TRANSMEMBRANE TRANSPORTER ACTIVITY	3.65795e-07	RECEPTOR BINDING	1.37507e-05	DNA DIRECTED RNA POLYMERASEII HOLOENZYME	1.41656e-19
COFACTOR BIOSYNTHETIC PROCESS	6.37521e-07	NEUROLOGICAL SYSTEM PROCESS	3.65795e-07	CHEMOKINE RECEPTOR BINDING	1.385e-05	NUCLEOBASENUCLEOSIDENUCLEOTIDE AND NUCLEIC ACID METABOLIC PROCESS	1.42864e-19
KINASE ACTIVITY	6.57636e-07	ORGANIC ACID TRANSMEMBRANE TRANSPORTER ACTIVITY	3.65795e-07	SOLUBLE FRACTION	1.385e-05	REGULATION OF HEART CONTRACTION	1.45291e-19
AMINO ACID TRANSPORT	6.65429e-07	REGULATION OF MULTICELLULAR ORGANISMAL PROCESS	3.65795e-07	OXIDOREDUCTASE ACTIVITY ACTING ON THE ALDEHYDE OR OXO GROUP OF DONORS	1.43654e-05	ATP BINDING	1.5176e-19
ORGAN DEVELOPMENT	6.88104e-07	ACTIVE TRANSMEMBRANE TRANSPORTER ACTIVITY	3.86821e-07	AMINOPEPTIDASE ACTIVITY	1.45531e-05	CYTOSKELETAL PROTEIN BINDING	1.64047e-19
TRANS GOLGI NETWORK TRANSPORT VESICLE	6.98561e-07	CELL FRACTION	3.86821e-07	CELLULAR CATION HOMEOSTASIS	1.45531e-05	GTPASE REGULATOR ACTIVITY	1.85783e-19
SECOND MESSENGER MEDIATED SIGNALING	7.15538e-07	REGULATION OF TRANSCRIPTION FROM RNA POLYMERASE II PROMOTER	3.87496e-07	AMINO ACID TRANSMEMBRANE TRANSPORTER ACTIVITY	1.46444e-05	CELLULAR CARBOHYDRATE METABOLIC PROCESS	2.35924e-19
HYDROLASE ACTIVITY ACTING ON ESTER BONDS	7.38508e-07	RAS GTPASE ACTIVATOR ACTIVITY	4.11713e-07	CELL JUNCTION	1.53529e-05	TRANSCRIPTION	2.48638e-19
CYTOKINE ACTIVITY	7.48404e-07	GOLGI APPARATUS	4.14453e-07	SECOND MESSENGER MEDIATED SIGNALING	1.54168e-05	MEMBRANE ORGANIZATION AND BIOGENESIS	2.56973e-19
PROTEIN POLYUBIQUITINATION	7.55411e-07	SECOND MESSENGER MEDIATED SIGNALING	4.24863e-07	PLASMA MEMBRANE PART	1.59631e-05	REGULATION OF TRANSCRIPTION FACTOR ACTIVITY	2.85263e-19
CATION TRANSPORT	7.61942e-07	MUSCLE CELL DIFFERENTIATION	4.25818e-07	CATION HOMEOSTASIS	1.6391e-05	REGULATION OF MULTICELLULAR ORGANISMAL PROCESS	2.95166e-19
OLIGOSACCHARIDE METABOLIC PROCESS	7.61942e-07	SERINE HYDROLASE ACTIVITY	4.35557e-07	CELLULAR HOMEOSTASIS	1.63911e-05	CYTOPLASM	3.10303e-19
REGULATION OF ORGANELLE ORGANIZATION AND BIOGENESIS	8.85008e-07	SERINE TYPE PEPTIDASE ACTIVITY	4.35557e-07	TRANSITION METAL ION BINDING	1.63911e-05	CELLULAR LIPID METABOLIC PROCESS	3.44223e-19
COENZYME METABOLIC PROCESS	9.04623e-07	CELLULAR RESPONSE TO STIMULUS	4.53308e-07	INTRINSIC TO MEMBRANE	1.64567e-05	GTPASE ACTIVITY	3.51115e-19
TIGHT JUNCTION	9.49672e-07	ALDO KETO REDUCTASE ACTIVITY	4.53922e-07	INFLAMMATORY RESPONSE	1.66435e-05	GLYCOPROTEIN METABOLIC PROCESS	3.61064e-19
CYTOSKELETAL PART	9.5436e-07	EXTRACELLULAR SPACE	4.65738e-07	RESPONSE TO STEROID HORMONE STIMULUS	1.69055e-05	RESPONSE TO EXTRACELLULAR STIMULUS	3.74845e-19
NUCLEAR CHROMOSOME PART	9.95143e-07	INFLAMMATORY RESPONSE	4.99802e-07	EXONUCLEASE ACTIVITY	1.7334e-05	RESPONSE TO NUTRIENT LEVELS	3.74845e-19
NEURON PROJECTION	1.02031e-06	RIBOSOME BIOGENESIS AND ASSEMBLY	5.21057e-07	NUCLEOTIDE SUGAR METABOLIC PROCESS	1.73977e-05	RESPONSE TO NUTRIENT	4.33069e-19
OXIDOREDUCTASE ACTIVITY ACTING ON THE ALDEHYDE OR OXO GROUP OF DONORSNAD OR NADP AS ACCEPTOR	1.02031e-06	RRNA METABOLIC PROCESS	5.21057e-07	PROTEIN SERINE THREONINE TYROSINE KINASE ACTIVITY	1.78491e-05	ENZYME REGULATOR ACTIVITY	4.54592e-19
REGULATION OF TRANSCRIPTION FROM RNA POLYMERASE II PROMOTER	1.05015e-06	RRNA PROCESSING	5.21057e-07	BEHAVIOR	1.82459e-05	ACTIN CYTOSKELETON ORGANIZATION AND BIOGENESIS	5.39184e-19
CHROMOSOMAL PART	1.08668e-06	NEURON DEVELOPMENT	5.60728e-07	CELL SURFACE	1.82459e-05	DEVELOPMENTAL MATURATION	6.442e-19
HEPARIN BINDING	1.08668e-06	OXIDOREDUCTASE ACTIVITY GO 0016705	5.60728e-07	LOCOMOTORY BEHAVIOR	1.83131e-05	RESPONSE TO DNA DAMAGE STIMULUS	7.12745e-19
CELL SURFACE	1.10552e-06	PHOSPHOLIPASE ACTIVITY	5.64748e-07	INTEGRAL TO MEMBRANE	1.85315e-05	POSITIVE REGULATION OF CELL CYCLE	7.72574e-19
MAGNESIUM ION BINDING	1.11661e-06	ANATOMICAL STRUCTURE DEVELOPMENT	5.6498e-07	CAMP MEDIATED SIGNALING	1.87335e-05	ATP DEPENDENT HELICASE ACTIVITY	7.80319e-19
REGULATION OF BODY FLUID LEVELS	1.11661e-06	MEMBRANE PART	5.75873e-07	AMINE TRANSMEMBRANE TRANSPORTER ACTIVITY	1.89273e-05	ENZYME BINDING	7.83658e-19
UBIQUITIN CYCLE	1.1361e-06	RNA POLYMERASE II TRANSCRIPTION FACTOR ACTIVITY	5.7695e-07	CELL CORTEX PART	1.90831e-05	NEGATIVE REGULATION OF APOPTOSIS	8.02304e-19
CENTRAL NERVOUS SYSTEM DEVELOPMENT	1.16204e-06	DAMAGED DNA BINDING	5.79949e-07	SERINE HYDROLASE ACTIVITY	1.91233e-05	TRANSCRIPTION ACTIVATOR ACTIVITY	8.10467e-19
PHOSPHOTRANSFERASE ACTIVITY ALCOHOL GROUP AS ACCEPTOR	1.2273e-06	NEGATIVE REGULATION OF IMMUNE SYSTEM PROCESS	5.79949e-07	SERINE TYPE PEPTIDASE ACTIVITY	1.91233e-05	TRANSMEMBRANE RECEPTOR PROTEIN TYROSINE KINASE SIGNALING PATHWAY	8.10467e-19
AMINO ACID METABOLIC PROCESS	1.22901e-06	MEMBRANE	6.21565e-07	CELLULAR CARBOHYDRATE METABOLIC PROCESS	1.9253e-05	CATION BINDING	8.15386e-19
AGING	1.31705e-06	CYTOSKELETAL PROTEIN BINDING	6.26247e-07	CARBOXYLIC ACID METABOLIC PROCESS	1.99334e-05	BIOPOLYMER METABOLIC PROCESS	8.86019e-19
OXIDOREDUCTASE ACTIVITY GO 0016705	1.33465e-06	SYSTEM DEVELOPMENT	6.53119e-07	PROTEIN C TERMINUS BINDING	2e-05	RNA BIOSYNTHETIC PROCESS	8.91061e-19
SUBSTRATE SPECIFIC TRANSPORTER ACTIVITY	1.47162e-06	RESPONSE TO EXTERNAL STIMULUS	6.61888e-07	MICROTUBULE BINDING	2.02138e-05	NEGATIVE REGULATION OF DEVELOPMENTAL PROCESS	9.59673e-19
STRUCTURAL CONSTITUENT OF MUSCLE	1.57474e-06	RESPONSE TO ORGANIC SUBSTANCE	6.85795e-07	GLYCOSAMINOGLYCAN BINDING	2.03482e-05	POSITIVE REGULATION OF TRANSPORT	9.59673e-19
CELL FRACTION	1.5833e-06	GLUTAMATE RECEPTOR ACTIVITY	6.95641e-07	PLASMA MEMBRANE	2.07211e-05	TRANSCRIPTION DNA DEPENDENT	9.59673e-19
POTASSIUM CHANNEL REGULATOR ACTIVITY	1.62579e-06	BEHAVIOR	6.96781e-07	REGULATION OF BLOOD PRESSURE	2.10082e-05	SULFOTRANSFERASE ACTIVITY	9.6988e-19
PDZ DOMAIN BINDING	1.62883e-06	FATTY ACID METABOLIC PROCESS	7.055e-07	LYASE ACTIVITY	2.18439e-05	ENZYME LINKED RECEPTOR PROTEIN SIGNALING PATHWAY	1.03667e-18
NUCLEAR CHROMOSOME	1.63562e-06	POSITIVE REGULATION OF CELL CYCLE	7.29345e-07	AMINE CATABOLIC PROCESS	2.24919e-05	REGULATION OF PROTEIN POLYMERIZATION	1.11057e-18
ENDOSOME	1.69938e-06	CELL PROLIFERATION GO 0008283	7.2961e-07	MYELOID LEUKOCYTE DIFFERENTIATION	2.24975e-05	FEMALE PREGNANCY	1.14779e-18
ANION TRANSMEMBRANE TRANSPORTER ACTIVITY	1.84951e-06	LYSOSOMAL MEMBRANE	7.84038e-07	TUBULIN BINDING	2.33844e-05	RESPONSE TO CARBOHYDRATE STIMULUS	1.21448e-18
CYTOSKELETON ORGANIZATION AND BIOGENESIS	1.84951e-06	TRANSFERASE ACTIVITY TRANSFERRING PHOSPHORUS CONTAINING GROUPS	7.84038e-07	PYRIMIDINE NUCLEOTIDE METABOLIC PROCESS	2.37293e-05	REGULATION OF CELLULAR PROTEIN METABOLIC PROCESS	1.2761e-18
TRANSFERASE ACTIVITY TRANSFERRING PHOSPHORUS CONTAINING GROUPS	1.84951e-06	ANION CATION SYMPORTER ACTIVITY	7.8705e-07	REGULATION OF CELLULAR COMPONENT ORGANIZATION AND BIOGENESIS	2.40183e-05	DIGESTION	1.40834e-18
VOLTAGE GATED POTASSIUM CHANNEL ACTIVITY	1.84951e-06	RECEPTOR ACTIVITY	7.98014e-07	GLYCOPROTEIN BIOSYNTHETIC PROCESS	2.50549e-05	CYTOSKELETON DEPENDENT INTRACELLULAR TRANSPORT	1.42424e-18
HOMEOSTASIS OF NUMBER OF CELLS	1.85943e-06	RESPONSE TO WOUNDING	7.98014e-07	TRANS GOLGI NETWORK TRANSPORT VESICLE	2.50561e-05	REGULATION OF GENE EXPRESSION EPIGENETIC	1.42424e-18
STRUCTURAL MOLECULE ACTIVITY	1.86634e-06	CYTOSKELETON ORGANIZATION AND BIOGENESIS	8.1322e-07	ORGANIC ACID METABOLIC PROCESS	2.50785e-05	TRANSITION METAL ION BINDING	1.52412e-18
METAL ION TRANSMEMBRANE TRANSPORTER ACTIVITY	1.8703e-06	TRANSMEMBRANE RECEPTOR PROTEIN TYROSINE KINASE SIGNALING PATHWAY	8.23856e-07	GOLGI APPARATUS	2.59516e-05	NUCLEAR CHROMOSOME PART	1.54311e-18
CELL SURFACE RECEPTOR LINKED SIGNAL TRANSDUCTION GO 0007166	1.8877e-06	DIGESTION	8.29293e-07	PROTEIN TYROSINE PHOSPHATASE ACTIVITY	2.60345e-05	CIRCADIAN RHYTHM	1.62484e-18
PHOSPHORIC ESTER HYDROLASE ACTIVITY	1.8877e-06	RHODOPSIN LIKE RECEPTOR ACTIVITY	8.37118e-07	SECRETORY GRANULE	2.60779e-05	ENZYME ACTIVATOR ACTIVITY	1.71213e-18
PROTEIN AMINO ACID AUTOPHOSPHORYLATION	1.8877e-06	CYTOSKELETON	8.6783e-07	CELL PROJECTION	2.68498e-05	CATION TRANSPORT	1.82529e-18
PROTEIN AUTOPROCESSING	1.8877e-06	CENTRAL NERVOUS SYSTEM DEVELOPMENT	8.79347e-07	CARBON CARBON LYASE ACTIVITY	2.79207e-05	NITROGEN COMPOUND BIOSYNTHETIC PROCESS	1.83517e-18
SUBSTRATE SPECIFIC TRANSMEMBRANE TRANSPORTER ACTIVITY	1.8877e-06	EXTRINSIC TO PLASMA MEMBRANE	8.95773e-07	HISTONE MODIFICATION	2.79207e-05	AMINE METABOLIC PROCESS	1.87434e-18
NUCLEASE ACTIVITY	1.90293e-06	ENZYME REGULATOR ACTIVITY	9.18781e-07	SERINE TYPE ENDOPEPTIDASE ACTIVITY	2.79207e-05	IDENTICAL PROTEIN BINDING	2.01263e-18
AMYLOID PRECURSOR PROTEIN METABOLIC PROCESS	1.96011e-06	HEPARIN BINDING	9.29985e-07	INTERLEUKIN 2 PRODUCTION	2.80321e-05	TRANSCRIPTION FACTOR BINDING	2.43032e-18
LIPID METABOLIC PROCESS	2.02755e-06	NEGATIVE REGULATION OF TRANSLATION	1.00036e-06	MYOBLAST DIFFERENTIATION	2.88598e-05	FATTY ACID METABOLIC PROCESS	2.65664e-18
DEVELOPMENTAL MATURATION	2.09423e-06	INSULIN RECEPTOR SIGNALING PATHWAY	1.01129e-06	NEGATIVE REGULATION OF BIOSYNTHETIC PROCESS	2.9541e-05	PROGRAMMED CELL DEATH	2.65664e-18
EXTRACELLULAR MATRIX PART	2.10485e-06	MICROTUBULE ORGANIZING CENTER	1.02387e-06	NEGATIVE REGULATION OF CELLULAR BIOSYNTHETIC PROCESS	2.9541e-05	RECEPTOR SIGNALING PROTEIN SERINE THREONINE KINASE ACTIVITY	3.00957e-18
TRANSCRIPTION FROM RNA POLYMERASE II PROMOTER	2.12433e-06	SYNAPTOGENESIS	1.02652e-06	CELL MIGRATION	3.0111e-05	STRIATED MUSCLE DEVELOPMENT	3.13495e-18
ANATOMICAL STRUCTURE MORPHOGENESIS	2.12928e-06	IDENTICAL PROTEIN BINDING	1.05292e-06	PROTEIN N TERMINUS BINDING	3.055e-05	ION TRANSPORT	3.41523e-18
ANION CHANNEL ACTIVITY	2.17784e-06	SIGNAL TRANSDUCTION	1.05533e-06	PHOSPHORIC MONOESTER HYDROLASE ACTIVITY	3.06035e-05	POSITIVE REGULATION OF HYDROLASE ACTIVITY	4.10015e-18
SPERMATID DIFFERENTIATION	2.26361e-06	COLLAGEN	1.09061e-06	RECEPTOR COMPLEX	3.09071e-05	NITROGEN COMPOUND METABOLIC PROCESS	4.66593e-18
INTEGRAL TO PLASMA MEMBRANE	2.33391e-06	PROTEIN KINASE REGULATOR ACTIVITY	1.10838e-06	COENZYME BINDING	3.16325e-05	GENERATION OF NEURONS	4.83959e-18
CELLULAR LIPID CATABOLIC PROCESS	2.3448e-06	REGULATION OF CYTOSKELETON ORGANIZATION AND BIOGENESIS	1.15569e-06	STRUCTURE SPECIFIC DNA BINDING	3.16325e-05	PLASMA MEMBRANE	5.45571e-18
IMMUNE RESPONSE	2.3448e-06	ACTIN CYTOSKELETON	1.18982e-06	NEGATIVE REGULATION OF CELLULAR PROTEIN METABOLIC PROCESS	3.1759e-05	MEMBRANE	5.92422e-18
CARBOHYDRATE METABOLIC PROCESS	2.41737e-06	SECONDARY ACTIVE TRANSMEMBRANE TRANSPORTER ACTIVITY	1.19065e-06	VACUOLAR PART	3.20532e-05	SEQUENCE SPECIFIC DNA BINDING	6.23709e-18
INTRINSIC TO PLASMA MEMBRANE	2.43703e-06	POLYSACCHARIDE BINDING	1.21109e-06	MEMBRANE PART	3.20833e-05	REGULATION OF MOLECULAR FUNCTION	6.92756e-18
INDUCTION OF APOPTOSIS BY EXTRACELLULAR SIGNALS	2.43802e-06	WOUND HEALING	1.22292e-06	REGULATION OF CELL CELL ADHESION	3.26608e-05	RIBONUCLEASE ACTIVITY	6.95513e-18
TRICARBOXYLIC ACID CYCLE INTERMEDIATE METABOLIC PROCESS	2.43802e-06	HEMATOPOIETIN INTERFERON CLASSD200 DOMAIN CYTOKINE RECEPTOR ACTIVITY	1.2584e-06	MEDIATOR COMPLEX	3.31275e-05	APICAL JUNCTION COMPLEX	7.06077e-18
POSITIVE REGULATION OF CELL DIFFERENTIATION	2.65664e-06	SMALL CONJUGATING PROTEIN SPECIFIC PROTEASE ACTIVITY	1.31952e-06	REGULATION OF MUSCLE CONTRACTION	3.49819e-05	APICOLATERAL PLASMA MEMBRANE	7.06077e-18
REPRODUCTIVE PROCESS	2.73696e-06	LOCOMOTORY BEHAVIOR	1.37728e-06	ENDOSOME	3.56192e-05	TIGHT JUNCTION	7.06077e-18
SIGNAL TRANSDUCTION	2.7593e-06	CHROMOSOME	1.41907e-06	ALCOHOL METABOLIC PROCESS	3.57845e-05	LIPID METABOLIC PROCESS	7.10987e-18
CYTOKINESIS	2.78289e-06	EXTRACELLULAR MATRIX	1.48956e-06	DNA DEPENDENT ATPASE ACTIVITY	3.68735e-05	NEGATIVE REGULATION OF HYDROLASE ACTIVITY	8.51097e-18
NUCLEAR REPLICATION FORK	2.78289e-06	INTRACELLULAR RECEPTOR MEDIATED SIGNALING PATHWAY	1.48956e-06	INORGANIC ANION TRANSPORT	3.71458e-05	ORGANELLE PART	8.69962e-18
REGULATION OF GENE EXPRESSION EPIGENETIC	2.84162e-06	PROTEINACEOUS EXTRACELLULAR MATRIX	1.48956e-06	IDENTICAL PROTEIN BINDING	3.78834e-05	REGULATION OF HYDROLASE ACTIVITY	9.07816e-18
INORGANIC ANION TRANSMEMBRANE TRANSPORTER ACTIVITY	2.86268e-06	STEROID HORMONE RECEPTOR SIGNALING PATHWAY	1.48956e-06	GLUTAMATE RECEPTOR ACTIVITY	3.88451e-05	ORGAN DEVELOPMENT	9.42327e-18
NEGATIVE REGULATION OF CELLULAR PROCESS	2.86302e-06	TRANSCRIPTION COFACTOR ACTIVITY	1.5426e-06	ENZYME ACTIVATOR ACTIVITY	3.93315e-05	REPRODUCTION	9.42455e-18
PROTEIN DIMERIZATION ACTIVITY	2.86302e-06	EXTRACELLULAR STRUCTURE ORGANIZATION AND BIOGENESIS	1.59006e-06	REGULATION OF CYTOSKELETON ORGANIZATION AND BIOGENESIS	4.05444e-05	RNA METABOLIC PROCESS	1.03582e-17
HEMOSTASIS	3.15073e-06	NUCLEOSIDE TRIPHOSPHATASE ACTIVITY	1.59296e-06	CHEMICAL HOMEOSTASIS	4.11466e-05	REGULATION OF IMMUNE EFFECTOR PROCESS	1.07896e-17
INORGANIC ANION TRANSPORT	3.1974e-06	PATTERN BINDING	1.59557e-06	PHOSPHOLIPASE C ACTIVITY	4.14905e-05	CELL CELL SIGNALING	1.09797e-17
ENDOPLASMIC RETICULUM	3.22119e-06	BLOOD COAGULATION	1.60162e-06	CATION TRANSMEMBRANE TRANSPORTER ACTIVITY	4.2101e-05	REGULATION OF GENE SPECIFIC TRANSCRIPTION	1.13228e-17
MITOTIC SPINDLE ORGANIZATION AND BIOGENESIS	3.22119e-06	COAGULATION	1.60162e-06	REGULATION OF ORGANELLE ORGANIZATION AND BIOGENESIS	4.2101e-05	TRANSMEMBRANE RECEPTOR ACTIVITY	1.14036e-17
CYTOKINE BINDING	3.23274e-06	ENDOSOME	1.60162e-06	HYDROLASE ACTIVITY ACTING ON ESTER BONDS	4.24677e-05	REGULATION OF CATALYTIC ACTIVITY	1.16666e-17
REGULATION OF TYROSINE PHOSPHORYLATION OF STAT PROTEIN	3.26619e-06	NEURON DIFFERENTIATION	1.60162e-06	EXTRACELLULAR MATRIX PART	4.25767e-05	INTEGRAL TO MEMBRANE	1.19794e-17
MICROTUBULE CYTOSKELETON	3.32911e-06	NUCLEOTIDE SUGAR METABOLIC PROCESS	1.62144e-06	AMINO ACID CATABOLIC PROCESS	4.28213e-05	INTRACELLULAR ORGANELLE PART	1.21193e-17
FEEDING BEHAVIOR	3.33083e-06	PROTEIN AMINO ACID O LINKED GLYCOSYLATION	1.66437e-06	CELLULAR RESPONSE TO STIMULUS	4.28213e-05	ORGANELLE ORGANIZATION AND BIOGENESIS	1.37575e-17
FEMALE PREGNANCY	3.42835e-06	MONOCARBOXYLIC ACID TRANSPORT	1.67223e-06	NUCLEAR EXPORT	4.41338e-05	PROTEIN HOMODIMERIZATION ACTIVITY	1.39825e-17
IDENTICAL PROTEIN BINDING	3.54547e-06	CYTOPLASM ORGANIZATION AND BIOGENESIS	1.69014e-06	ADENYLATE CYCLASE ACTIVATION	4.44744e-05	INTRINSIC TO MEMBRANE	1.57266e-17
LIPID CATABOLIC PROCESS	3.97348e-06	MICROTUBULE ASSOCIATED COMPLEX	1.69239e-06	PERINUCLEAR REGION OF CYTOPLASM	4.57478e-05	CARBOHYDRATE METABOLIC PROCESS	1.59739e-17
REPRODUCTION	4.04592e-06	PERIPHERAL NERVOUS SYSTEM DEVELOPMENT	1.69239e-06	BIOPOLYMER BIOSYNTHETIC PROCESS	4.61875e-05	NUCLEAR LUMEN	1.75915e-17
GTPASE ACTIVATOR ACTIVITY	4.09366e-06	REGULATION OF HORMONE SECRETION	1.69239e-06	LIPID RAFT	4.69687e-05	CELL MIGRATION	1.82544e-17
INTRACELLULAR RECEPTOR MEDIATED SIGNALING PATHWAY	4.09366e-06	PHOSPHOINOSITIDE BINDING	1.69924e-06	RHO GTPASE ACTIVATOR ACTIVITY	4.73067e-05	GLYCOPROTEIN BIOSYNTHETIC PROCESS	2.11536e-17
STEROID HORMONE RECEPTOR SIGNALING PATHWAY	4.09366e-06	HYDROLASE ACTIVITY ACTING ON ACID ANHYDRIDES	1.7401e-06	G PROTEIN SIGNALING ADENYLATE CYCLASE ACTIVATING PATHWAY	4.81078e-05	MYOFIBRIL	2.23548e-17
INTERCELLULAR JUNCTION	4.21e-06	CELL SURFACE RECEPTOR LINKED SIGNAL TRANSDUCTION GO 0007166	1.7636e-06	REGULATION OF LIPID METABOLIC PROCESS	4.81078e-05	CELLULAR LOCALIZATION	2.25545e-17
NUCLEAR BODY	4.21e-06	CHROMATIN ASSEMBLY	1.797e-06	REGULATION OF CYCLIN DEPENDENT PROTEIN KINASE ACTIVITY	4.89756e-05	INTRA GOLGI VESICLE MEDIATED TRANSPORT	2.28171e-17
EMBRYONIC MORPHOGENESIS	4.23275e-06	DNA PACKAGING	1.8309e-06	MEMBRANE	4.96853e-05	DNA DIRECTED DNA POLYMERASE ACTIVITY	2.43081e-17
INTRINSIC TO MEMBRANE	4.23275e-06	SEROTONIN RECEPTOR ACTIVITY	1.87289e-06	COENZYME METABOLIC PROCESS	4.97997e-05	IMMUNE EFFECTOR PROCESS	2.85655e-17
CELLULAR HOMEOSTASIS	4.32486e-06	KINETOCHORE	1.9588e-06	UBIQUITIN CYCLE	5.14581e-05	REPRODUCTIVE PROCESS	2.85655e-17
CYTOSKELETON	4.32486e-06	PYROPHOSPHATASE ACTIVITY	1.98001e-06	NITROGEN COMPOUND METABOLIC PROCESS	5.29254e-05	SYNAPTIC TRANSMISSION	2.91627e-17
CALCIUM ION BINDING	4.39343e-06	ESTABLISHMENT AND OR MAINTENANCE OF CHROMATIN ARCHITECTURE	2.03682e-06	AMINO ACID TRANSPORT	5.71755e-05	CYCLIC NUCLEOTIDE MEDIATED SIGNALING	3.00999e-17
INTEGRAL TO MEMBRANE	4.39343e-06	RESPONSE TO CHEMICAL STIMULUS	2.0557e-06	CYTOKINESIS	5.71755e-05	G PROTEIN SIGNALING COUPLED TO CYCLIC NUCLEOTIDE SECOND MESSENGER	3.00999e-17
ION TRANSMEMBRANE TRANSPORTER ACTIVITY	4.39343e-06	RIBOSOME	2.06784e-06	PERIPHERAL NERVOUS SYSTEM DEVELOPMENT	5.73263e-05	COENZYME BIOSYNTHETIC PROCESS	3.0264e-17
RHODOPSIN LIKE RECEPTOR ACTIVITY	4.39343e-06	PROTEIN HETERODIMERIZATION ACTIVITY	2.10977e-06	GENERATION OF PRECURSOR METABOLITES AND ENERGY	5.74421e-05	SIGNAL TRANSDUCTION	3.03476e-17
CORTICAL CYTOSKELETON	4.43729e-06	NUCLEAR CHROMOSOME	2.17129e-06	PHOSPHOPROTEIN PHOSPHATASE ACTIVITY	5.80754e-05	NEGATIVE REGULATION OF CELLULAR METABOLIC PROCESS	3.04224e-17
POSITIVE REGULATION OF PROTEIN SECRETION	4.54144e-06	ENZYME BINDING	2.20909e-06	SYNAPSE PART	5.80754e-05	PROTEIN KINASE REGULATOR ACTIVITY	3.10608e-17
PLASMA MEMBRANE PART	4.62598e-06	INOSITOL OR PHOSPHATIDYLINOSITOL KINASE ACTIVITY	2.20909e-06	CYTOPLASMIC MEMBRANE BOUND VESICLE	5.94431e-05	SECOND MESSENGER MEDIATED SIGNALING	3.40792e-17
NUCLEAR SPECK	4.68541e-06	PROTEIN DNA COMPLEX ASSEMBLY	2.20975e-06	RESPONSE TO UV	6.15734e-05	NEGATIVE REGULATION OF METABOLIC PROCESS	3.54523e-17
KINASE ACTIVATOR ACTIVITY	4.68654e-06	TRANS GOLGI NETWORK	2.20975e-06	KINESIN COMPLEX	6.42215e-05	REGULATION OF PROTEIN METABOLIC PROCESS	4.18528e-17
GOLGI APPARATUS	4.68744e-06	BIOPOLYMER BIOSYNTHETIC PROCESS	2.25146e-06	REGULATION OF RAS GTPASE ACTIVITY	6.42215e-05	PHOSPHORIC ESTER HYDROLASE ACTIVITY	4.1924e-17
PERIPHERAL NERVOUS SYSTEM DEVELOPMENT	5.20765e-06	DI TRI VALENT INORGANIC CATION TRANSMEMBRANE TRANSPORTER ACTIVITY	2.31529e-06	REGULATION OF RHO GTPASE ACTIVITY	6.42215e-05	CALCIUM INDEPENDENT CELL CELL ADHESION	4.5739e-17
CELL MATURATION	5.52346e-06	GLYCOPROTEIN METABOLIC PROCESS	2.37329e-06	INTRAMOLECULAR OXIDOREDUCTASE ACTIVITY	6.49312e-05	CELLULAR CATION HOMEOSTASIS	4.64675e-17
RNA BIOSYNTHETIC PROCESS	5.5636e-06	REGULATION OF NEUROTRANSMITTER LEVELS	2.38954e-06	STEROID HORMONE RECEPTOR ACTIVITY	6.49312e-05	GOLGI VESICLE TRANSPORT	4.64675e-17
LIPID BINDING	5.62018e-06	INTERCELLULAR JUNCTION ASSEMBLY AND MAINTENANCE	2.39341e-06	ELECTRON TRANSPORT GO 0006118	6.52465e-05	KINETOCHORE	5.18863e-17
REGULATION OF PROTEIN SECRETION	5.62018e-06	RESPONSE TO UV	2.39341e-06	LIPID KINASE ACTIVITY	6.83011e-05	ENDOPEPTIDASE ACTIVITY	5.36242e-17
RESPONSE TO EXTRACELLULAR STIMULUS	5.74944e-06	CYTOKINESIS	2.45649e-06	TRANSFERASE ACTIVITY TRANSFERRING HEXOSYL GROUPS	7.27788e-05	SEXUAL REPRODUCTION	5.58445e-17
REGULATION OF NEUROGENESIS	5.79759e-06	INTRACELLULAR NON MEMBRANE BOUND ORGANELLE	2.45649e-06	CYTOPLASMIC VESICLE	7.36341e-05	REGULATION OF CELL ADHESION	5.87956e-17
WOUND HEALING	5.84774e-06	NON MEMBRANE BOUND ORGANELLE	2.45649e-06	G1 S TRANSITION OF MITOTIC CELL CYCLE	7.48474e-05	MUSCLE DEVELOPMENT	6.26138e-17
PLASMA MEMBRANE	5.90189e-06	HORMONE METABOLIC PROCESS	2.64241e-06	LIPID METABOLIC PROCESS	7.4951e-05	SMAD BINDING	6.46208e-17
SMALL GTPASE MEDIATED SIGNAL TRANSDUCTION	6.04325e-06	REGULATION OF ORGANELLE ORGANIZATION AND BIOGENESIS	2.7141e-06	RESPONSE TO VIRUS	7.4951e-05	LEARNING AND OR MEMORY	7.05961e-17
TRANSCRIPTION DNA DEPENDENT	6.12882e-06	AMINE RECEPTOR ACTIVITY	2.75119e-06	RIBOSOME	7.4951e-05	SKELETAL DEVELOPMENT	7.60722e-17
TRANSCRIPTION ACTIVATOR ACTIVITY	6.17742e-06	DRUG BINDING	2.78425e-06	INTRINSIC TO GOLGI MEMBRANE	7.57786e-05	NUCLEUS	7.82466e-17
MEMBRANE PART	6.36421e-06	PROTEIN DIMERIZATION ACTIVITY	2.82275e-06	OLIGOSACCHARIDE METABOLIC PROCESS	7.57786e-05	NON MEMBRANE SPANNING PROTEIN TYROSINE KINASE ACTIVITY	8.40294e-17
KINETOCHORE	6.53211e-06	OXIDOREDUCTASE ACTIVITY ACTING ON SULFUR GROUP OF DONORS	2.82673e-06	CARBOXYLIC ACID TRANSMEMBRANE TRANSPORTER ACTIVITY	7.66851e-05	VOLTAGE GATED CALCIUM CHANNEL ACTIVITY	8.40294e-17
REGULATION OF CATABOLIC PROCESS	6.53211e-06	INTEGRIN COMPLEX	2.94825e-06	ORGANIC ACID TRANSMEMBRANE TRANSPORTER ACTIVITY	7.66851e-05	VOLTAGE GATED CALCIUM CHANNEL COMPLEX	8.40294e-17
CARBOXYLIC ACID TRANSMEMBRANE TRANSPORTER ACTIVITY	6.56445e-06	RNA EXPORT FROM NUCLEUS	2.94825e-06	REPLICATION FORK	7.87469e-05	AMINO ACID AND DERIVATIVE METABOLIC PROCESS	8.74394e-17
ORGANIC ACID TRANSMEMBRANE TRANSPORTER ACTIVITY	6.56445e-06	GLUCOSE METABOLIC PROCESS	2.95324e-06	SECRETORY PATHWAY	7.9602e-05	MEMBRANE PART	8.84651e-17
OXIDOREDUCTASE ACTIVITY ACTING ON NADH OR NADPH	6.71619e-06	STRUCTURAL MOLECULE ACTIVITY	3.03288e-06	VIRAL REPRODUCTIVE PROCESS	8.03734e-05	VACUOLE	8.92314e-17
UDP GLYCOSYLTRANSFERASE ACTIVITY	6.86169e-06	GENERATION OF NEURONS	3.06905e-06	REGULATION OF TRANSCRIPTION FROM RNA POLYMERASE II PROMOTER	8.14965e-05	METAL ION TRANSPORT	9.35141e-17
BIOPOLYMER MODIFICATION	6.95371e-06	TRANSCRIPTION REPRESSOR ACTIVITY	3.30176e-06	PROTEIN KINASE ACTIVITY	8.18511e-05	PHOSPHOLIPASE C ACTIVATION	9.81233e-17
NEGATIVE REGULATION OF BIOLOGICAL PROCESS	7.20064e-06	CELLULAR RESPONSE TO STRESS	3.3474e-06	PHOSPHOTRANSFERASE ACTIVITY ALCOHOL GROUP AS ACCEPTOR	8.27878e-05	LYSOSOME	9.93366e-17
NEGATIVE REGULATION OF CELLULAR PROTEIN METABOLIC PROCESS	7.33668e-06	NUCLEAR REPLICATION FORK	3.4455e-06	MOTOR ACTIVITY	8.3758e-05	LYTIC VACUOLE	9.93366e-17
PROTEIN MODIFICATION PROCESS	7.33668e-06	INTERCELLULAR JUNCTION ASSEMBLY	3.60613e-06	AUXILIARY TRANSPORT PROTEIN ACTIVITY	8.39591e-05	CHROMOSOME ORGANIZATION AND BIOGENESIS	1.02414e-16
RESPONSE TO EXTERNAL STIMULUS	7.33668e-06	POST TRANSLATIONAL PROTEIN MODIFICATION	3.67122e-06	CELLULAR MONOVALENT INORGANIC CATION HOMEOSTASIS	8.49763e-05	DNA METABOLIC PROCESS	1.02457e-16
CELL CYCLE CHECKPOINT GO 0000075	7.4251e-06	PROTEIN TYROSINE PHOSPHATASE ACTIVITY	3.71646e-06	CELL CELL ADHESION	8.53873e-05	ATPASE ACTIVITY	1.02691e-16
G PROTEIN COUPLED RECEPTOR ACTIVITY	7.45476e-06	HYDROLASE ACTIVITY ACTING ON CARBON NITROGEN NOT PEPTIDEBONDSIN LINEAR AMIDES	3.76078e-06	POSITIVE REGULATION OF CELL DIFFERENTIATION	8.64902e-05	LIPID BIOSYNTHETIC PROCESS	1.07358e-16
VIRAL INFECTIOUS CYCLE	7.47086e-06	STEROID BIOSYNTHETIC PROCESS	3.76078e-06	NUCLEOSOME ASSEMBLY	8.64919e-05	ATPASE ACTIVITY COUPLED TO MOVEMENT OF SUBSTANCES	1.10322e-16
DEAMINASE ACTIVITY	7.5259e-06	CATION TRANSMEMBRANE TRANSPORTER ACTIVITY	3.78903e-06	REGULATION OF ACTIN FILAMENT LENGTH	8.81075e-05	HYDROLASE ACTIVITY ACTING ON ACID ANHYDRIDESCATALYZING TRANSMEMBRANE MOVEMENT OF SUBSTANCES	1.10322e-16
POSITIVE REGULATION OF RESPONSE TO STIMULUS	7.5259e-06	RESPONSE TO NUTRIENT	3.86111e-06	REGULATION OF CELLULAR COMPONENT SIZE	8.81075e-05	PRIMARY ACTIVE TRANSMEMBRANE TRANSPORTER ACTIVITY	1.10322e-16
LIPID BIOSYNTHETIC PROCESS	7.90393e-06	TRANSITION METAL ION BINDING	3.97241e-06	POLYSACCHARIDE BINDING	8.87318e-05	TRANSMISSION OF NERVE IMPULSE	1.1704e-16
ACTIN CYTOSKELETON ORGANIZATION AND BIOGENESIS	7.96848e-06	ICOSANOID METABOLIC PROCESS	4.02949e-06	CELLULAR LIPID METABOLIC PROCESS	9.08222e-05	COFACTOR METABOLIC PROCESS	1.18455e-16
NEGATIVE REGULATION OF SIGNAL TRANSDUCTION	8.03473e-06	ANATOMICAL STRUCTURE MORPHOGENESIS	4.05826e-06	TRANSCRIPTION COACTIVATOR ACTIVITY	9.1197e-05	ACTIN FILAMENT BASED MOVEMENT	1.25431e-16
CELLULAR RESPONSE TO STIMULUS	8.25531e-06	HEART DEVELOPMENT	4.05826e-06	LEADING EDGE	9.12914e-05	RECEPTOR ACTIVITY	1.29144e-16
POSITIVE REGULATION OF DEFENSE RESPONSE	8.25531e-06	THIOLESTER HYDROLASE ACTIVITY	4.05826e-06	EXTRACELLULAR STRUCTURE ORGANIZATION AND BIOGENESIS	9.47759e-05	INTEGRAL TO PLASMA MEMBRANE	1.30938e-16
SINGLE STRANDED DNA BINDING	8.3286e-06	EXTRACELLULAR REGION	4.19955e-06	INTRA GOLGI VESICLE MEDIATED TRANSPORT	9.52905e-05	GLUCOSE METABOLIC PROCESS	1.40362e-16
CENTROSOME	8.37044e-06	ORGAN DEVELOPMENT	4.23303e-06	NERVOUS SYSTEM DEVELOPMENT	9.88544e-05	GLYCOSAMINOGLYCAN BINDING	1.41015e-16
PROTEIN SECRETION	8.42306e-06	ACTIN FILAMENT BASED PROCESS	4.44873e-06	NUCLEAR CHROMATIN	0.000101746	CONTRACTILE FIBER PART	1.4102e-16
MICROTUBULE ORGANIZING CENTER	8.56107e-06	AMINO ACID METABOLIC PROCESS	4.51919e-06	TRANSPORT	0.000101827	MICROTUBULE CYTOSKELETON ORGANIZATION AND BIOGENESIS	1.59911e-16
PROTEIN AMINO ACID PHOSPHORYLATION	8.77883e-06	TUBE MORPHOGENESIS	4.51919e-06	SEXUAL REPRODUCTION	0.00010297	POSITIVE REGULATION OF BINDING	1.61041e-16
POST TRANSLATIONAL PROTEIN MODIFICATION	8.8031e-06	DNA DAMAGE RESPONSESIGNAL TRANSDUCTION RESULTING IN INDUCTION OF APOPTOSIS	4.54002e-06	ESTABLISHMENT OF LOCALIZATION	0.000106353	TRANSMEMBRANE TRANSPORTER ACTIVITY	1.70098e-16
REGULATION OF RNA METABOLIC PROCESS	8.92172e-06	GABA RECEPTOR ACTIVITY	4.69028e-06	OXIDOREDUCTASE ACTIVITY ACTING ON PEROXIDE AS ACCEPTOR	0.000108925	INTRINSIC TO PLASMA MEMBRANE	1.74539e-16
REGULATION OF CELLULAR METABOLIC PROCESS	8.94629e-06	ESTABLISHMENT OF LOCALIZATION	4.72714e-06	CYSTEINE TYPE PEPTIDASE ACTIVITY	0.000109863	ION TRANSMEMBRANE TRANSPORTER ACTIVITY	1.83221e-16
POSITIVE REGULATION OF PHOSPHATE METABOLIC PROCESS	9.03017e-06	DNA DEPENDENT ATPASE ACTIVITY	5.10503e-06	MALE GONAD DEVELOPMENT	0.000109863	CELL DIVISION	1.84272e-16
EPIDERMAL GROWTH FACTOR RECEPTOR SIGNALING PATHWAY	9.14938e-06	TRANSPORT VESICLE	5.14092e-06	POTASSIUM ION TRANSPORT	0.000109863	PLASMA MEMBRANE PART	1.96505e-16
VOLTAGE GATED CATION CHANNEL ACTIVITY	9.35349e-06	ENZYME INHIBITOR ACTIVITY	5.23349e-06	RNA EXPORT FROM NUCLEUS	0.000110218	VOLTAGE GATED SODIUM CHANNEL ACTIVITY	2.01482e-16
REGULATION OF HEART CONTRACTION	9.47002e-06	ORGANELLE ORGANIZATION AND BIOGENESIS	5.30358e-06	MEMBRANE BOUND VESICLE	0.000110663	NEUROPEPTIDE SIGNALING PATHWAY	2.09353e-16
VESICLE LOCALIZATION	9.64082e-06	MITOTIC SISTER CHROMATID SEGREGATION	5.43404e-06	NEGATIVE REGULATION OF RESPONSE TO STIMULUS	0.000111758	KINASE REGULATOR ACTIVITY	2.10472e-16
AMINO ACID CATABOLIC PROCESS	9.73804e-06	REGULATION OF INTERFERON GAMMA BIOSYNTHETIC PROCESS	5.43404e-06	OXIDOREDUCTASE ACTIVITY	0.000112172	BASAL LAMINA	2.22338e-16
REGULATION OF PROTEIN MODIFICATION PROCESS	9.88636e-06	PHOSPHATE TRANSMEMBRANE TRANSPORTER ACTIVITY	5.43641e-06	ZINC ION BINDING	0.000112172	RESPONSE TO DRUG	2.22338e-16
REGULATION OF TRANSCRIPTIONDNA DEPENDENT	1.01144e-05	ATPASE ACTIVITY	5.61636e-06	RECEPTOR ACTIVITY	0.000112668	CELLULAR HOMEOSTASIS	2.27641e-16
PEPTIDE METABOLIC PROCESS	1.02254e-05	PROTEIN SECRETION	5.96442e-06	CYTOSKELETON ORGANIZATION AND BIOGENESIS	0.000113163	SYSTEM PROCESS	2.33708e-16
ACTIN BINDING	1.02617e-05	KERATINOCYTE DIFFERENTIATION	6.04033e-06	MULTICELLULAR ORGANISMAL DEVELOPMENT	0.000118469	RECEPTOR COMPLEX	2.40201e-16
PROTEIN COMPLEX	1.02816e-05	PROTEIN TRANSPORTER ACTIVITY	6.07733e-06	KINASE ACTIVITY	0.000118985	SODIUM CHANNEL ACTIVITY	2.71117e-16
SPINDLE POLE	1.02816e-05	CHROMOSOMAL PART	6.13549e-06	TRANSFERASE ACTIVITY TRANSFERRING GLYCOSYL GROUPS	0.000124526	GUANYL NUCLEOTIDE EXCHANGE FACTOR ACTIVITY	3.0306e-16
VIRAL GENOME REPLICATION	1.079e-05	RESPONSE TO DRUG	6.30511e-06	SYSTEM DEVELOPMENT	0.000127705	TRANSCRIPTION COREPRESSOR ACTIVITY	3.07618e-16
MEMBRANE	1.11303e-05	SECRETION	6.36434e-06	PROTEIN DIMERIZATION ACTIVITY	0.000132722	ANION TRANSMEMBRANE TRANSPORTER ACTIVITY	3.08049e-16
CELL CORTEX PART	1.16098e-05	PROTEIN HOMODIMERIZATION ACTIVITY	6.61563e-06	REGULATION OF CELL PROLIFERATION	0.000133314	RECEPTOR MEDIATED ENDOCYTOSIS	3.08995e-16
NUCLEOPLASM	1.16111e-05	LIPID BINDING	6.83759e-06	ADHERENS JUNCTION	0.000134455	RHYTHMIC PROCESS	3.18051e-16
REGULATION OF TRANSCRIPTION	1.17665e-05	POSITIVE REGULATION OF CELL ADHESION	7.10952e-06	NUCLEAR ORGANIZATION AND BIOGENESIS	0.000136881	CYTOKINESIS	3.41259e-16
DEOXYRIBONUCLEASE ACTIVITY	1.18192e-05	CENTROSOME	7.11616e-06	ADP BINDING	0.00013882	MACROMOLECULE LOCALIZATION	3.63331e-16
REGULATION OF GENE EXPRESSION	1.18659e-05	CATION HOMEOSTASIS	7.25951e-06	REGULATION OF ACTION POTENTIAL	0.000140857	ANATOMICAL STRUCTURE MORPHOGENESIS	3.85853e-16
TRANSCRIPTION	1.18659e-05	INTEGRAL TO ENDOPLASMIC RETICULUM MEMBRANE	7.36786e-06	ACTIVE TRANSMEMBRANE TRANSPORTER ACTIVITY	0.000142925	APOPTOSIS GO	4.24956e-16
INTRACELLULAR NON MEMBRANE BOUND ORGANELLE	1.21217e-05	INTRINSIC TO ENDOPLASMIC RETICULUM MEMBRANE	7.36786e-06	POSITIVE REGULATION OF CELL ADHESION	0.000145044	CELLULAR CATABOLIC PROCESS	4.34921e-16
NON MEMBRANE BOUND ORGANELLE	1.21217e-05	MYOSIN COMPLEX	7.69765e-06	CHROMOSOME	0.000147142	MEMBRANE ENCLOSED LUMEN	4.37566e-16
SYNAPTOGENESIS	1.21521e-05	ACTIN FILAMENT BASED MOVEMENT	7.86726e-06	SMALL GTPASE MEDIATED SIGNAL TRANSDUCTION	0.000149718	ORGANELLE LUMEN	4.37566e-16
RNA POLYMERASE II TRANSCRIPTION FACTOR ACTIVITY	1.23172e-05	ENDOPLASMIC RETICULUM	8.15531e-06	AMINO ACID AND DERIVATIVE METABOLIC PROCESS	0.000150489	NEGATIVE REGULATION OF NUCLEOBASENUCLEOSIDENUCLEOTIDE AND NUCLEIC ACID METABOLIC PROCESS	4.9691e-16
RESPONSE TO NUTRIENT LEVELS	1.25112e-05	BIOPOLYMER MODIFICATION	8.21986e-06	COFACTOR BINDING	0.000151495	CATION HOMEOSTASIS	4.97905e-16
RESPONSE TO ORGANIC SUBSTANCE	1.26316e-05	ACTIVATION OF IMMUNE RESPONSE	8.34674e-06	G PROTEIN SIGNALING ADENYLATE CYCLASE INHIBITING PATHWAY	0.000152206	NUCLEAR CHROMOSOME	5.33331e-16
ORGANELLE ORGANIZATION AND BIOGENESIS	1.27518e-05	CASPASE ACTIVATION	8.34674e-06	VIRAL INFECTIOUS CYCLE	0.000152206	NUCLEOBASENUCLEOSIDENUCLEOTIDE AND NUCLEIC ACID TRANSPORT	5.38656e-16
REGULATION OF METABOLIC PROCESS	1.28551e-05	CYTOPLASMIC PART	8.34674e-06	CELLULAR DEFENSE RESPONSE	0.000153708	RNA EXPORT FROM NUCLEUS	5.38656e-16
PROTEIN AMINO ACID O LINKED GLYCOSYLATION	1.31463e-05	MITOTIC SPINDLE ORGANIZATION AND BIOGENESIS	8.34674e-06	CHANNEL REGULATOR ACTIVITY	0.000153708	ATPASE ACTIVITY COUPLED	5.54822e-16
RNA EXPORT FROM NUCLEUS	1.3151e-05	PROTEIN EXPORT FROM NUCLEUS	8.34674e-06	ANATOMICAL STRUCTURE DEVELOPMENT	0.000154537	EXTRACELLULAR REGION PART	6.59034e-16
DEVELOPMENT OF PRIMARY SEXUAL CHARACTERISTICS	1.31854e-05	HORMONE BINDING	8.37925e-06	ISOPRENOID METABOLIC PROCESS	0.000158269	PROTEIN COMPLEX	7.41743e-16
CELLULAR PROTEIN CATABOLIC PROCESS	1.31866e-05	SPINDLE	8.66369e-06	RESPONSE TO EXTERNAL STIMULUS	0.000160182	DNA REPAIR	7.61325e-16
AMINE CATABOLIC PROCESS	1.32251e-05	ENZYME ACTIVATOR ACTIVITY	8.88295e-06	ACETYLTRANSFERASE ACTIVITY	0.000161589	NEGATIVE REGULATION OF TRANSCRIPTION FROM RNA POLYMERASE II PROMOTER	7.62645e-16
CYTOSKELETON DEPENDENT INTRACELLULAR TRANSPORT	1.32766e-05	AMINO ACID CATABOLIC PROCESS	9.30432e-06	MITOCHONDRIAL MEMBRANE ORGANIZATION AND BIOGENESIS	0.000162141	G PROTEIN COUPLED RECEPTOR PROTEIN SIGNALING PATHWAY	7.95198e-16
INOSITOL OR PHOSPHATIDYLINOSITOL PHOSPHODIESTERASE ACTIVITY	1.32766e-05	PROTEIN MODIFICATION PROCESS	9.30432e-06	MACROMOLECULE BIOSYNTHETIC PROCESS	0.000162312	CELLULAR PROTEIN METABOLIC PROCESS	8.04412e-16
CYTOPLASMIC PART	1.34282e-05	INWARD RECTIFIER POTASSIUM CHANNEL ACTIVITY	9.46949e-06	REGULATION OF NEUROGENESIS	0.000171814	EXTRACELLULAR MATRIX STRUCTURAL CONSTITUENT	8.85027e-16
CELLULAR CATION HOMEOSTASIS	1.34624e-05	NUCLEOPLASM	9.57344e-06	ACTIVATION OF IMMUNE RESPONSE	0.000172046	NEUROLOGICAL SYSTEM PROCESS	9.11579e-16
PROTEOGLYCAN BIOSYNTHETIC PROCESS	1.35348e-05	TRANSCRIPTION FROM RNA POLYMERASE II PROMOTER	9.57344e-06	GTPASE ACTIVATOR ACTIVITY	0.000172046	NUCLEAR TRANSPORT	9.32793e-16
ANTIGEN BINDING	1.37516e-05	LIPASE ACTIVITY	9.57866e-06	MICROTUBULE MOTOR ACTIVITY	0.000172046	NUCLEOCYTOPLASMIC TRANSPORT	9.32793e-16
CARBOXYLIC ACID TRANSPORT	1.42371e-05	ATPASE ACTIVITY COUPLED	9.60332e-06	STEROID DEHYDROGENASE ACTIVITY ACTING ON THE CH OH GROUP OF DONORSNAD OR NADP AS ACCEPTOR	0.000172046	PROTEIN METABOLIC PROCESS	9.42543e-16
ORGANIC ACID TRANSPORT	1.42371e-05	CELLULAR LIPID METABOLIC PROCESS	9.60332e-06	DEVELOPMENT OF PRIMARY SEXUAL CHARACTERISTICS	0.00017285	DNA DEPENDENT ATPASE ACTIVITY	9.69135e-16
CELLULAR DEFENSE RESPONSE	1.44605e-05	PROTEIN AMINO ACID N LINKED GLYCOSYLATION	9.75665e-06	TRANSCRIPTION FACTOR BINDING	0.000174318	INSOLUBLE FRACTION	9.91823e-16
CHROMOSOME SEGREGATION	1.44605e-05	IMMUNE SYSTEM PROCESS	9.85422e-06	NUCLEAR CHROMOSOME PART	0.000175253	MONOOXYGENASE ACTIVITY	9.91823e-16
NUCLEOPLASM PART	1.44605e-05	SYNAPSE ORGANIZATION AND BIOGENESIS	9.93788e-06	CELLULAR POLYSACCHARIDE METABOLIC PROCESS	0.000176813	NUCLEOTIDE BIOSYNTHETIC PROCESS	1.02773e-15
CYTOPLASM	1.4557e-05	REGULATION OF RESPONSE TO STIMULUS	1.03035e-05	VESICLE	0.000177811	NEGATIVE REGULATION OF TRANSCRIPTION	1.03121e-15
ESTABLISHMENT AND OR MAINTENANCE OF CHROMATIN ARCHITECTURE	1.4557e-05	MAP KINASE KINASE KINASE ACTIVITY	1.03914e-05	APOPTOTIC NUCLEAR CHANGES	0.000178559	HORMONE RECEPTOR BINDING	1.03796e-15
NEGATIVE REGULATION OF CELLULAR METABOLIC PROCESS	1.46741e-05	TRANSCRIPTION COREPRESSOR ACTIVITY	1.05832e-05	PHOSPHATASE INHIBITOR ACTIVITY	0.000179671	NUCLEAR PART	1.08494e-15
ION HOMEOSTASIS	1.48688e-05	AMINE CATABOLIC PROCESS	1.08647e-05	KINETOCHORE	0.000197655	SPERMATID DEVELOPMENT	1.08494e-15
GLYCOPROTEIN METABOLIC PROCESS	1.51387e-05	REPRODUCTIVE PROCESS	1.08647e-05	SYNAPSE	0.000203134	POSITIVE REGULATION OF PROTEIN AMINO ACID PHOSPHORYLATION	1.10048e-15
REGULATION OF CELLULAR PROTEIN METABOLIC PROCESS	1.55046e-05	REGULATION OF CELL CYCLE	1.10571e-05	ACTIN FILAMENT BASED PROCESS	0.000213409	CELLULAR MACROMOLECULE CATABOLIC PROCESS	1.10416e-15
CHLORIDE CHANNEL ACTIVITY	1.55597e-05	NUCLEOPLASM PART	1.11434e-05	PROTEIN TETRAMERIZATION	0.000218202	CATION TRANSMEMBRANE TRANSPORTER ACTIVITY	1.33566e-15
CATION HOMEOSTASIS	1.60833e-05	MOTOR ACTIVITY	1.13338e-05	RESPONSE TO CHEMICAL STIMULUS	0.000218202	REGULATION OF NEUROTRANSMITTER LEVELS	1.43262e-15
POSITIVE REGULATION OF PHOSPHORYLATION	1.63994e-05	REPRODUCTION	1.1377e-05	SIGNAL TRANSDUCTION	0.000222097	G PROTEIN SIGNALING COUPLED TO IP3 SECOND MESSENGERPHOSPHOLIPASE C ACTIVATING	1.4745e-15
REGULATION OF NUCLEOBASENUCLEOSIDENUCLEOTIDE AND NUCLEIC ACID METABOLIC PROCESS	1.65198e-05	PROTEIN SERINE THREONINE KINASE ACTIVITY	1.1581e-05	DNA PACKAGING	0.000223132	PHOSPHOINOSITIDE MEDIATED SIGNALING	1.4745e-15
VIRAL REPRODUCTIVE PROCESS	1.65956e-05	PROTEIN METABOLIC PROCESS	1.16732e-05	NEUTRAL AMINO ACID TRANSMEMBRANE TRANSPORTER ACTIVITY	0.000223132	BASEMENT MEMBRANE	1.59999e-15
REGULATION OF DEFENSE RESPONSE	1.68266e-05	CATION BINDING	1.19426e-05	PATTERN RECOGNITION RECEPTOR ACTIVITY	0.000223847	CATABOLIC PROCESS	1.60008e-15
BIOPOLYMER METABOLIC PROCESS	1.69241e-05	INTERLEUKIN 2 PRODUCTION	1.19972e-05	MYOSIN COMPLEX	0.000224097	MACROMOLECULE CATABOLIC PROCESS	1.67992e-15
ADENYL NUCLEOTIDE BINDING	1.69338e-05	PEPTIDE RECEPTOR ACTIVITY	1.19972e-05	REPRODUCTION	0.000230041	CELLULAR MACROMOLECULE METABOLIC PROCESS	1.76827e-15
REGULATION OF RESPONSE TO STIMULUS	1.69338e-05	CORTICAL ACTIN CYTOSKELETON	1.22305e-05	FEEDING BEHAVIOR	0.000239501	FUCOSYLTRANSFERASE ACTIVITY	2.52723e-15
REGULATION OF RESPONSE TO EXTERNAL STIMULUS	1.71398e-05	GTPASE ACTIVITY	1.22561e-05	PROTEIN KINASE REGULATOR ACTIVITY	0.000239501	TRANSFERASE ACTIVITY TRANSFERRING SULFUR CONTAINING GROUPS	2.52723e-15
MICROSOME	1.75759e-05	SMALL GTPASE MEDIATED SIGNAL TRANSDUCTION	1.29789e-05	JAK STAT CASCADE	0.000241265	BIOPOLYMER CATABOLIC PROCESS	2.71973e-15
VESICULAR FRACTION	1.75759e-05	RECEPTOR SIGNALING PROTEIN ACTIVITY	1.34828e-05	REGULATION OF CELL DIFFERENTIATION	0.000249736	SERINE HYDROLASE ACTIVITY	2.79288e-15
CELLULAR PROTEIN METABOLIC PROCESS	1.75811e-05	UDP GLYCOSYLTRANSFERASE ACTIVITY	1.35436e-05	ACTIN BINDING	0.000250868	SERINE TYPE PEPTIDASE ACTIVITY	2.79288e-15
ESTABLISHMENT OF LOCALIZATION	1.8051e-05	CYTOPLASM	1.35645e-05	CHROMOSOMAL PART	0.000252108	CELL SURFACE RECEPTOR LINKED SIGNAL TRANSDUCTION GO 0007166	2.94655e-15
VOLTAGE GATED CHANNEL ACTIVITY	1.8051e-05	CARBOXYLESTERASE ACTIVITY	1.36783e-05	CELL SURFACE RECEPTOR LINKED SIGNAL TRANSDUCTION GO 0007166	0.000253402	BILE ACID METABOLIC PROCESS	2.99219e-15
NEGATIVE REGULATION OF METABOLIC PROCESS	1.80668e-05	INTERCALATED DISC	1.36838e-05	COPPER ION BINDING	0.000255875	INTERCELLULAR JUNCTION ASSEMBLY AND MAINTENANCE	3.12391e-15
REGULATION OF ACTIN FILAMENT LENGTH	1.80668e-05	CELLULAR MACROMOLECULE METABOLIC PROCESS	1.38155e-05	EXTRINSIC TO PLASMA MEMBRANE	0.000255875	GOLGI APPARATUS PART	3.13767e-15
REGULATION OF CELLULAR COMPONENT SIZE	1.80668e-05	SYMPORTER ACTIVITY	1.38616e-05	SULFUR METABOLIC PROCESS	0.000257887	NUCLEOTIDYLTRANSFERASE ACTIVITY	3.18733e-15
N ACETYLGLUCOSAMINE METABOLIC PROCESS	1.81868e-05	AMINO ACID DERIVATIVE METABOLIC PROCESS	1.41221e-05	TUBE DEVELOPMENT	0.000262817	STRUCTURAL MOLECULE ACTIVITY	3.25799e-15
ISOPRENOID METABOLIC PROCESS	1.90489e-05	TRANSCRIPTION FACTOR BINDING	1.41414e-05	PHOSPHORIC ESTER HYDROLASE ACTIVITY	0.000267642	CALCIUM ION BINDING	3.8822e-15
ACTIN FILAMENT BASED PROCESS	1.91913e-05	ION BINDING	1.46344e-05	EPIDERMIS DEVELOPMENT	0.000268615	PROTEOLYSIS	3.97342e-15
SPINDLE	1.91913e-05	PERINUCLEAR REGION OF CYTOPLASM	1.46344e-05	ACTIN POLYMERIZATION AND OR DEPOLYMERIZATION	0.000269423	ENDORIBONUCLEASE ACTIVITY	4.37618e-15
SULFURIC ESTER HYDROLASE ACTIVITY	1.977e-05	PROTEIN TETRAMERIZATION	1.46344e-05	CYTOSKELETON	0.000269423	POSITIVE REGULATION OF CELLULAR PROCESS	4.60925e-15
PHOSPHORYLATION	2.06332e-05	TRANS GOLGI NETWORK TRANSPORT VESICLE	1.46344e-05	PEPTIDE RECEPTOR ACTIVITY	0.000277203	PEPTIDASE ACTIVITY	5.44376e-15
POSITIVE REGULATION OF DEVELOPMENTAL PROCESS	2.06901e-05	GOLGI APPARATUS PART	1.46989e-05	TRANSCRIPTION FROM RNA POLYMERASE II PROMOTER	0.000277203	CARBOXY LYASE ACTIVITY	5.4584e-15
CELLULAR MACROMOLECULE METABOLIC PROCESS	2.07554e-05	CELLULAR CATION HOMEOSTASIS	1.48123e-05	CYSTEINE TYPE ENDOPEPTIDASE ACTIVITY	0.000280744	ADENYLATE CYCLASE ACTIVATION	5.61313e-15
REGULATION OF TRANSLATIONAL INITIATION	2.07978e-05	ANION TRANSPORT	1.49003e-05	N TERMINAL PROTEIN AMINO ACID MODIFICATION	0.000280744	ACTIVATION OF PROTEIN KINASE ACTIVITY	6.10463e-15
TRANSMEMBRANE RECEPTOR ACTIVITY	2.13069e-05	CELLULAR PROTEIN METABOLIC PROCESS	1.52757e-05	VOLTAGE GATED CATION CHANNEL ACTIVITY	0.000282418	AMINE BIOSYNTHETIC PROCESS	6.25128e-15
PROTEIN METABOLIC PROCESS	2.22561e-05	PEPTIDASE ACTIVITY	1.56683e-05	CHROMATIN ASSEMBLY	0.000282896	NUCLEAR ENVELOPE	6.68272e-15
PHOSPHOPROTEIN PHOSPHATASE ACTIVITY	2.24922e-05	STEROID DEHYDROGENASE ACTIVITY ACTING ON THE CH OH GROUP OF DONORSNAD OR NADP AS ACCEPTOR	1.56683e-05	RAS PROTEIN SIGNAL TRANSDUCTION	0.000288465	SUBSTRATE SPECIFIC TRANSMEMBRANE TRANSPORTER ACTIVITY	6.72468e-15
RECEPTOR SIGNALING PROTEIN ACTIVITY	2.24922e-05	RNA HELICASE ACTIVITY	1.58555e-05	SUGAR BINDING	0.00029151	PROTEIN LOCALIZATION	6.98414e-15
HEART DEVELOPMENT	2.27436e-05	POSITIVE REGULATION OF RESPONSE TO STIMULUS	1.60972e-05	ESTABLISHMENT AND OR MAINTENANCE OF CHROMATIN ARCHITECTURE	0.000297003	N ACETYLGLUCOSAMINE METABOLIC PROCESS	7.62386e-15
INTERLEUKIN 8 BIOSYNTHETIC PROCESS	2.27436e-05	LIPID TRANSPORTER ACTIVITY	1.63061e-05	BRAIN DEVELOPMENT	0.000305828	NEURON DIFFERENTIATION	8.34003e-15
INTERLEUKIN 8 PRODUCTION	2.27436e-05	REGULATION OF PROTEIN KINASE ACTIVITY	1.65319e-05	ORGAN DEVELOPMENT	0.00030779	METALLOENDOPEPTIDASE ACTIVITY	8.39805e-15
LIPID TRANSPORTER ACTIVITY	2.27436e-05	RIBONUCLEASE ACTIVITY	1.65319e-05	AMINO ACID DERIVATIVE METABOLIC PROCESS	0.000308302	POSITIVE REGULATION OF DNA BINDING	8.39805e-15
RESPONSE TO STRESS	2.29529e-05	LIPID METABOLIC PROCESS	1.68274e-05	CELL PROLIFERATION GO 0008283	0.000310504	POSITIVE REGULATION OF TRANSCRIPTION FACTOR ACTIVITY	8.39805e-15
BEHAVIOR	2.32945e-05	ACTIN CYTOSKELETON ORGANIZATION AND BIOGENESIS	1.70367e-05	LIPID TRANSPORTER ACTIVITY	0.000314474	REGULATION OF DNA BINDING	8.48308e-15
BLOOD COAGULATION	2.32945e-05	LIPID CATABOLIC PROCESS	1.74359e-05	GOLGI APPARATUS PART	0.00031514	ENZYME INHIBITOR ACTIVITY	8.77558e-15
CELLULAR LOCALIZATION	2.32945e-05	MACROMOLECULE BIOSYNTHETIC PROCESS	1.74798e-05	RESPONSE TO HORMONE STIMULUS	0.000324615	POSITIVE REGULATION OF BIOLOGICAL PROCESS	9.01901e-15
COAGULATION	2.32945e-05	RESPONSE TO STRESS	1.75305e-05	PROTEIN SECRETION	0.000325487	INTRACELLULAR SIGNALING CASCADE	9.03724e-15
SUPEROXIDE METABOLIC PROCESS	2.32945e-05	PROTEIN DEACETYLASE ACTIVITY	1.75949e-05	PROTEIN MATURATION	0.000329004	SUBSTRATE SPECIFIC TRANSPORTER ACTIVITY	9.04616e-15
NUCLEOBASENUCLEOSIDENUCLEOTIDE AND NUCLEIC ACID METABOLIC PROCESS	2.42075e-05	PHOSPHOLIPASE C ACTIVATION	1.76164e-05	NEGATIVE REGULATION OF SIGNAL TRANSDUCTION	0.000332243	KERATINOCYTE DIFFERENTIATION	9.29014e-15
RESPONSE TO CHEMICAL STIMULUS	2.44021e-05	SULFUR COMPOUND BIOSYNTHETIC PROCESS	1.84132e-05	LIGAND DEPENDENT NUCLEAR RECEPTOR ACTIVITY	0.000334778	ACTIVATION OF NF KAPPAB TRANSCRIPTION FACTOR	9.45949e-15
CATION TRANSMEMBRANE TRANSPORTER ACTIVITY	2.44743e-05	MICROSOME	1.85416e-05	CYTOSKELETAL PROTEIN BINDING	0.000335789	TRANSCRIPTION REPRESSOR ACTIVITY	9.64555e-15
REGULATION OF BIOLOGICAL QUALITY	2.49229e-05	VESICULAR FRACTION	1.85416e-05	GAMETE GENERATION	0.000335789	PERIPHERAL NERVOUS SYSTEM DEVELOPMENT	1.05162e-14
PURINE NUCLEOTIDE BINDING	2.51209e-05	RESPONSE TO EXTRACELLULAR STIMULUS	1.99206e-05	DEVELOPMENTAL GROWTH	0.000340827	IMMUNE RESPONSE	1.10655e-14
ADENYL RIBONUCLEOTIDE BINDING	2.53229e-05	TRANSPORT	1.99206e-05	RIBONUCLEOTIDE METABOLIC PROCESS	0.000347396	ICOSANOID METABOLIC PROCESS	1.15623e-14
CORNIFIED ENVELOPE	2.53965e-05	GLYCOPROTEIN BIOSYNTHETIC PROCESS	2.00587e-05	POSITIVE REGULATION OF IMMUNE RESPONSE	0.000347916	RAS GTPASE ACTIVATOR ACTIVITY	1.16201e-14
ANION TRANSPORT	2.55528e-05	ENDOPEPTIDASE ACTIVITY	2.04243e-05	INORGANIC ANION TRANSMEMBRANE TRANSPORTER ACTIVITY	0.000355408	CELLULAR RESPONSE TO STIMULUS	1.25684e-14
CELL JUNCTION	2.6309e-05	CONDENSED NUCLEAR CHROMOSOME	2.04317e-05	MONOSACCHARIDE BINDING	0.000355408	CORTICAL ACTIN CYTOSKELETON	1.38096e-14
COFACTOR METABOLIC PROCESS	2.70625e-05	ACTIN FILAMENT ORGANIZATION	2.04539e-05	CARBOHYDRATE METABOLIC PROCESS	0.000356019	MACROMOLECULAR COMPLEX	1.40783e-14
CELL DEVELOPMENT	2.73048e-05	CELLULAR LIPID CATABOLIC PROCESS	2.11479e-05	ORGANELLE ORGANIZATION AND BIOGENESIS	0.000356903	UBIQUITIN CYCLE	1.66233e-14
NEGATIVE REGULATION OF TRANSCRIPTION	2.8023e-05	IMMUNOLOGICAL SYNAPSE	2.27898e-05	PROTEIN HOMODIMERIZATION ACTIVITY	0.000356903	SPHINGOLIPID METABOLIC PROCESS	1.7085e-14
ZINC ION BINDING	2.8023e-05	CHROMOSOME CONDENSATION	2.29118e-05	CYTOKINE BINDING	0.000371749	OXIDOREDUCTASE ACTIVITY ACTING ON SULFUR GROUP OF DONORS	1.78498e-14
PROTEIN TETRAMERIZATION	2.83627e-05	VASCULATURE DEVELOPMENT	2.33192e-05	NUCLEAR BODY	0.000384483	DOUBLE STRAND BREAK REPAIR	1.88004e-14
CELLULAR CATABOLIC PROCESS	2.91965e-05	PROTEIN AMINO ACID PHOSPHORYLATION	2.35364e-05	REGULATION OF BIOLOGICAL QUALITY	0.000390529	REGULATION OF BIOLOGICAL QUALITY	1.89004e-14
GLUCOSAMINE METABOLIC PROCESS	3.02168e-05	CHROMOSOME SEGREGATION	2.36896e-05	MICROTUBULE BASED PROCESS	0.000394584	AMINO ACID DERIVATIVE BIOSYNTHETIC PROCESS	1.94185e-14
NEGATIVE REGULATION OF PROTEIN METABOLIC PROCESS	3.04513e-05	PROTEIN COMPLEX	2.36896e-05	MICROTUBULE CYTOSKELETON	0.000396436	ESTABLISHMENT OF LOCALIZATION	1.97028e-14
NEGATIVE REGULATION OF RNA METABOLIC PROCESS	3.04513e-05	NUCLEASE ACTIVITY	2.37078e-05	REGULATION OF DEVELOPMENTAL PROCESS	0.000403316	RESPONSE TO XENOBIOTIC STIMULUS	1.99247e-14
NEGATIVE REGULATION OF TRANSCRIPTION DNA DEPENDENT	3.04513e-05	GUANYL NUCLEOTIDE EXCHANGE FACTOR ACTIVITY	2.40906e-05	RHO PROTEIN SIGNAL TRANSDUCTION	0.000414673	RHO PROTEIN SIGNAL TRANSDUCTION	2.14592e-14
NEGATIVE REGULATION OF CYTOKINE BIOSYNTHETIC PROCESS	3.13529e-05	HYDROLASE ACTIVITY ACTING ON CARBON NITROGEN NOT PEPTIDEBONDS	2.44125e-05	FATTY ACID OXIDATION	0.00042326	ZINC ION BINDING	2.17289e-14
DNA REPLICATION	3.15466e-05	NUCLEAR BODY	2.44125e-05	INSOLUBLE FRACTION	0.000431646	POLYSACCHARIDE BINDING	2.20753e-14
NEUROPEPTIDE HORMONE ACTIVITY	3.16111e-05	LYSOSOME	2.48912e-05	CYTOSKELETAL PART	0.000438394	EXTRACELLULAR REGION	2.33531e-14
G PROTEIN SIGNALING ADENYLATE CYCLASE ACTIVATING PATHWAY	3.18047e-05	LYTIC VACUOLE	2.48912e-05	DI TRI VALENT INORGANIC CATION TRANSMEMBRANE TRANSPORTER ACTIVITY	0.000438394	POSITIVE REGULATION OF CELL PROLIFERATION	2.73211e-14
DEFENSE RESPONSE	3.18455e-05	G PROTEIN SIGNALING ADENYLATE CYCLASE INHIBITING PATHWAY	2.49088e-05	HEMATOPOIETIN INTERFERON CLASSD200 DOMAIN CYTOKINE RECEPTOR BINDING	0.000438394	ION HOMEOSTASIS	2.89827e-14
TRANSFERASE ACTIVITY TRANSFERRING GLYCOSYL GROUPS	3.20928e-05	NOTCH SIGNALING PATHWAY	2.49088e-05	IMMUNE SYSTEM PROCESS	0.00044034	DNA POLYMERASE ACTIVITY	3.98369e-14
NUCLEOTIDE BINDING	3.21947e-05	CELLULAR POLYSACCHARIDE METABOLIC PROCESS	2.518e-05	CHEMOKINE ACTIVITY	0.000452554	MITOCHONDRION	4.15396e-14
CELL CYCLE GO 0007049	3.40409e-05	KINASE BINDING	2.53625e-05	INOSITOL OR PHOSPHATIDYLINOSITOL PHOSPHODIESTERASE ACTIVITY	0.00045275	DNA BINDING	4.17092e-14
FATTY ACID METABOLIC PROCESS	3.40409e-05	METHYLTRANSFERASE ACTIVITY	2.53625e-05	ACTIN CYTOSKELETON ORGANIZATION AND BIOGENESIS	0.000454584	NUCLEAR EXPORT	4.29924e-14
HYDROLASE ACTIVITY HYDROLYZING O GLYCOSYL COMPOUNDS	3.43834e-05	M PHASE OF MITOTIC CELL CYCLE	2.64542e-05	TRANSCRIPTION ACTIVATOR ACTIVITY	0.000465364	CONTRACTILE FIBER	4.595e-14
REGULATION OF BLOOD PRESSURE	3.47795e-05	PDZ DOMAIN BINDING	2.67781e-05	LIPID TRANSPORT	0.000481729	FOCAL ADHESION FORMATION	5.02278e-14
MOTOR ACTIVITY	3.58549e-05	CELL SURFACE	2.71034e-05	TRANSCRIPTION REPRESSOR ACTIVITY	0.000481729	HORMONE ACTIVITY	5.26956e-14
PURINE RIBONUCLEOTIDE BINDING	3.65554e-05	SEXUAL REPRODUCTION	2.80045e-05	VOLTAGE GATED CALCIUM CHANNEL COMPLEX	0.000484674	BIOSYNTHETIC PROCESS	6.11736e-14
RNA METABOLIC PROCESS	3.68514e-05	TRANSCRIPTION ACTIVATOR ACTIVITY	2.80881e-05	SENSORY PERCEPTION OF CHEMICAL STIMULUS	0.000488798	ORGAN MORPHOGENESIS	6.86256e-14
SULFUR METABOLIC PROCESS	3.75889e-05	CORNIFIED ENVELOPE	2.82182e-05	REGULATION OF INTERFERON GAMMA BIOSYNTHETIC PROCESS	0.000500461	DI TRI VALENT INORGANIC CATION TRANSPORT	6.997e-14
REGULATION OF IMMUNE SYSTEM PROCESS	3.77287e-05	NEGATIVE REGULATION OF PROTEIN METABOLIC PROCESS	2.90438e-05	RESPONSE TO ORGANIC SUBSTANCE	0.000505546	REGULATION OF MEMBRANE POTENTIAL	7.20439e-14
SEROTONIN RECEPTOR ACTIVITY	3.77287e-05	CYTOSKELETON DEPENDENT INTRACELLULAR TRANSPORT	2.92215e-05	COATED VESICLE	0.000509026	DNA INTEGRITY CHECKPOINT	7.61347e-14
GLYCOPROTEIN CATABOLIC PROCESS	3.85289e-05	REGULATION OF TRANSFERASE ACTIVITY	2.92422e-05	EXTRACELLULAR MATRIX	0.000512107	NUCLEAR IMPORT	8.12277e-14
DEVELOPMENTAL GROWTH	3.87415e-05	REGULATION OF KINASE ACTIVITY	3.00374e-05	PROTEINACEOUS EXTRACELLULAR MATRIX	0.000512107	PROTEIN IMPORT INTO NUCLEUS	8.12277e-14
TRANSLATIONAL INITIATION	3.87415e-05	CHEMOKINE RECEPTOR BINDING	3.01927e-05	MEMBRANE FUSION	0.000529039	RESPONSE TO EXTERNAL STIMULUS	8.22225e-14
POSITIVE REGULATION OF PROTEIN AMINO ACID PHOSPHORYLATION	3.99862e-05	ER NUCLEAR SIGNALING PATHWAY	3.06574e-05	PROTEIN MODIFICATION PROCESS	0.000529795	APOPTOTIC PROGRAM	8.3841e-14
RNA HELICASE ACTIVITY	4.03715e-05	REGULATION OF RNA METABOLIC PROCESS	3.14817e-05	NEGATIVE REGULATION OF CELLULAR PROCESS	0.000535434	BIOGENIC AMINE METABOLIC PROCESS	9.02484e-14
TRANSPORT	4.09642e-05	CENTROSOME ORGANIZATION AND BIOGENESIS	3.17262e-05	ANTI APOPTOSIS	0.000535692	SERINE TYPE ENDOPEPTIDASE ACTIVITY	1.0063e-13
PROTEIN SERINE THREONINE KINASE ACTIVITY	4.10837e-05	MORPHOGENESIS OF AN EPITHELIUM	3.27125e-05	HOMEOSTATIC PROCESS	0.000535692	DEVELOPMENT OF PRIMARY SEXUAL CHARACTERISTICS	1.01683e-13
CATABOLIC PROCESS	4.20248e-05	ORGANELLE PART	3.45983e-05	SECRETION BY CELL	0.000535692	RESPONSE TO CHEMICAL STIMULUS	1.01683e-13
IMMUNE SYSTEM PROCESS	4.21531e-05	ATPASE ACTIVITY COUPLED TO MOVEMENT OF SUBSTANCES	3.5507e-05	PHOSPHATASE REGULATOR ACTIVITY	0.000541989	BEHAVIOR	1.02382e-13
ENZYME BINDING	4.29489e-05	HYDROLASE ACTIVITY ACTING ON ACID ANHYDRIDESCATALYZING TRANSMEMBRANE MOVEMENT OF SUBSTANCES	3.5507e-05	RIBONUCLEASE ACTIVITY	0.000544507	HETEROCYCLE METABOLIC PROCESS	1.02575e-13
GENERATION OF PRECURSOR METABOLITES AND ENERGY	4.29489e-05	PRIMARY ACTIVE TRANSMEMBRANE TRANSPORTER ACTIVITY	3.5507e-05	INTERACTION WITH HOST	0.000555618	VIRAL GENOME REPLICATION	1.07364e-13
LIGAND DEPENDENT NUCLEAR RECEPTOR ACTIVITY	4.29489e-05	SODIUM ION TRANSPORT	3.64479e-05	CELL FATE COMMITMENT	0.000569035	HISTONE ACETYLTRANSFERASE ACTIVITY	1.1209e-13
BILE ACID METABOLIC PROCESS	4.36848e-05	KINASE REGULATOR ACTIVITY	3.70229e-05	NEGATIVE REGULATION OF BIOLOGICAL PROCESS	0.000574394	PATTERN BINDING	1.13635e-13
VITAMIN METABOLIC PROCESS	4.56935e-05	INTEGRAL TO GOLGI MEMBRANE	3.71513e-05	SEROTONIN RECEPTOR ACTIVITY	0.000574394	PEPTIDE RECEPTOR ACTIVITY	1.21659e-13
GROWTH FACTOR ACTIVITY	4.61341e-05	REGULATION OF TRANSCRIPTIONDNA DEPENDENT	3.7542e-05	REPRODUCTIVE PROCESS	0.000580444	PROTEIN KINASE CASCADE	1.4151e-13
DNA DIRECTED RNA POLYMERASEII HOLOENZYME	4.74449e-05	RESPONSE TO NUTRIENT LEVELS	3.7887e-05	CYTOPLASM	0.000601382	NUCLEOLUS	1.54164e-13
TRANSFORMING GROWTH FACTOR BETA RECEPTOR SIGNALING PATHWAY	4.8174e-05	INTRACELLULAR ORGANELLE PART	3.8118e-05	PATTERN BINDING	0.000601755	DNA CATABOLIC PROCESS	1.60334e-13
ANION CATION SYMPORTER ACTIVITY	4.8413e-05	NUCLEAR LUMEN	3.84078e-05	CDC42 PROTEIN SIGNAL TRANSDUCTION	0.000618573	ESTABLISHMENT OF CELLULAR LOCALIZATION	1.68477e-13
NEGATIVE REGULATION OF NUCLEOBASENUCLEOSIDENUCLEOTIDE AND NUCLEIC ACID METABOLIC PROCESS	4.90785e-05	MICROTUBULE ORGANIZING CENTER PART	3.96019e-05	REGULATION OF T CELL ACTIVATION	0.000621142	KINASE BINDING	1.70866e-13
ENZYME ACTIVATOR ACTIVITY	5.01821e-05	TRANSFERASE ACTIVITY TRANSFERRING ONE CARBON GROUPS	3.96675e-05	FATTY ACID METABOLIC PROCESS	0.000621497	UBIQUITIN LIGASE COMPLEX	1.70866e-13
APICAL JUNCTION COMPLEX	5.12613e-05	CELLULAR RESPONSE TO EXTRACELLULAR STIMULUS	4.0177e-05	NEURON PROJECTION	0.000621497	INACTIVATION OF MAPK ACTIVITY	1.72099e-13
APICOLATERAL PLASMA MEMBRANE	5.12613e-05	VACUOLE	4.20734e-05	POST TRANSLATIONAL PROTEIN MODIFICATION	0.000624893	NEGATIVE REGULATION OF MAP KINASE ACTIVITY	1.72099e-13
NUCLEAR LUMEN	5.13911e-05	PROTEASOME COMPLEX	4.22227e-05	TRANSFERASE ACTIVITY TRANSFERRING PHOSPHORUS CONTAINING GROUPS	0.0006276	NUCLEOTIDE EXCISION REPAIR	1.72592e-13
STEROID DEHYDROGENASE ACTIVITY ACTING ON THE CH OH GROUP OF DONORSNAD OR NADP AS ACCEPTOR	5.3424e-05	CELL CYCLE GO 0007049	4.41642e-05	REGULATION OF LYMPHOCYTE ACTIVATION	0.000643833	HYDROLASE ACTIVITY ACTING ON ESTER BONDS	1.73573e-13
DIGESTION	5.39212e-05	EMBRYONIC MORPHOGENESIS	4.4596e-05	RNA POLYMERASE II TRANSCRIPTION FACTOR ACTIVITY	0.000652834	NUCLEOTIDE METABOLIC PROCESS	1.83218e-13
MICROVILLUS	5.71945e-05	LATE ENDOSOME	4.49291e-05	KINASE REGULATOR ACTIVITY	0.000661795	REGULATION OF CELL MIGRATION	1.88782e-13
METALLOENDOPEPTIDASE ACTIVITY	5.82676e-05	MUSCLE DEVELOPMENT	4.51646e-05	SPERMATID DEVELOPMENT	0.000661795	BASE EXCISION REPAIR	1.89363e-13
SECRETION	5.8301e-05	VOLTAGE GATED CHANNEL ACTIVITY	4.7894e-05	INTERCELLULAR JUNCTION ASSEMBLY	0.000664324	CALCIUM ION TRANSPORT	1.93607e-13
ENDOCYTIC VESICLE	6.05567e-05	ACTIVATION OF JNK ACTIVITY	4.90086e-05	CELLULAR MACROMOLECULE METABOLIC PROCESS	0.000680824	ATP DEPENDENT RNA HELICASE ACTIVITY	2.08761e-13
NUCLEUS	6.27424e-05	MONOCARBOXYLIC ACID TRANSMEMBRANE TRANSPORTER ACTIVITY	4.97075e-05	BIOPOLYMER MODIFICATION	0.000685478	RNA DEPENDENT ATPASE ACTIVITY	2.08761e-13
MICROTUBULE BASED MOVEMENT	6.31193e-05	LAMELLIPODIUM	5.00265e-05	NEGATIVE REGULATION OF PROTEIN METABOLIC PROCESS	0.000685478	OXYGEN BINDING	2.09603e-13
PROTEIN CATABOLIC PROCESS	6.33386e-05	STEROID DEHYDROGENASE ACTIVITY	5.1219e-05	PROTEIN METABOLIC PROCESS	0.000685478	OXIDOREDUCTASE ACTIVITY GO 0016706	2.2285e-13
CORTICAL ACTIN CYTOSKELETON	6.3709e-05	INTEGRIN BINDING	5.34016e-05	SYMPORTER ACTIVITY	0.000685961	POSITIVE REGULATION OF PHOSPHORYLATION	2.29889e-13
LIGASE ACTIVITY FORMING CARBON OXYGEN BONDS	6.39531e-05	POTASSIUM CHANNEL REGULATOR ACTIVITY	5.34458e-05	TISSUE REMODELING	0.000686292	COFACTOR CATABOLIC PROCESS	2.55984e-13
TRANSFERASE ACTIVITY TRANSFERRING PENTOSYL GROUPS	6.65305e-05	RESPONSE TO TOXIN	5.39196e-05	NUCLEOPLASM	0.000702964	ENDONUCLEASE ACTIVITY	2.58661e-13
SPINDLE ORGANIZATION AND BIOGENESIS	6.69959e-05	CHROMATIN ASSEMBLY OR DISASSEMBLY	5.40127e-05	CELLULAR PROTEIN METABOLIC PROCESS	0.000706031	TRANSPORT	2.90591e-13
NOTCH SIGNALING PATHWAY	6.76412e-05	PROTEIN PROCESSING	5.40579e-05	RECEPTOR SIGNALING PROTEIN ACTIVITY	0.000708716	MULTI ORGANISM PROCESS	3.8654e-13
SENSORY PERCEPTION	6.80497e-05	NEUROTRANSMITTER SECRETION	5.49687e-05	ENZYME LINKED RECEPTOR PROTEIN SIGNALING PATHWAY	0.000712071	NUCLEAR MEMBRANE	3.8654e-13
RAS GTPASE ACTIVATOR ACTIVITY	6.91416e-05	ADENYL NUCLEOTIDE BINDING	5.50361e-05	ANATOMICAL STRUCTURE MORPHOGENESIS	0.000724034	NUCLEAR MEMBRANE PART	3.8654e-13
VIRAL REPRODUCTION	7.11845e-05	MAPKKK CASCADE GO 0000165	5.59515e-05	PROTEIN AMINO ACID PHOSPHORYLATION	0.000734763	GTPASE BINDING	3.93292e-13
MESODERM DEVELOPMENT	7.21858e-05	REGULATION OF TRANSCRIPTION	6.04437e-05	TRANSCRIPTION COFACTOR ACTIVITY	0.000734763	REGULATION OF PROTEIN AMINO ACID PHOSPHORYLATION	4.03639e-13
GLYCOPROTEIN BIOSYNTHETIC PROCESS	7.28887e-05	G PROTEIN SIGNALING ADENYLATE CYCLASE ACTIVATING PATHWAY	6.20604e-05	DRUG BINDING	0.00073512	NEUROTRANSMITTER BINDING	4.42232e-13
LOCOMOTORY BEHAVIOR	7.31282e-05	CELLULAR LOCALIZATION	6.22048e-05	SPERMATID DIFFERENTIATION	0.000747886	POSITIVE REGULATION OF CELLULAR METABOLIC PROCESS	4.51594e-13
STRIATED MUSCLE CONTRACTION GO 0006941	7.38341e-05	PROTEIN KINASE BINDING	6.23049e-05	PURINE RIBONUCLEOTIDE METABOLIC PROCESS	0.000750567	CYTOKINE PRODUCTION	4.59011e-13
CELL SUBSTRATE ADHESION	7.51042e-05	NITROGEN COMPOUND CATABOLIC PROCESS	6.29035e-05	PROTEOLYSIS	0.000765908	RESPONSE TO STRESS	5.14177e-13
PROTEIN HOMODIMERIZATION ACTIVITY	7.62867e-05	HETEROPHILIC CELL ADHESION	6.3551e-05	NEGATIVE REGULATION OF DEVELOPMENTAL PROCESS	0.000778674	PROTEOGLYCAN METABOLIC PROCESS	5.25977e-13
CHROMATIN	7.80527e-05	TRANSCRIPTION FACTOR COMPLEX	6.37701e-05	INTRACELLULAR NON MEMBRANE BOUND ORGANELLE	0.000788887	CHROMOSOME SEGREGATION	5.75613e-13
INTERMEDIATE FILAMENT	7.80527e-05	DEFENSE RESPONSE	6.41501e-05	MONOVALENT INORGANIC CATION TRANSPORT	0.000788887	VOLTAGE GATED POTASSIUM CHANNEL COMPLEX	6.02879e-13
INTERMEDIATE FILAMENT CYTOSKELETON	7.80527e-05	N TERMINAL PROTEIN AMINO ACID MODIFICATION	6.41501e-05	NON MEMBRANE BOUND ORGANELLE	0.000788887	TRANSFERASE ACTIVITY TRANSFERRING GROUPS OTHER THAN AMINO ACYL GROUPS	6.17901e-13
CHEMICAL HOMEOSTASIS	8.096e-05	NEGATIVE REGULATION OF CELLULAR PROCESS	6.55307e-05	LYSOSOME	0.000795074	HYDROLASE ACTIVITY HYDROLYZING O GLYCOSYL COMPOUNDS	6.42985e-13
POSITIVE REGULATION OF CELLULAR PROCESS	8.23708e-05	ADHERENS JUNCTION	6.79567e-05	LYTIC VACUOLE	0.000795074	CALCIUM MEDIATED SIGNALING	7.04553e-13
GOLGI MEMBRANE	8.24456e-05	ION HOMEOSTASIS	6.98153e-05	PROTEOGLYCAN METABOLIC PROCESS	0.000800433	SECRETORY PATHWAY	7.28117e-13
TRANSCRIPTION FACTOR COMPLEX	8.24456e-05	PROTEIN COMPLEX BINDING	6.98153e-05	BIOSYNTHETIC PROCESS	0.000802603	POSITIVE REGULATION OF METABOLIC PROCESS	7.64541e-13
BIOSYNTHETIC PROCESS	8.35014e-05	RUFFLE	7.09346e-05	NEGATIVE REGULATION OF ANGIOGENESIS	0.000807594	GALACTOSYLTRANSFERASE ACTIVITY	9.45291e-13
COPPER ION BINDING	8.41224e-05	ADENYL RIBONUCLEOTIDE BINDING	7.2838e-05	INTERCELLULAR JUNCTION ASSEMBLY AND MAINTENANCE	0.00081361	POSITIVE REGULATION OF PROTEIN MODIFICATION PROCESS	1.00016e-12
SENSORY ORGAN DEVELOPMENT	8.61389e-05	RNA BIOSYNTHETIC PROCESS	7.37241e-05	COENZYME BIOSYNTHETIC PROCESS	0.000818617	MOTOR ACTIVITY	1.00915e-12
REGULATION OF PROTEIN METABOLIC PROCESS	8.66537e-05	INTRACELLULAR SIGNALING CASCADE	7.38055e-05	MICROTUBULE ORGANIZING CENTER	0.000820852	CARBOHYDRATE KINASE ACTIVITY	1.03994e-12
RECEPTOR ACTIVITY	8.90026e-05	NEGATIVE REGULATION OF BIOLOGICAL PROCESS	7.38055e-05	CENTRAL NERVOUS SYSTEM DEVELOPMENT	0.000834898	RIBOSOME	1.10073e-12
ACTIN POLYMERIZATION AND OR DEPOLYMERIZATION	8.98341e-05	BIOPOLYMER METABOLIC PROCESS	7.4225e-05	CELLULAR CATABOLIC PROCESS	0.000843791	CHROMOSOMEPERICENTRIC REGION	1.13446e-12
VASCULATURE DEVELOPMENT	9.14545e-05	REGULATION OF CELLULAR COMPONENT ORGANIZATION AND BIOGENESIS	7.4225e-05	REGULATION OF PROGRAMMED CELL DEATH	0.000847422	PROTEIN COMPLEX ASSEMBLY	1.13446e-12
MACROMOLECULE LOCALIZATION	9.50036e-05	COVALENT CHROMATIN MODIFICATION	7.47042e-05	AMINO ACID METABOLIC PROCESS	0.000855955	EPIDERMAL GROWTH FACTOR RECEPTOR SIGNALING PATHWAY	1.2878e-12
POSITIVE REGULATION OF PROTEIN MODIFICATION PROCESS	9.67826e-05	REGULATION OF CELLULAR METABOLIC PROCESS	7.47042e-05	CELLULAR RESPONSE TO EXTRACELLULAR STIMULUS	0.000856507	ALCOHOL METABOLIC PROCESS	1.39851e-12
INTERCELLULAR JUNCTION ASSEMBLY AND MAINTENANCE	9.91226e-05	PYRIMIDINE NUCLEOTIDE METABOLIC PROCESS	7.54441e-05	VOLTAGE GATED CHANNEL ACTIVITY	0.000878974	CELL CORTEX PART	1.47741e-12
SPECIFIC RNA POLYMERASE II TRANSCRIPTION FACTOR ACTIVITY	0.000100154	TRANSCRIPTION DNA DEPENDENT	7.54441e-05	GTPASE ACTIVITY	0.000887033	CHROMATIN REMODELING	1.47741e-12
NUCLEAR EXPORT	0.000103502	RESPONSE TO CARBOHYDRATE STIMULUS	7.76555e-05	REGULATION OF RNA METABOLIC PROCESS	0.000887033	POSITIVE REGULATION OF TRANSCRIPTIONDNA DEPENDENT	1.54478e-12
AMINE TRANSMEMBRANE TRANSPORTER ACTIVITY	0.000105295	NEGATIVE REGULATION OF CELLULAR METABOLIC PROCESS	7.79434e-05	OXIDOREDUCTASE ACTIVITY ACTING ON NADH OR NADPH	0.000891214	OXIDOREDUCTASE ACTIVITY ACTING ON NADH OR NADPH	1.55008e-12
INTEGRIN BINDING	0.000107264	CHROMOSOMEPERICENTRIC REGION	7.91764e-05	CYTOPLASMIC PART	0.000900086	POSITIVE REGULATION OF PHOSPHATE METABOLIC PROCESS	1.56476e-12
AMINE TRANSPORT	0.000107369	G1 S TRANSITION OF MITOTIC CELL CYCLE	8.00279e-05	VASCULATURE DEVELOPMENT	0.000902464	NUCLEOBASENUCLEOSIDE AND NUCLEOTIDE METABOLIC PROCESS	1.56541e-12
TRANSPORT VESICLE	0.000111646	REGULATION OF PROTEIN SECRETION	8.28653e-05	RESPONSE TO WOUNDING	0.000907814	HYDROLASE ACTIVITY ACTING ON GLYCOSYL BONDS	1.82861e-12
COVALENT CHROMATIN MODIFICATION	0.000111647	PATTERN RECOGNITION RECEPTOR ACTIVITY	8.39664e-05	CELL DEVELOPMENT	0.00093392	POSITIVE REGULATION OF TRANSCRIPTION	1.90729e-12
PHOSPHOLIPID TRANSPORTER ACTIVITY	0.000111647	REGULATION OF IMMUNE SYSTEM PROCESS	8.40675e-05	BILE ACID METABOLIC PROCESS	0.000940986	INTRACELLULAR TRANSPORT	1.91202e-12
REGULATION OF LIPID METABOLIC PROCESS	0.000113024	SKELETAL DEVELOPMENT	8.40675e-05	PROTEIN HOMOOLIGOMERIZATION	0.000954682	PORE COMPLEX	1.96517e-12
NEGATIVE REGULATION OF CELL DIFFERENTIATION	0.000118235	MITOTIC CELL CYCLE	8.54962e-05	STRUCTURAL MOLECULE ACTIVITY	0.00097469	TRANSCRIPTION FACTOR TFIID COMPLEX	1.98224e-12
MACROMOLECULE BIOSYNTHETIC PROCESS	0.000118417	CARBOHYDRATE KINASE ACTIVITY	8.74703e-05	PROTEIN AMINO ACID O LINKED GLYCOSYLATION	0.00098547	PROTEIN MODIFICATION BY SMALL PROTEIN CONJUGATION	1.99535e-12
NEGATIVE REGULATION OF TRANSCRIPTION FROM RNA POLYMERASE II PROMOTER	0.000122618	BASOLATERAL PLASMA MEMBRANE	9.04135e-05	SINGLE STRANDED DNA BINDING	0.00098547	PROTEIN UBIQUITINATION	1.99535e-12
REGULATION OF CELL CELL ADHESION	0.000123084	REGULATION OF GENE EXPRESSION	9.06304e-05	NUCLEAR CHROMOSOME	0.00102797	NUCLEAR ORGANIZATION AND BIOGENESIS	2.01186e-12
TRANSCRIPTION FACTOR ACTIVITY	0.000123973	MEMBRANE ORGANIZATION AND BIOGENESIS	9.2525e-05	SIALYLTRANSFERASE ACTIVITY	0.00103663	RESPONSE TO STEROID HORMONE STIMULUS	2.01826e-12
SEXUAL REPRODUCTION	0.000128998	RECEPTOR SIGNALING PROTEIN SERINE THREONINE KINASE ACTIVITY	9.32106e-05	REGULATION OF ACTIN POLYMERIZATION AND OR DEPOLYMERIZATION	0.00103979	DNA HELICASE ACTIVITY	2.39062e-12
DNA BINDING	0.000129396	ELECTRON TRANSPORT GO 0006118	9.7248e-05	CELL SUBSTRATE ADHERENS JUNCTION	0.00104388	MRNA PROCESSING GO 0006397	2.39508e-12
MACROMOLECULAR COMPLEX	0.000142934	PEPTIDE METABOLIC PROCESS	9.81075e-05	ENZYME BINDING	0.001047	MACROMOLECULE BIOSYNTHETIC PROCESS	2.46033e-12
REGULATION OF LYMPHOCYTE ACTIVATION	0.000146243	MEMBRANE ENCLOSED LUMEN	9.81792e-05	ACTIN FILAMENT	0.00105754	INTERCELLULAR JUNCTION ASSEMBLY	2.53471e-12
ORGANELLE PART	0.000149135	ORGANELLE LUMEN	9.81792e-05	HEPARIN BINDING	0.00105754	POTASSIUM CHANNEL REGULATOR ACTIVITY	2.67349e-12
ADAPTIVE IMMUNE RESPONSE GO 0002460	0.000149707	TRANSFERASE ACTIVITY TRANSFERRING HEXOSYL GROUPS	0.000106203	CATABOLIC PROCESS	0.0010925	POSITIVE REGULATION OF CELL ADHESION	2.78399e-12
MEMBRANE ENCLOSED LUMEN	0.000150191	PROTEIN SERINE THREONINE PHOSPHATASE COMPLEX	0.000111728	VESICLE LOCALIZATION	0.00110333	CARBOXYLIC ACID TRANSPORT	2.82032e-12
ORGANELLE LUMEN	0.000150191	ENZYME LINKED RECEPTOR PROTEIN SIGNALING PATHWAY	0.000113231	REGULATION OF TRANSCRIPTIONDNA DEPENDENT	0.00111497	ORGANIC ACID TRANSPORT	2.82032e-12
SPINDLE MICROTUBULE	0.000150191	REGULATION OF METABOLIC PROCESS	0.00011768	ESTABLISHMENT AND OR MAINTENANCE OF CELL POLARITY	0.00115077	RHODOPSIN LIKE RECEPTOR ACTIVITY	2.86485e-12
MONOVALENT INORGANIC CATION TRANSPORT	0.000151273	REGULATION OF SYNAPSE STRUCTURE AND ACTIVITY	0.000117713	VOLTAGE GATED CALCIUM CHANNEL ACTIVITY	0.00115614	PROTEOGLYCAN BIOSYNTHETIC PROCESS	3.18413e-12
MONOVALENT INORGANIC CATION TRANSMEMBRANE TRANSPORTER ACTIVITY	0.00015188	NEGATIVE REGULATION OF SIGNAL TRANSDUCTION	0.000120387	VIRAL REPRODUCTION	0.00115891	ACTIN BINDING	3.3423e-12
COFACTOR TRANSPORTER ACTIVITY	0.000152351	EXCRETION	0.000121646	MICROTUBULE ASSOCIATED COMPLEX	0.00116633	POSITIVE REGULATION OF NUCLEOBASENUCLEOSIDENUCLEOTIDE AND NUCLEIC ACID METABOLIC PROCESS	3.38204e-12
REGULATION OF CELL CYCLE	0.000152638	HISTONE MODIFICATION	0.000123536	REGULATION OF CELL CYCLE	0.00117294	TRANSCRIPTION FACTOR ACTIVITY	3.59658e-12
INTRACELLULAR SIGNALING CASCADE	0.000153098	FEMALE PREGNANCY	0.000123905	DEFENSE RESPONSE	0.00122033	POSITIVE REGULATION OF RNA METABOLIC PROCESS	3.94188e-12
PEPTIDASE ACTIVITY	0.000156358	SYNAPSE PART	0.000123947	OXIDOREDUCTASE ACTIVITY ACTING ON THE CH NH GROUP OF DONORS	0.00122196	NEURON DEVELOPMENT	4.54839e-12
HEMOPOIESIS	0.00016404	REPLICATION FORK	0.00012422	CELL SUBSTRATE ADHESION	0.00122709	POSITIVE REGULATION OF CELLULAR COMPONENT ORGANIZATION AND BIOGENESIS	4.56646e-12
LATE ENDOSOME	0.000166052	ZINC ION BINDING	0.00012522	CHROMATIN REMODELING	0.00124175	CHLORIDE CHANNEL ACTIVITY	4.57937e-12
SECRETION BY CELL	0.000169618	SENSORY PERCEPTION	0.00012559	RNA BIOSYNTHETIC PROCESS	0.00124175	CARBOHYDRATE BINDING	4.66808e-12
RNA DEPENDENT ATPASE ACTIVITY	0.000170462	REGULATION OF NUCLEOBASENUCLEOSIDENUCLEOTIDE AND NUCLEIC ACID METABOLIC PROCESS	0.000127075	VACUOLE	0.00124589	MAPKKK CASCADE GO 0000165	4.73982e-12
INTRACELLULAR ORGANELLE PART	0.000176147	NEGATIVE REGULATION OF RNA METABOLIC PROCESS	0.000127132	CENTROSOME	0.00124748	POST GOLGI VESICLE MEDIATED TRANSPORT	4.78156e-12
REGULATION OF CYTOSKELETON ORGANIZATION AND BIOGENESIS	0.000177904	NEGATIVE REGULATION OF TRANSCRIPTION DNA DEPENDENT	0.000127132	OXIDOREDUCTASE ACTIVITY ACTING ON SULFUR GROUP OF DONORS	0.00124748	PROTEIN IMPORT	4.84175e-12
REGULATION OF ACTIN POLYMERIZATION AND OR DEPOLYMERIZATION	0.000178831	RNA DEPENDENT ATPASE ACTIVITY	0.000127132	PURINE NUCLEOTIDE METABOLIC PROCESS	0.00133262	EXTRINSIC TO PLASMA MEMBRANE	4.87928e-12
SECRETORY PATHWAY	0.000179212	REGULATION OF BIOLOGICAL QUALITY	0.000129648	SOLUTE SODIUM SYMPORTER ACTIVITY	0.00133402	REGULATION OF MUSCLE CONTRACTION	4.99635e-12
TRANSMEMBRANE RECEPTOR PROTEIN SERINE THREONINE KINASE SIGNALING PATHWAY	0.000181993	NEGATIVE REGULATION OF METABOLIC PROCESS	0.000133499	TRANSCRIPTION DNA DEPENDENT	0.00133402	REGULATION OF CATABOLIC PROCESS	5.06731e-12
CARBOHYDRATE BINDING	0.000192858	ENDOMEMBRANE SYSTEM	0.00013566	SENSORY PERCEPTION OF TASTE	0.00142095	LIGAND DEPENDENT NUCLEAR RECEPTOR ACTIVITY	5.21995e-12
PROTEIN LOCALIZATION	0.000194379	OXIDOREDUCTASE ACTIVITY ACTING ON THE CH NH GROUP OF DONORS	0.000135981	CONDENSED NUCLEAR CHROMOSOME	0.00142862	NEGATIVE REGULATION OF BINDING	5.22266e-12
CYTOPLASM ORGANIZATION AND BIOGENESIS	0.000198241	CELL CORTEX	0.000136629	INTEGRIN BINDING	0.00143568	NEGATIVE REGULATION OF DNA BINDING	5.22266e-12
PROTEIN COMPLEX BINDING	0.000198241	VOLTAGE GATED CATION CHANNEL ACTIVITY	0.000141004	RESPONSE TO LIGHT STIMULUS	0.0014365	REPLICATION FORK	5.42647e-12
PHOSPHOINOSITIDE MEDIATED SIGNALING	0.000199345	CHROMATIN MODIFICATION	0.000143768	PHOTOTRANSDUCTION	0.00144486	CELLULAR BIOSYNTHETIC PROCESS	5.7004e-12
NEGATIVE REGULATION OF TRANSLATION	0.000199573	ISOPRENOID METABOLIC PROCESS	0.000147076	ENDOPLASMIC RETICULUM MEMBRANE	0.00147473	ACTIVE TRANSMEMBRANE TRANSPORTER ACTIVITY	5.73392e-12
MYOBLAST DIFFERENTIATION	0.000199997	CHEMICAL HOMEOSTASIS	0.000148644	CHROMATIN ASSEMBLY OR DISASSEMBLY	0.00151448	ANION CHANNEL ACTIVITY	6.24799e-12
ORGAN MORPHOGENESIS	0.000201963	PROTEIN IMPORT INTO NUCLEUS TRANSLOCATION	0.000152899	ECTODERM DEVELOPMENT	0.00156675	AMINOPEPTIDASE ACTIVITY	6.38365e-12
PROTEOGLYCAN METABOLIC PROCESS	0.000201963	CELLULAR MORPHOGENESIS DURING DIFFERENTIATION	0.00015483	BIOGENIC AMINE METABOLIC PROCESS	0.0015777	FEEDING BEHAVIOR	6.80338e-12
ANTI APOPTOSIS	0.000221493	STEROID METABOLIC PROCESS	0.000157225	NUCLEOPLASM PART	0.0015777	PROTEIN TYROSINE PHOSPHATASE ACTIVITY	7.26254e-12
VITAMIN BINDING	0.000222058	BIOSYNTHETIC PROCESS	0.000164798	REGULATION OF APOPTOSIS	0.0015777	CHROMATIN	7.27533e-12
DNA REPLICATION INITIATION	0.000224449	VIRAL INFECTIOUS CYCLE	0.000170569	ENDOPLASMIC RETICULUM PART	0.00160219	NEGATIVE REGULATION OF RNA METABOLIC PROCESS	7.9184e-12
SEQUENCE SPECIFIC DNA BINDING	0.000224449	CALCIUM ION BINDING	0.000172286	NEGATIVE REGULATION OF GROWTH	0.00160226	NEGATIVE REGULATION OF TRANSCRIPTION DNA DEPENDENT	7.9184e-12
ESTABLISHMENT OF VESICLE LOCALIZATION	0.000231034	MITOSIS	0.000175022	APOPTOTIC PROGRAM	0.0016057	RAS GTPASE BINDING	7.98017e-12
POSITIVE REGULATION OF CELL PROLIFERATION	0.000236007	NUCLEUS	0.000177105	SULFUR COMPOUND BIOSYNTHETIC PROCESS	0.00161501	RECEPTOR SIGNALING PROTEIN ACTIVITY	8.14612e-12
REGULATION OF PROTEIN AMINO ACID PHOSPHORYLATION	0.000238888	EXTRACELLULAR MATRIX STRUCTURAL CONSTITUENT	0.000177357	BIOPOLYMER METABOLIC PROCESS	0.0016484	HOMEOSTATIC PROCESS	8.83493e-12
CELL FATE COMMITMENT	0.000239402	NEGATIVE REGULATION OF TRANSCRIPTION	0.000177782	POSITIVE REGULATION OF RESPONSE TO STIMULUS	0.00164883	MICROTUBULE	9.34585e-12
POSITIVE REGULATION OF BIOLOGICAL PROCESS	0.000239402	SECRETION BY CELL	0.000177782	MAGNESIUM ION BINDING	0.00166004	REGULATION OF BODY FLUID LEVELS	9.69851e-12
DNA METABOLIC PROCESS	0.000245208	MEMBRANE FUSION	0.00018149	DAMAGED DNA BINDING	0.00170739	SOLUBLE FRACTION	9.82782e-12
FATTY ACID OXIDATION	0.000245494	GAMETE GENERATION	0.000185869	NUCLEOSIDE TRIPHOSPHATASE ACTIVITY	0.00170739	REGULATION OF ACTION POTENTIAL	1.13355e-11
INTERLEUKIN BINDING	0.000248601	ENDOPLASMIC RETICULUM PART	0.000186369	SECONDARY ACTIVE TRANSMEMBRANE TRANSPORTER ACTIVITY	0.00172021	RESPONSE TO HYPOXIA	1.13861e-11
RESPONSE TO CARBOHYDRATE STIMULUS	0.000248601	ANTIOXIDANT ACTIVITY	0.000188721	PYROPHOSPHATASE ACTIVITY	0.00177914	EXTRACELLULAR MATRIX PART	1.29975e-11
MACROMOLECULAR COMPLEX ASSEMBLY	0.000256984	PHAGOCYTOSIS	0.000191205	CHROMATIN MODIFICATION	0.00178401	SENSORY PERCEPTION	1.31856e-11
ACTIN FILAMENT BASED MOVEMENT	0.000258272	TRANSFERASE ACTIVITY TRANSFERRING GLYCOSYL GROUPS	0.000191205	TRANSPORT VESICLE	0.00180821	DEOXYRIBONUCLEASE ACTIVITY	1.36208e-11
PROTEOLYSIS	0.000260726	KINASE INHIBITOR ACTIVITY	0.000191611	REGULATION OF CELLULAR METABOLIC PROCESS	0.00182208	EXTRACELLULAR SPACE	1.41376e-11
EMBRYO IMPLANTATION	0.000261526	PROTEIN KINASE INHIBITOR ACTIVITY	0.000191611	INTEGRIN COMPLEX	0.00185348	REGULATION OF PROTEIN MODIFICATION PROCESS	1.46421e-11
TRANSFERASE ACTIVITY TRANSFERRING HEXOSYL GROUPS	0.000263288	SYNAPSE	0.000192538	HYDROLASE ACTIVITY ACTING ON CARBON NITROGEN NOT PEPTIDEBONDS	0.00185524	G1 PHASE	1.4932e-11
MITOTIC CELL CYCLE	0.000265327	DELAYED RECTIFIER POTASSIUM CHANNEL ACTIVITY	0.000199756	REGULATION OF GENE EXPRESSION	0.00188719	G1 PHASE OF MITOTIC CELL CYCLE	1.4932e-11
HYDROLASE ACTIVITY ACTING ON CARBON NITROGEN NOT PEPTIDEBONDS	0.000271222	NON MEMBRANE SPANNING PROTEIN TYROSINE KINASE ACTIVITY	0.000199756	ER GOLGI INTERMEDIATE COMPARTMENT	0.00190449	SECRETION	1.4932e-11
KINASE REGULATOR ACTIVITY	0.000271222	TRANSCRIPTION	0.000202155	SECRETION	0.0019134	REGULATION OF GROWTH	1.50731e-11
RHO PROTEIN SIGNAL TRANSDUCTION	0.000274605	ACTIN BINDING	0.000203321	TRNA METABOLIC PROCESS	0.00193284	G PROTEIN COUPLED RECEPTOR ACTIVITY	1.60202e-11
INORGANIC CATION TRANSMEMBRANE TRANSPORTER ACTIVITY	0.000276639	DNA DIRECTED RNA POLYMERASEII HOLOENZYME	0.000213025	EXCITATORY EXTRACELLULAR LIGAND GATED ION CHANNEL ACTIVITY	0.00199525	LIPID BINDING	1.76498e-11
REGULATION OF CELL DIFFERENTIATION	0.000285962	SUGAR BINDING	0.000214205	EXTRACELLULAR LIGAND GATED ION CHANNEL ACTIVITY	0.00199525	GENE SILENCING	1.77312e-11
AMINO SUGAR METABOLIC PROCESS	0.000286921	SPINDLE MICROTUBULE	0.000215886	HYDROLASE ACTIVITY ACTING ON ACID ANHYDRIDES	0.00201243	REGULATION OF DEFENSE RESPONSE	1.77553e-11
RESPONSE TO ENDOGENOUS STIMULUS	0.000287918	SOLUBLE FRACTION	0.00021952	GROWTH	0.00201939	LIGASE ACTIVITY FORMING CARBON OXYGEN BONDS	1.89794e-11
RIBOSOMAL SUBUNIT	0.000287993	HISTONE DEACETYLASE COMPLEX	0.000226445	INTERLEUKIN BINDING	0.0020328	REGULATION OF BINDING	1.89794e-11
CELL CYCLE PROCESS	0.000295995	RHO GTPASE ACTIVATOR ACTIVITY	0.000226843	NITROGEN COMPOUND CATABOLIC PROCESS	0.0020328	HOMEOSTASIS OF NUMBER OF CELLS	1.96634e-11
MONOCARBOXYLIC ACID TRANSPORT	0.000302575	POSITIVE REGULATION OF CELLULAR PROCESS	0.000231042	VIRAL GENOME REPLICATION	0.00203351	ENDODEOXYRIBONUCLEASE ACTIVITY	1.97345e-11
APICAL PLASMA MEMBRANE	0.000309114	REGULATION OF IMMUNE EFFECTOR PROCESS	0.000241809	LIPOPROTEIN METABOLIC PROCESS	0.00206131	APOPTOTIC NUCLEAR CHANGES	2.12497e-11
REGULATION OF DEVELOPMENTAL PROCESS	0.00031601	U12 DEPENDENT SPLICEOSOME	0.000241865	REGULATION OF MAPKKK CASCADE	0.00207946	REGULATION OF CELL DIFFERENTIATION	2.15786e-11
GAMETE GENERATION	0.000321956	NUCLEOBASENUCLEOSIDENUCLEOTIDE AND NUCLEIC ACID TRANSPORT	0.00024226	ACTIN FILAMENT BUNDLE FORMATION	0.00208163	RIBONUCLEOPROTEIN COMPLEX	2.16488e-11
PROTEIN DOMAIN SPECIFIC BINDING	0.000321956	PROTEOLYSIS	0.000245821	CYTOKINE SECRETION	0.00209974	CELLULAR COMPONENT ASSEMBLY	2.23242e-11
GTPASE ACTIVITY	0.000337216	SENSORY ORGAN DEVELOPMENT	0.000247721	REGULATION OF PH	0.00211763	FATTY ACID OXIDATION	2.27145e-11
BODY FLUID SECRETION	0.000338874	CHEMOKINE ACTIVITY	0.000247781	REGULATION OF NEUROTRANSMITTER LEVELS	0.00212541	GENERAL RNA POLYMERASE II TRANSCRIPTION FACTOR ACTIVITY	2.30301e-11
NUCLEOTIDE KINASE ACTIVITY	0.000339363	REGULATION OF CATALYTIC ACTIVITY	0.000252123	GROWTH FACTOR ACTIVITY	0.00213704	MACROMOLECULAR COMPLEX ASSEMBLY	2.32523e-11
ENDOPLASMIC RETICULUM PART	0.00034153	PROTEIN AMINO ACID AUTOPHOSPHORYLATION	0.000252541	INOSITOL OR PHOSPHATIDYLINOSITOL KINASE ACTIVITY	0.00213704	INTERPHASE	2.51257e-11
MEIOTIC RECOMBINATION	0.000348353	PROTEIN AUTOPROCESSING	0.000252541	REGULATION OF METABOLIC PROCESS	0.00213704	SECRETION BY CELL	2.58958e-11
RNA SPLICINGVIA TRANSESTERIFICATION REACTIONS	0.00034973	UBIQUITIN PROTEIN LIGASE ACTIVITY	0.000252781	CYCLIC NUCLEOTIDE METABOLIC PROCESS	0.0021719	CHROMATIN ASSEMBLY OR DISASSEMBLY	2.87766e-11
PROTEIN COMPLEX ASSEMBLY	0.000352116	PHOSPHOLIPASE C ACTIVITY	0.000255503	REGULATION OF TRANSCRIPTION	0.00217685	ESTABLISHMENT OF PROTEIN LOCALIZATION	3.00047e-11
ICOSANOID METABOLIC PROCESS	0.000353396	EUKARYOTIC TRANSLATION INITIATION FACTOR 3 COMPLEX	0.00025958	ANION CATION SYMPORTER ACTIVITY	0.00219165	PROTEASE INHIBITOR ACTIVITY	3.11902e-11
REGULATION OF CYTOKINE SECRETION	0.000363402	BRAIN DEVELOPMENT	0.000272704	CELL MATRIX JUNCTION	0.00221698	DEFENSE RESPONSE	3.19683e-11
INTERCELLULAR JUNCTION ASSEMBLY	0.000366725	SMALL PROTEIN CONJUGATING ENZYME ACTIVITY	0.000278277	REGULATION OF PROTEIN SECRETION	0.00221698	ENDOMEMBRANE SYSTEM	3.29471e-11
HYDROLASE ACTIVITY ACTING ON GLYCOSYL BONDS	0.000368074	COFACTOR BIOSYNTHETIC PROCESS	0.000287848	RNA HELICASE ACTIVITY	0.00221698	LIGASE ACTIVITY	3.52039e-11
CARBOXYPEPTIDASE ACTIVITY	0.000368792	PROTEIN METHYLTRANSFERASE ACTIVITY	0.000296604	HYDROLASE ACTIVITY ACTING ON CARBON NITROGEN NOT PEPTIDEBONDSIN LINEAR AMIDES	0.00222087	ELECTRON TRANSPORT GO 0006118	3.92919e-11
PROTEIN MATURATION	0.000372144	SPLICEOSOME	0.000305528	NEGATIVE REGULATION OF PROGRAMMED CELL DEATH	0.0022813	RNA SPLICING FACTOR ACTIVITYTRANSESTERIFICATION MECHANISM	3.92919e-11
RESPONSE TO XENOBIOTIC STIMULUS	0.000384289	REGULATION OF ENDOCYTOSIS	0.000309786	SODIUM CHANNEL ACTIVITY	0.00229449	ENDOPLASMIC RETICULUM LUMEN	4.06656e-11
DNA INTEGRITY CHECKPOINT	0.000422283	POSITIVE REGULATION OF PROTEIN AMINO ACID PHOSPHORYLATION	0.000317234	CELL CYCLE CHECKPOINT GO 0000075	0.00229694	CHEMICAL HOMEOSTASIS	4.20479e-11
RESPIRATORY GASEOUS EXCHANGE	0.000432618	PROTEIN POLYUBIQUITINATION	0.00033201	PHOSPHOINOSITIDE BINDING	0.00230236	PROTEIN COMPLEX BINDING	4.20479e-11
MEDIATOR COMPLEX	0.000437924	DEVELOPMENTAL MATURATION	0.000338273	GLUCOSE CATABOLIC PROCESS	0.00235647	CELLULAR MONOVALENT INORGANIC CATION HOMEOSTASIS	4.2416e-11
ENDOPEPTIDASE ACTIVITY	0.000450263	NEGATIVE REGULATION OF PHOSPHATE METABOLIC PROCESS	0.000345304	STRUCTURAL CONSTITUENT OF CYTOSKELETON	0.00237722	TELOMERIC DNA BINDING	4.59679e-11
NEGATIVE REGULATION OF GROWTH	0.000450381	NEGATIVE REGULATION OF PHOSPHORYLATION	0.000345304	RESPONSE TO STRESS	0.00239078	CORTICAL CYTOSKELETON	4.75337e-11
CELL CYCLE PHASE	0.000452044	EMBRYO IMPLANTATION	0.000347957	VOLTAGE GATED POTASSIUM CHANNEL COMPLEX	0.00239697	LOCOMOTORY BEHAVIOR	5.73662e-11
RESPONSE TO LIGHT STIMULUS	0.000452044	CHROMATIN REMODELING COMPLEX	0.00035503	DNA REPLICATION	0.00242295	GROWTH	6.1786e-11
SERINE HYDROLASE ACTIVITY	0.000452044	HELICASE ACTIVITY	0.000355899	CHROMATIN	0.00242493	LIPOPROTEIN METABOLIC PROCESS	6.69949e-11
SERINE TYPE PEPTIDASE ACTIVITY	0.000452044	POSITIVE REGULATION OF CASPASE ACTIVITY	0.000356446	ORGAN MORPHOGENESIS	0.00244346	POSITIVE REGULATION OF RESPONSE TO STIMULUS	6.69949e-11
CELLULAR COMPONENT ASSEMBLY	0.00045726	MAINTENANCE OF CELLULAR LOCALIZATION	0.000356744	CELL PROJECTION PART	0.00247642	RNA BINDING	6.84967e-11
ENZYME REGULATOR ACTIVITY	0.00045726	MAINTENANCE OF CELLULAR PROTEIN LOCALIZATION	0.000356744	STRIATED MUSCLE DEVELOPMENT	0.0026142	METALLOPEPTIDASE ACTIVITY	7.16847e-11
CALCIUM MEDIATED SIGNALING	0.000464278	NEGATIVE REGULATION OF TRANSCRIPTION FROM RNA POLYMERASE II PROMOTER	0.000361464	PROTEIN COMPLEX BINDING	0.002627	NEUROPEPTIDE BINDING	7.26803e-11
OXIDOREDUCTASE ACTIVITY ACTING ON PEROXIDE AS ACCEPTOR	0.000471532	INORGANIC ANION TRANSPORT	0.000367968	PHOSPHATE TRANSMEMBRANE TRANSPORTER ACTIVITY	0.00264215	NEUROPEPTIDE RECEPTOR ACTIVITY	7.26803e-11
SPERMATID DEVELOPMENT	0.000475051	MICROTUBULE ORGANIZING CENTER ORGANIZATION AND BIOGENESIS	0.000367968	DYSTROPHIN ASSOCIATED GLYCOPROTEIN COMPLEX	0.00265808	POSITIVE REGULATION OF CATALYTIC ACTIVITY	7.65145e-11
IMMUNE SYSTEM DEVELOPMENT	0.000476197	PIGMENT BIOSYNTHETIC PROCESS	0.000367968	TRANSMEMBRANE RECEPTOR PROTEIN PHOSPHATASE ACTIVITY	0.00269235	TRANSLATION INITIATION FACTOR ACTIVITY	7.83744e-11
MITOCHONDRION	0.000485491	PIGMENT METABOLIC PROCESS	0.000367968	LIPID BIOSYNTHETIC PROCESS	0.0027453	PROTEIN KINASE BINDING	7.895e-11
REGULATION OF T CELL ACTIVATION	0.000485491	POSITIVE REGULATION OF TRANSPORT	0.000372836	MITOTIC SISTER CHROMATID SEGREGATION	0.00279419	EUKARYOTIC TRANSLATION INITIATION FACTOR 3 COMPLEX	8.23191e-11
NITROGEN COMPOUND CATABOLIC PROCESS	0.00049335	CELLULAR RESPONSE TO NUTRIENT LEVELS	0.000374547	INDUCTION OF APOPTOSIS BY EXTRACELLULAR SIGNALS	0.00280625	TRANSMEMBRANE RECEPTOR PROTEIN SERINE THREONINE KINASE SIGNALING PATHWAY	1.00286e-10
REGULATION OF PROGRAMMED CELL DEATH	0.000496258	RNA METABOLIC PROCESS	0.000382519	HETEROPHILIC CELL ADHESION	0.00281208	CLATHRIN COATED VESICLE	1.04322e-10
CONDENSED NUCLEAR CHROMOSOME	0.000501708	NUCLEAR CHROMATIN	0.000385335	VITAMIN METABOLIC PROCESS	0.0029066	CYTOKINE ACTIVITY	1.07842e-10
DNA DEPENDENT DNA REPLICATION	0.000502632	POSITIVE REGULATION OF BIOLOGICAL PROCESS	0.00038618	TRANSCRIPTION	0.00291141	TRANSFORMING GROWTH FACTOR BETA RECEPTOR SIGNALING PATHWAY	1.25915e-10
CERAMIDE METABOLIC PROCESS	0.00051116	ACTIN POLYMERIZATION AND OR DEPOLYMERIZATION	0.000403503	CHROMOSOME SEGREGATION	0.00291689	RESPIRATORY GASEOUS EXCHANGE	1.26227e-10
ENDODEOXYRIBONUCLEASE ACTIVITY	0.000515537	VACUOLAR MEMBRANE	0.000403503	HORMONE BINDING	0.00291772	MICROTUBULE BINDING	1.37446e-10
TISSUE MORPHOGENESIS	0.000515537	CARBOHYDRATE BINDING	0.00040509	UBIQUITIN LIGASE COMPLEX	0.00292568	PHAGOCYTOSIS	1.42217e-10
POSITIVE REGULATION OF CELLULAR METABOLIC PROCESS	0.000535349	PURINE NUCLEOTIDE BINDING	0.00040509	GLUCOSE METABOLIC PROCESS	0.00299963	REGULATION OF HOMEOSTATIC PROCESS	1.48517e-10
HEMOPOIETIC OR LYMPHOID ORGAN DEVELOPMENT	0.000548069	BASAL LAMINA	0.000405514	OXIDOREDUCTASE ACTIVITY ACTING ON THE ALDEHYDE OR OXO GROUP OF DONORSNAD OR NADP AS ACCEPTOR	0.00302835	TUBULIN BINDING	1.54461e-10
CELLULAR RESPONSE TO STRESS	0.000551305	HETEROCYCLE METABOLIC PROCESS	0.000405514	CELL CYCLE GO 0007049	0.00303163	TRANSFERASE ACTIVITY TRANSFERRING PENTOSYL GROUPS	1.55204e-10
ANTIPORTER ACTIVITY	0.000559665	ESTABLISHMENT OF CELLULAR LOCALIZATION	0.000414592	S ADENOSYLMETHIONINE DEPENDENT METHYLTRANSFERASE ACTIVITY	0.00306889	VIRAL REPRODUCTION	1.67514e-10
SYNAPSE	0.000559665	MAGNESIUM ION BINDING	0.000414592	CYTOKINE AND CHEMOKINE MEDIATED SIGNALING PATHWAY	0.00312657	MICROTUBULE ASSOCIATED COMPLEX	1.76164e-10
CYSTEINE TYPE PEPTIDASE ACTIVITY	0.000570451	EPIDERMAL GROWTH FACTOR RECEPTOR SIGNALING PATHWAY	0.000423122	ATPASE ACTIVITY	0.00313114	CARBOXYLIC ACID TRANSMEMBRANE TRANSPORTER ACTIVITY	1.8801e-10
PML BODY	0.000582851	REGULATION OF CELL CELL ADHESION	0.000428416	NUCLEAR LUMEN	0.00313114	ORGANIC ACID TRANSMEMBRANE TRANSPORTER ACTIVITY	1.8801e-10
TRANSFERASE ACTIVITY TRANSFERRING ACYL GROUPS	0.000593208	REGULATION OF PROTEIN STABILITY	0.000428839	CHROMATIN BINDING	0.00323477	HEMATOPOIETIN INTERFERON CLASSD200 DOMAIN CYTOKINE RECEPTOR ACTIVITY	1.88797e-10
ESTABLISHMENT OF CELLULAR LOCALIZATION	0.000602836	S ADENOSYLMETHIONINE DEPENDENT METHYLTRANSFERASE ACTIVITY	0.000429818	COLLAGEN	0.0033094	AMINO SUGAR METABOLIC PROCESS	2.057e-10
ATP BINDING	0.000608671	PHOSPHORYLATION	0.00043361	PROTEIN COMPLEX	0.0033633	GLUCOSAMINE METABOLIC PROCESS	2.057e-10
ENDOPLASMIC RETICULUM MEMBRANE	0.000608671	VIRAL GENOME REPLICATION	0.00043361	REGULATION OF MEMBRANE POTENTIAL	0.00338169	HEMATOPOIETIN INTERFERON CLASSD200 DOMAIN CYTOKINE RECEPTOR BINDING	2.26071e-10
CHROMATIN REMODELING COMPLEX	0.000609488	RAS PROTEIN SIGNAL TRANSDUCTION	0.000434347	REGULATION OF CELLULAR PROTEIN METABOLIC PROCESS	0.00340803	VESICLE MEDIATED TRANSPORT	2.41215e-10
RAS PROTEIN SIGNAL TRANSDUCTION	0.000609488	REGULATION OF TRANSPORT	0.000444548	TRANSCRIPTION FACTOR COMPLEX	0.00343979	REGULATION OF RESPONSE TO STIMULUS	2.60447e-10
PROTEIN KINASE REGULATOR ACTIVITY	0.000617135	CELLULAR HOMEOSTASIS	0.00045661	RIBOSOME BIOGENESIS AND ASSEMBLY	0.00346557	CHROMATIN BINDING	2.6741e-10
PROTEIN EXPORT FROM NUCLEUS	0.000621057	MACROMOLECULAR COMPLEX	0.00045661	RRNA METABOLIC PROCESS	0.00346557	STRUCTURAL CONSTITUENT OF CYTOSKELETON	2.75461e-10
PROTEIN TYROSINE PHOSPHATASE ACTIVITY	0.000629939	PROTEIN FOLDING	0.000459347	RRNA PROCESSING	0.00346557	TRANSFERASE ACTIVITY TRANSFERRING GLYCOSYL GROUPS	3.31529e-10
MICROTUBULE ASSOCIATED COMPLEX	0.000636324	POSITIVE REGULATION OF PEPTIDYL TYROSINE PHOSPHORYLATION	0.000460333	POSITIVE REGULATION OF EPITHELIAL CELL PROLIFERATION	0.00353939	PROTEIN DOMAIN SPECIFIC BINDING	3.56e-10
NEGATIVE REGULATION OF PHOSPHATE METABOLIC PROCESS	0.000636324	ACTIN FILAMENT BINDING	0.000488493	CELLULAR LOCALIZATION	0.00356643	BASOLATERAL PLASMA MEMBRANE	3.7871e-10
NEGATIVE REGULATION OF PHOSPHORYLATION	0.000636324	NUCLEAR PART	0.00049061	DNA DAMAGE RESPONSESIGNAL TRANSDUCTION RESULTING IN INDUCTION OF APOPTOSIS	0.00359496	NEUROTRANSMITTER RECEPTOR ACTIVITY	3.7871e-10
CIRCADIAN RHYTHM	0.000637898	PROTEIN KINASE CASCADE	0.000506081	REGULATION OF RHO PROTEIN SIGNAL TRANSDUCTION	0.0036057	WOUND HEALING	3.91653e-10
PHOSPHATE TRANSMEMBRANE TRANSPORTER ACTIVITY	0.000638115	CELL CYCLE PROCESS	0.000506587	STEROID DEHYDROGENASE ACTIVITY	0.0036057	POSITIVE REGULATION OF CELLULAR PROTEIN METABOLIC PROCESS	4.00455e-10
RESPONSE TO RADIATION	0.000651252	MACROMOLECULAR COMPLEX DISASSEMBLY	0.000506587	POSITIVE REGULATION OF CELLULAR PROTEIN METABOLIC PROCESS	0.00362109	DNA FRAGMENTATION DURING APOPTOSIS	4.24079e-10
MITOCHONDRIAL RIBOSOME	0.00065405	PROTEIN COMPLEX DISASSEMBLY	0.000506587	ER NUCLEAR SIGNALING PATHWAY	0.00362554	ACTIN FILAMENT BINDING	4.70385e-10
ORGANELLAR RIBOSOME	0.00065405	LIPID TRANSPORT	0.000506641	TRANSCRIPTION FROM RNA POLYMERASE III PROMOTER	0.00369763	RESPONSE TO WOUNDING	4.7801e-10
CHROMOSOMEPERICENTRIC REGION	0.000670674	NEGATIVE REGULATION OF BIOSYNTHETIC PROCESS	0.000506717	DETECTION OF BIOTIC STIMULUS	0.00373574	G PROTEIN SIGNALING ADENYLATE CYCLASE INHIBITING PATHWAY	5.23799e-10
HOMEOSTATIC PROCESS	0.000670674	NEGATIVE REGULATION OF CELLULAR BIOSYNTHETIC PROCESS	0.000506717	NUCLEOTIDE KINASE ACTIVITY	0.00373574	SYNAPTIC VESICLE	5.59085e-10
ORGANELLE OUTER MEMBRANE	0.000670674	INTERLEUKIN RECEPTOR ACTIVITY	0.000510985	REGULATION OF NUCLEOBASENUCLEOSIDENUCLEOTIDE AND NUCLEIC ACID METABOLIC PROCESS	0.00373574	PROTEIN FOLDING	5.71211e-10
OUTER MEMBRANE	0.000670674	SKELETAL MUSCLE DEVELOPMENT	0.00053449	ADAPTIVE IMMUNE RESPONSE GO 0002460	0.00384563	TUBE MORPHOGENESIS	6.37817e-10
REGULATION OF APOPTOSIS	0.000689458	BASE EXCISION REPAIR	0.000538188	CELLULAR BIOSYNTHETIC PROCESS	0.00399215	IMMUNE SYSTEM PROCESS	6.75539e-10
REGIONALIZATION	0.000695572	PML BODY	0.000538715	CARBOHYDRATE TRANSPORT	0.0040965	EXOPEPTIDASE ACTIVITY	7.18487e-10
POSITIVE REGULATION OF METABOLIC PROCESS	0.000699028	GROWTH CONE	0.000539714	REGULATION OF DEFENSE RESPONSE	0.00412036	CELL PROJECTION PART	7.66001e-10
OVULATION CYCLE	0.00071125	CELL CYCLE PHASE	0.000541883	ELECTRON CARRIER ACTIVITY	0.00414627	EMBRYONIC MORPHOGENESIS	8.0791e-10
REGULATION OF HORMONE SECRETION	0.000720931	DNA REPLICATION	0.000552082	VESICLE MEDIATED TRANSPORT	0.00427535	EXOCYTOSIS	9.55284e-10
NUCLEAR PART	0.000725498	INSULIN LIKE GROWTH FACTOR RECEPTOR BINDING	0.000559071	DNA CATABOLIC PROCESS	0.00428852	ATP DEPENDENT DNA HELICASE ACTIVITY	9.76877e-10
CYTOKINE SECRETION	0.000741261	ENDOPLASMIC RETICULUM MEMBRANE	0.000561124	NEURON APOPTOSIS	0.00430007	COPPER ION BINDING	9.76877e-10
REGULATION OF DNA METABOLIC PROCESS	0.0007603	MACROMOLECULE LOCALIZATION	0.000561124	PROTEIN DNA COMPLEX ASSEMBLY	0.00430007	CELL MATRIX ADHESION	1.035e-09
ESTABLISHMENT AND OR MAINTENANCE OF CELL POLARITY	0.000765585	REGULATED SECRETORY PATHWAY	0.000567235	CELLULAR RESPONSE TO NUTRIENT LEVELS	0.00435691	CELL SUBSTRATE ADHESION	1.035e-09
NUCLEAR CHROMATIN	0.000768902	ACTIVATION OF PROTEIN KINASE ACTIVITY	0.000576472	VOLTAGE GATED SODIUM CHANNEL ACTIVITY	0.00449999	CELL STRUCTURE DISASSEMBLY DURING APOPTOSIS	1.14487e-09
REPLICATION FORK	0.000776461	REGULATION OF PROTEIN MODIFICATION PROCESS	0.000585139	PROTEASOME COMPLEX	0.0045594	CELLULAR DEFENSE RESPONSE	1.15967e-09
SERINE TYPE ENDOPEPTIDASE ACTIVITY	0.000776461	L AMINO ACID TRANSMEMBRANE TRANSPORTER ACTIVITY	0.000586778	LEUKOCYTE CHEMOTAXIS	0.00460466	VIRAL REPRODUCTIVE PROCESS	1.16064e-09
CELL PROJECTION	0.000789369	AXONOGENESIS	0.000588812	LEUKOCYTE MIGRATION	0.00466496	RESPONSE TO OXIDATIVE STRESS	1.31944e-09
M PHASE	0.000791853	INORGANIC CATION TRANSMEMBRANE TRANSPORTER ACTIVITY	0.000590838	HEART DEVELOPMENT	0.00467658	DNA PACKAGING	1.35724e-09
REGULATION OF CHROMOSOME ORGANIZATION AND BIOGENESIS	0.000792924	NUCLEOLUS	0.000599734	EXCRETION	0.00482769	NUCLEAR REPLICATION FORK	1.44307e-09
NEGATIVE REGULATION OF PROGRAMMED CELL DEATH	0.000802841	RAS GTPASE BINDING	0.000603586	HYDROLASE ACTIVITY HYDROLYZING O GLYCOSYL COMPOUNDS	0.00484406	DYSTROPHIN ASSOCIATED GLYCOPROTEIN COMPLEX	1.46348e-09
MUSCLE DEVELOPMENT	0.000831725	CELLULAR PROTEIN CATABOLIC PROCESS	0.000607342	IMMUNE EFFECTOR PROCESS	0.00487335	AMINE RECEPTOR ACTIVITY	1.47613e-09
CELLULAR MACROMOLECULE CATABOLIC PROCESS	0.000837367	PROTEIN STABILIZATION	0.000607958	INTERLEUKIN RECEPTOR ACTIVITY	0.00487335	DENDRITE	1.4998e-09
POSITIVE REGULATION OF MULTICELLULAR ORGANISMAL PROCESS	0.000842533	CELL CYCLE CHECKPOINT GO 0000075	0.000609656	EPIDERMAL GROWTH FACTOR RECEPTOR SIGNALING PATHWAY	0.00489708	LIPOPROTEIN BIOSYNTHETIC PROCESS	1.53956e-09
POSITIVE REGULATION OF LYMPHOCYTE ACTIVATION	0.000848379	VESICLE LOCALIZATION	0.000609656	OXIDOREDUCTASE ACTIVITY ACTING ON THE CH CH GROUP OF DONORS	0.00507497	PROTEIN AMINO ACID LIPIDATION	1.53956e-09
SOLUBLE FRACTION	0.000886594	N METHYLTRANSFERASE ACTIVITY	0.000616022	RNA METABOLIC PROCESS	0.00515707	DEAMINASE ACTIVITY	1.54414e-09
SYNAPSE ORGANIZATION AND BIOGENESIS	0.000907661	PURINE RIBONUCLEOTIDE BINDING	0.000616022	REGULATION OF BODY FLUID LEVELS	0.00517479	TRANSLATIONAL INITIATION	2.04542e-09
NUCLEOSIDE TRIPHOSPHATASE ACTIVITY	0.000917149	CYTOKINE BINDING	0.000626975	DETECTION OF STIMULUS INVOLVED IN SENSORY PERCEPTION	0.00521306	HEMOSTASIS	2.08836e-09
HYDROLASE ACTIVITY ACTING ON CARBON NITROGEN NOT PEPTIDEBONDSIN CYCLIC AMIDINES	0.000936118	DENDRITE	0.000628893	REGULATION OF RAS PROTEIN SIGNAL TRANSDUCTION	0.00522243	GLUTAMATE SIGNALING PATHWAY	2.08864e-09
POSITIVE REGULATION OF CELLULAR PROTEIN METABOLIC PROCESS	0.000940618	SPINDLE ORGANIZATION AND BIOGENESIS	0.000634985	PHOSPHORYLATION	0.00523693	SUGAR BINDING	2.08864e-09
ACTIVE TRANSMEMBRANE TRANSPORTER ACTIVITY	0.00094609	SMALL CONJUGATING PROTEIN LIGASE ACTIVITY	0.000637122	MEMBRANE ENCLOSED LUMEN	0.00525011	LATE ENDOSOME	2.09494e-09
ALDO KETO REDUCTASE ACTIVITY	0.00094609	CYTOPLASMIC VESICLE	0.000641894	ORGANELLE LUMEN	0.00525011	CELL CYCLE ARREST GO 0007050	2.29339e-09
HELICASE ACTIVITY	0.000959217	CYTOPLASMIC MEMBRANE BOUND VESICLE	0.000643574	REGULATION OF CYTOKINE SECRETION	0.00526214	G1 S TRANSITION OF MITOTIC CELL CYCLE	2.38281e-09
TRANSCRIPTION INITIATION	0.000972726	NEGATIVE REGULATION OF SECRETION	0.000644153	MITOTIC CELL CYCLE	0.00526298	SPERM MOTILITY	2.40648e-09
TISSUE REMODELING	0.000979332	SECRETORY PATHWAY	0.000644253	PHOSPHOLIPASE A2 ACTIVITY	0.00526955	CONDENSED NUCLEAR CHROMOSOME	2.41554e-09
NUCLEOBASENUCLEOSIDE AND NUCLEOTIDE METABOLIC PROCESS	0.00100301	POSITIVE REGULATION OF JNK ACTIVITY	0.000657847	MITOCHONDRIAL TRANSPORT	0.00537574	REGULATION OF I KAPPAB KINASE NF KAPPAB CASCADE	2.50871e-09
PROTEIN RNA COMPLEX ASSEMBLY	0.00104961	ANCHORED TO MEMBRANE	0.000670602	WOUND HEALING	0.0054574	TRANSFERASE ACTIVITY TRANSFERRING ACYL GROUPS	2.51133e-09
NEGATIVE REGULATION OF DEVELOPMENTAL PROCESS	0.00105901	ANCHORED TO PLASMA MEMBRANE	0.000670602	PROTEIN PROCESSING	0.00549844	COFACTOR BIOSYNTHETIC PROCESS	2.6412e-09
TRNA METABOLIC PROCESS	0.00106439	SISTER CHROMATID SEGREGATION	0.000680432	ESTABLISHMENT OF CELLULAR LOCALIZATION	0.00550536	CELL MATRIX JUNCTION	2.72645e-09
NICOTINIC ACETYLCHOLINE ACTIVATED CATION SELECTIVE CHANNEL ACTIVITY	0.00106458	GOLGI VESICLE TRANSPORT	0.000684323	PROGRAMMED CELL DEATH	0.00551984	CELL SUBSTRATE ADHERENS JUNCTION	2.72645e-09
NICOTINIC ACETYLCHOLINE GATED RECEPTOR CHANNEL COMPLEX	0.00106458	TRANSCRIPTION FROM RNA POLYMERASE III PROMOTER	0.000686093	TRANSLATIONAL INITIATION	0.00551984	FOCAL ADHESION	2.72645e-09
BRAIN DEVELOPMENT	0.00111296	ADAPTIVE IMMUNE RESPONSE GO 0002460	0.000697173	NEGATIVE REGULATION OF DNA REPLICATION	0.0056076	SECONDARY ACTIVE TRANSMEMBRANE TRANSPORTER ACTIVITY	2.74218e-09
CELLULAR RESPONSE TO EXTRACELLULAR STIMULUS	0.00112268	CELLULAR PROTEIN COMPLEX DISASSEMBLY	0.000706184	ENDOPLASMIC RETICULUM	0.00579439	CARBON CARBON LYASE ACTIVITY	2.82211e-09
DYSTROPHIN ASSOCIATED GLYCOPROTEIN COMPLEX	0.00112666	METALLOENDOPEPTIDASE ACTIVITY	0.000711038	NEGATIVE REGULATION OF APOPTOSIS	0.00593639	MITOCHONDRION ORGANIZATION AND BIOGENESIS	2.92308e-09
FATTY ACID BETA OXIDATION	0.00113227	MYOBLAST DIFFERENTIATION	0.000717613	PML BODY	0.0060049	PEPTIDYL TYROSINE MODIFICATION	3.17492e-09
MITOCHONDRIAL OUTER MEMBRANE	0.00118503	CELL DEVELOPMENT	0.00072415	POSITIVE REGULATION OF IMMUNE SYSTEM PROCESS	0.0060049	CYSTEINE TYPE PEPTIDASE ACTIVITY	3.50519e-09
CYTOKINE AND CHEMOKINE MEDIATED SIGNALING PATHWAY	0.00118656	IMMUNE EFFECTOR PROCESS	0.000741267	GLYCOSPHINGOLIPID METABOLIC PROCESS	0.0060778	MEMBRANE FUSION	3.52954e-09
RIBONUCLEASE ACTIVITY	0.00122087	ONE CARBON COMPOUND METABOLIC PROCESS	0.000753713	CELL SOMA	0.00612668	LYASE ACTIVITY	3.70533e-09
HETEROPHILIC CELL ADHESION	0.00124052	ANTI APOPTOSIS	0.000768129	N METHYLTRANSFERASE ACTIVITY	0.00616943	INFLAMMATORY RESPONSE	3.80202e-09
RIBOSOME	0.00124482	ORGAN MORPHOGENESIS	0.00077932	GENERATION OF A SIGNAL INVOLVED IN CELL CELL SIGNALING	0.00620437	MICROSOME	4.34091e-09
M PHASE OF MITOTIC CELL CYCLE	0.00132147	NUCLEOTIDE BINDING	0.000784518	POSITIVE REGULATION OF PROTEIN METABOLIC PROCESS	0.00628373	VESICULAR FRACTION	4.34091e-09
RESPONSE TO DRUG	0.00133791	REGULATION OF CELL ADHESION	0.000796207	PROTEIN FOLDING	0.00646767	MEIOTIC CELL CYCLE	4.51262e-09
POSITIVE REGULATION OF IMMUNE SYSTEM PROCESS	0.00136909	M PHASE	0.000797838	PROTEIN POLYUBIQUITINATION	0.00657156	CHROMATIN ASSEMBLY	4.63884e-09
AMINE BINDING	0.00137932	DEAMINASE ACTIVITY	0.00081925	CYTOKINE PRODUCTION	0.00660194	POSITIVE REGULATION OF PROTEIN METABOLIC PROCESS	4.89734e-09
RECEPTOR SIGNALING PROTEIN SERINE THREONINE KINASE ACTIVITY	0.00140195	RESPONSE TO BACTERIUM	0.00081925	NEGATIVE REGULATION OF RNA METABOLIC PROCESS	0.00660194	REGULATION OF RESPONSE TO EXTERNAL STIMULUS	5.35638e-09
ANCHORED TO MEMBRANE	0.00141332	NF KAPPAB BINDING	0.000825068	NEGATIVE REGULATION OF TRANSCRIPTION DNA DEPENDENT	0.00660194	CELL PROJECTION	5.44855e-09
ANCHORED TO PLASMA MEMBRANE	0.00141332	NEGATIVE REGULATION OF DNA REPLICATION	0.000841685	TISSUE DEVELOPMENT	0.00662757	POTASSIUM ION TRANSPORT	5.48772e-09
TASTE RECEPTOR ACTIVITY	0.00141332	REGULATION OF JNK ACTIVITY	0.000845921	NUCLEOBASENUCLEOSIDENUCLEOTIDE AND NUCLEIC ACID TRANSPORT	0.00670236	NEURITE DEVELOPMENT	5.57608e-09
REGULATION OF TRANSFERASE ACTIVITY	0.00142616	ATP DEPENDENT RNA HELICASE ACTIVITY	0.000848381	INSULIN LIKE GROWTH FACTOR RECEPTOR BINDING	0.00672451	INTERPHASE OF MITOTIC CELL CYCLE	5.94846e-09
AMINO ACID DERIVATIVE METABOLIC PROCESS	0.00144515	RECEPTOR COMPLEX	0.000854	DNA DIRECTED RNA POLYMERASEII HOLOENZYME	0.00672856	INOSITOL OR PHOSPHATIDYLINOSITOL PHOSPHODIESTERASE ACTIVITY	5.99453e-09
KINASE BINDING	0.00144515	VESICLE	0.000854	INTRACELLULAR SIGNALING CASCADE	0.00672856	PROTEIN TARGETING	5.99808e-09
PROGRAMMED CELL DEATH	0.00147176	LIPID BIOSYNTHETIC PROCESS	0.000862823	METHYLTRANSFERASE ACTIVITY	0.00684762	ENVELOPE	6.17956e-09
REGULATION OF KINASE ACTIVITY	0.00148513	CELLULAR CATABOLIC PROCESS	0.000875451	METABOTROPIC GLUTAMATEGABA B LIKE RECEPTOR ACTIVITY	0.00699881	ORGANELLE ENVELOPE	6.17956e-09
REGULATION OF PROTEIN KINASE ACTIVITY	0.00148513	VACUOLAR TRANSPORT	0.000886123	BASOLATERAL PLASMA MEMBRANE	0.00722962	CARBOHYDRATE TRANSPORT	7.17521e-09
NUCLEOBASENUCLEOSIDENUCLEOTIDE AND NUCLEIC ACID TRANSPORT	0.00156337	VACUOLAR PART	0.000886559	DEACETYLASE ACTIVITY	0.00746978	VASCULATURE DEVELOPMENT	7.58093e-09
HYDROLASE ACTIVITY ACTING ON CARBON NITROGEN NOT PEPTIDEBONDSIN LINEAR AMIDES	0.00156384	VESICLE MEDIATED TRANSPORT	0.000896208	PROTEIN COMPLEX ASSEMBLY	0.0079242	NEUROTRANSMITTER SECRETION	7.58515e-09
MEIOSIS I	0.00161036	GTPASE BINDING	0.000915407	CARBOHYDRATE BINDING	0.00799108	REGULATED SECRETORY PATHWAY	7.58515e-09
CYSTEINE TYPE ENDOPEPTIDASE ACTIVITY	0.00167031	NEGATIVE REGULATION OF RESPONSE TO STIMULUS	0.000937996	DNA INTEGRITY CHECKPOINT	0.00817865	SMALL PROTEIN CONJUGATING ENZYME ACTIVITY	8.02398e-09
HISTONE MODIFICATION	0.00167646	NUCLEOBASENUCLEOSIDENUCLEOTIDE AND NUCLEIC ACID METABOLIC PROCESS	0.000957356	GLUTATHIONE TRANSFERASE ACTIVITY	0.00822574	RNA POLYMERASE II TRANSCRIPTION FACTOR ACTIVITYENHANCER BINDING	8.124e-09
NEGATIVE REGULATION OF APOPTOSIS	0.00168859	CHROMATIN REMODELING	0.000972764	GENERAL RNA POLYMERASE II TRANSCRIPTION FACTOR ACTIVITY	0.00822704	POSITIVE REGULATION OF TRANSFERASE ACTIVITY	8.82908e-09
DOUBLE STRAND BREAK REPAIR	0.00169447	SPECIFIC RNA POLYMERASE II TRANSCRIPTION FACTOR ACTIVITY	0.000975123	RNA DEPENDENT ATPASE ACTIVITY	0.00833748	FATTY ACID BETA OXIDATION	9.27917e-09
MITOTIC CELL CYCLE CHECKPOINT	0.00169986	PROTEIN UBIQUITINATION	0.00097958	POSITIVE REGULATION OF CELLULAR PROCESS	0.00847057	CYTOKINE BINDING	9.4206e-09
METALLOPEPTIDASE ACTIVITY	0.0017205	REGULATION OF DEFENSE RESPONSE	0.0010009	RESPONSE TO HYPOXIA	0.00855213	INTRACELLULAR PROTEIN TRANSPORT	9.6282e-09
CELLULAR BIOSYNTHETIC PROCESS	0.00174635	REGULATION OF PROTEIN AMINO ACID PHOSPHORYLATION	0.0010363	COLLAGEN BINDING	0.00855636	LIGASE ACTIVITY FORMING CARBON NITROGEN BONDS	9.81169e-09
GOLGI VESICLE TRANSPORT	0.00175512	GLAND DEVELOPMENT	0.00104536	COFACTOR METABOLIC PROCESS	0.00860037	CERAMIDE METABOLIC PROCESS	1.01013e-08
HYDROLASE ACTIVITY ACTING ON ACID ANHYDRIDES	0.00175542	MEMBRANE BOUND VESICLE	0.00105606	GLYCOPROTEIN CATABOLIC PROCESS	0.00860037	SPHINGOID METABOLIC PROCESS	1.01013e-08
ENDOMEMBRANE SYSTEM	0.00177362	REGULATION OF TRANSFORMING GROWTH FACTOR BETA RECEPTOR SIGNALING PATHWAY	0.00105606	CHROMOSOMEPERICENTRIC REGION	0.00860168	INTEGRAL TO ORGANELLE MEMBRANE	1.02722e-08
CARBONATE DEHYDRATASE ACTIVITY	0.00177905	GLYCOPROTEIN CATABOLIC PROCESS	0.00105895	NUCLEUS	0.00870161	INTRINSIC TO ORGANELLE MEMBRANE	1.02722e-08
POSITIVE REGULATION OF PROTEIN METABOLIC PROCESS	0.00180992	CELL MATRIX ADHESION	0.00107973	RESPONSE TO CARBOHYDRATE STIMULUS	0.00877467	PROTEIN SECRETION	1.02752e-08
LIPID TRANSPORT	0.00181872	REGULATION OF NUCLEOCYTOPLASMIC TRANSPORT	0.00108257	INORGANIC CATION TRANSMEMBRANE TRANSPORTER ACTIVITY	0.00879746	VOLTAGE GATED POTASSIUM CHANNEL ACTIVITY	1.02819e-08
DNA DAMAGE RESPONSESIGNAL TRANSDUCTION RESULTING IN INDUCTION OF APOPTOSIS	0.00182635	TUBE DEVELOPMENT	0.00108346	POSITIVE REGULATION OF CELLULAR METABOLIC PROCESS	0.00879746	MICROBODY	1.0586e-08
ELECTRON TRANSPORT GO 0006118	0.00184461	POSITIVE REGULATION OF IMMUNE RESPONSE	0.00109423	NUCLEAR ENVELOPE ENDOPLASMIC RETICULUM NETWORK	0.0088274	PEROXISOME	1.0586e-08
INTERFERON GAMMA PRODUCTION	0.00184861	POSITIVE REGULATION OF TRANSFERASE ACTIVITY	0.00109689	KINASE INHIBITOR ACTIVITY	0.00888077	MITOCHONDRIAL MEMBRANE ORGANIZATION AND BIOGENESIS	1.19055e-08
PYROPHOSPHATASE ACTIVITY	0.00185535	POSITIVE REGULATION OF DEVELOPMENTAL PROCESS	0.00111265	PROTEIN KINASE INHIBITOR ACTIVITY	0.00888077	REGULATION OF MITOTIC CELL CYCLE	1.19098e-08
APOPTOSIS GO	0.00187938	INTERLEUKIN BINDING	0.00112534	VOLTAGE GATED POTASSIUM CHANNEL ACTIVITY	0.00888077	MITOCHONDRIAL TRANSPORT	1.20591e-08
POSITIVE REGULATION OF NUCLEOBASENUCLEOSIDENUCLEOTIDE AND NUCLEIC ACID METABOLIC PROCESS	0.00187938	ANTIPORTER ACTIVITY	0.00116222	POSITIVE REGULATION OF MULTICELLULAR ORGANISMAL PROCESS	0.00899937	SULFUR METABOLIC PROCESS	1.21645e-08
ANDROGEN RECEPTOR SIGNALING PATHWAY	0.00188926	RNA POLYMERASE II TRANSCRIPTION FACTOR ACTIVITYENHANCER BINDING	0.00116475	L AMINO ACID TRANSMEMBRANE TRANSPORTER ACTIVITY	0.00909777	REGULATION OF SIGNAL TRANSDUCTION	1.23001e-08
MEMBRANE ORGANIZATION AND BIOGENESIS	0.00197014	POSITIVE REGULATION OF PROTEIN SECRETION	0.00117731	LIPID CATABOLIC PROCESS	0.00918884	ORGANELLE MEMBRANE	1.24372e-08
CYTOKINE PRODUCTION	0.00197437	TISSUE MORPHOGENESIS	0.00117815	NEGATIVE REGULATION OF TRANSCRIPTION	0.00919165	GLUCOSE CATABOLIC PROCESS	1.32393e-08
TRANSFERASE ACTIVITY TRANSFERRING GROUPS OTHER THAN AMINO ACYL GROUPS	0.00197877	PROTEIN TARGETING TO MEMBRANE	0.0011789	POTASSIUM CHANNEL ACTIVITY	0.00921704	POSITIVE REGULATION OF SIGNAL TRANSDUCTION	1.38114e-08
GENERAL RNA POLYMERASE II TRANSCRIPTION FACTOR ACTIVITY	0.00201871	CATABOLIC PROCESS	0.00119044	ORGANELLE PART	0.00925972	PROTEIN TRANSPORT	1.42691e-08
RESPONSE TO NUTRIENT	0.00207315	PEPTIDYL TYROSINE MODIFICATION	0.00119167	RESPONSE TO RADIATION	0.00961109	BRAIN DEVELOPMENT	1.50908e-08
RNA SPLICING FACTOR ACTIVITYTRANSESTERIFICATION MECHANISM	0.00211081	LEUKOCYTE CHEMOTAXIS	0.00119565	POSITIVE REGULATION OF TRANSLATION	0.00961847	SMALL GTPASE BINDING	1.69071e-08
POSITIVE REGULATION OF IMMUNE RESPONSE	0.00211722	VIRAL REPRODUCTIVE PROCESS	0.00120755	ENDOMEMBRANE SYSTEM	0.00963805	DEPHOSPHORYLATION	1.74095e-08
POSITIVE REGULATION OF TRANSCRIPTION	0.00215607	CELL PROJECTION	0.00121128	TRANSFERASE ACTIVITY TRANSFERRING ONE CARBON GROUPS	0.009948	REGULATION OF CELL GROWTH	1.78045e-08
POST GOLGI VESICLE MEDIATED TRANSPORT	0.00217682	LIGASE ACTIVITY FORMING CARBON NITROGEN BONDS	0.00124263	APOPTOSIS GO	0.0100813	BLOOD COAGULATION	1.99364e-08
APICAL PART OF CELL	0.00227644	NEGATIVE REGULATION OF NUCLEOBASENUCLEOSIDENUCLEOTIDE AND NUCLEIC ACID METABOLIC PROCESS	0.00124625	PHOSPHATASE BINDING	0.0100813	COAGULATION	1.99364e-08
HYDROGEN ION TRANSMEMBRANE TRANSPORTER ACTIVITY	0.00230156	GENERAL RNA POLYMERASE II TRANSCRIPTION FACTOR ACTIVITY	0.00125955	POSITIVE REGULATION OF METABOLIC PROCESS	0.0101159	UDP GLYCOSYLTRANSFERASE ACTIVITY	2.0547e-08
ATP DEPENDENT HELICASE ACTIVITY	0.00230759	INTRINSIC TO ORGANELLE MEMBRANE	0.00127515	SISTER CHROMATID SEGREGATION	0.0102535	ER NUCLEAR SIGNALING PATHWAY	2.13925e-08
SECONDARY ACTIVE TRANSMEMBRANE TRANSPORTER ACTIVITY	0.00239768	TRANSCRIPTION FACTOR TFIID COMPLEX	0.00127806	ATPASE ACTIVITY COUPLED	0.0102866	EXTRACELLULAR STRUCTURE ORGANIZATION AND BIOGENESIS	2.13925e-08
MULTI ORGANISM PROCESS	0.00240571	STRUCTURAL CONSTITUENT OF CYTOSKELETON	0.00128166	REGULATION OF CYTOKINE BIOSYNTHETIC PROCESS	0.0106015	POSITIVE REGULATION OF TRANSCRIPTION FROM RNA POLYMERASE II PROMOTER	2.29236e-08
REGULATION OF PROTEIN STABILITY	0.00241407	GLUTAMINE FAMILY AMINO ACID METABOLIC PROCESS	0.00128282	NEGATIVE REGULATION OF CELLULAR METABOLIC PROCESS	0.0110293	CYTOPLASMIC MEMBRANE BOUND VESICLE	2.47621e-08
RESPONSE TO DNA DAMAGE STIMULUS	0.00243615	NEUROPEPTIDE SIGNALING PATHWAY	0.0012837	REGULATION OF G PROTEIN COUPLED RECEPTOR PROTEIN SIGNALING PATHWAY	0.0110902	UNFOLDED PROTEIN BINDING	2.60049e-08
SKELETAL MUSCLE DEVELOPMENT	0.00245434	NUCLEOTIDE BIOSYNTHETIC PROCESS	0.00133041	NUCLEOBASENUCLEOSIDENUCLEOTIDE AND NUCLEIC ACID METABOLIC PROCESS	0.011162	NITROGEN COMPOUND CATABOLIC PROCESS	2.67726e-08
EXTRACELLULAR STRUCTURE ORGANIZATION AND BIOGENESIS	0.00265808	DEACETYLASE ACTIVITY	0.00136632	SYNAPTIC VESICLE	0.0112459	INOSITOL OR PHOSPHATIDYLINOSITOL KINASE ACTIVITY	2.94483e-08
MONOCARBOXYLIC ACID TRANSMEMBRANE TRANSPORTER ACTIVITY	0.00266263	MITOCHONDRION	0.00141191	CYTOKINE BIOSYNTHETIC PROCESS	0.0113188	ANATOMICAL STRUCTURE FORMATION	3.03413e-08
VACUOLE	0.00266263	REGULATION OF MOLECULAR FUNCTION	0.00142616	CYTOKINE METABOLIC PROCESS	0.0113188	REGULATION OF PROTEIN STABILITY	3.04371e-08
LIPID KINASE ACTIVITY	0.00266347	INTEGRAL TO ORGANELLE MEMBRANE	0.00144977	DEPHOSPHORYLATION	0.0114817	UBIQUITIN PROTEIN LIGASE ACTIVITY	3.09025e-08
GTP BINDING	0.00279713	DYSTROPHIN ASSOCIATED GLYCOPROTEIN COMPLEX	0.00146078	S PHASE	0.0115821	RESPONSE TO LIGHT STIMULUS	3.10651e-08
GUANYL NUCLEOTIDE BINDING	0.00279713	ACTIN FILAMENT	0.00151259	INTRACELLULAR ORGANELLE PART	0.0116094	POTASSIUM CHANNEL ACTIVITY	3.3093e-08
PYRIMIDINE NUCLEOTIDE METABOLIC PROCESS	0.00282263	REGULATION OF IMMUNE RESPONSE	0.00151259	REGULATION OF ENDOCYTOSIS	0.0116094	ESTABLISHMENT OF ORGANELLE LOCALIZATION	3.34943e-08
CELL ACTIVATION	0.00289133	POSITIVE REGULATION OF PHOSPHORYLATION	0.00151276	POSITIVE REGULATION OF TRANSCRIPTION FROM RNA POLYMERASE II PROMOTER	0.0118116	REGULATION OF TRANSLATION	3.39274e-08
STRUCTURAL CONSTITUENT OF CYTOSKELETON	0.00293898	INTRACELLULAR TRANSPORT	0.00154295	MONOCARBOXYLIC ACID TRANSPORT	0.0119827	NEGATIVE REGULATION OF CELL DIFFERENTIATION	3.53482e-08
STEROID DEHYDROGENASE ACTIVITY	0.00303834	DEPHOSPHORYLATION	0.00155231	REGULATION OF TRANSFORMING GROWTH FACTOR BETA RECEPTOR SIGNALING PATHWAY	0.0120174	I KAPPAB KINASE NF KAPPAB CASCADE	3.5505e-08
CELL PROJECTION PART	0.00304769	POSITIVE REGULATION OF PHOSPHATE METABOLIC PROCESS	0.00155811	SODIUM ION TRANSPORT	0.0124718	ACETYLCHOLINE BINDING	3.76301e-08
APOPTOTIC PROGRAM	0.00309331	REGULATION OF BLOOD PRESSURE	0.00158075	CELLULAR LIPID CATABOLIC PROCESS	0.0125894	CYTOPLASMIC VESICLE	3.83093e-08
NEGATIVE REGULATION OF HYDROLASE ACTIVITY	0.00309331	HEME BIOSYNTHETIC PROCESS	0.00158256	CERAMIDE METABOLIC PROCESS	0.0127329	NUCLEAR PORE	3.97366e-08
SUGAR BINDING	0.00315586	HEME METABOLIC PROCESS	0.00158256	UBIQUITIN PROTEIN LIGASE ACTIVITY	0.012827	STRESS ACTIVATED PROTEIN KINASE SIGNALING PATHWAY	4.43394e-08
PEPTIDE BINDING	0.00320216	CORTICAL CYTOSKELETON	0.00158656	RESPONSE TO DRUG	0.0129901	ACETYLTRANSFERASE ACTIVITY	4.53018e-08
CYTOSOL	0.00328182	PROTEIN LOCALIZATION	0.00158812	SMALL PROTEIN CONJUGATING ENZYME ACTIVITY	0.013041	SYMPORTER ACTIVITY	4.65135e-08
REGULATION OF GROWTH	0.00331175	VOLTAGE GATED SODIUM CHANNEL ACTIVITY	0.00160091	PROTEIN AMINO ACID DEPHOSPHORYLATION	0.0131501	INTERMEDIATE FILAMENT	4.7021e-08
IMMUNOLOGICAL SYNAPSE	0.00331629	RIBONUCLEOPROTEIN BINDING	0.00165489	MEMBRANE ORGANIZATION AND BIOGENESIS	0.013199	INTERMEDIATE FILAMENT CYTOSKELETON	4.7021e-08
REGULATION OF RAS GTPASE ACTIVITY	0.00343486	ATPASE ACTIVITY COUPLED TO TRANSMEMBRANE MOVEMENT OF IONS	0.00168603	TUBE MORPHOGENESIS	0.0132765	RNA SPLICING	4.87689e-08
REGULATION OF RHO GTPASE ACTIVITY	0.00343486	AMINO SUGAR METABOLIC PROCESS	0.00175904	HYDROLASE ACTIVITY ACTING ON GLYCOSYL BONDS	0.0132793	SENSORY PERCEPTION OF CHEMICAL STIMULUS	4.93941e-08
POSITIVE REGULATION OF CYTOKINE SECRETION	0.00343832	INTRINSIC TO GOLGI MEMBRANE	0.00177648	REGULATION OF SYNAPSE STRUCTURE AND ACTIVITY	0.0133118	MRNA METABOLIC PROCESS	5.08386e-08
NUCLEAR ENVELOPE ENDOPLASMIC RETICULUM NETWORK	0.00347867	TRANSCRIPTION INITIATION	0.00179762	POSITIVE REGULATION OF BIOLOGICAL PROCESS	0.0133242	INTEGRIN COMPLEX	5.35913e-08
ATP DEPENDENT RNA HELICASE ACTIVITY	0.00361931	INTERMEDIATE FILAMENT	0.0018131	BODY FLUID SECRETION	0.013465	REGULATION OF TRANSPORT	5.54872e-08
POSITIVE REGULATION OF TRANSFERASE ACTIVITY	0.00363487	INTERMEDIATE FILAMENT CYTOSKELETON	0.0018131	ACTIN FILAMENT POLYMERIZATION	0.0135157	MONOVALENT INORGANIC CATION TRANSPORT	5.87553e-08
RIBONUCLEOTIDE METABOLIC PROCESS	0.00363487	PHOSPHOINOSITIDE MEDIATED SIGNALING	0.00183291	REGULATION OF SMALL GTPASE MEDIATED SIGNAL TRANSDUCTION	0.0138682	POSITIVE REGULATION OF IMMUNE RESPONSE	5.97209e-08
REGULATION OF CYTOKINE PRODUCTION	0.00371133	VIRAL REPRODUCTION	0.00184845	HISTONE DEACETYLASE COMPLEX	0.0139132	TUBE DEVELOPMENT	6.74967e-08
SYMPORTER ACTIVITY	0.00371133	TRANSCRIPTION FACTOR ACTIVITY	0.00185106	MICROTUBULE BASED MOVEMENT	0.014087	REGULATION OF PH	7.41423e-08
GROWTH	0.00378058	CYTOSOL	0.00186239	SYNAPTOGENESIS	0.014087	MONOVALENT INORGANIC CATION TRANSMEMBRANE TRANSPORTER ACTIVITY	7.65544e-08
REGULATION OF PROTEIN IMPORT INTO NUCLEUS	0.00393407	RNA POLYMERASE ACTIVITY	0.00188554	SENSORY ORGAN DEVELOPMENT	0.0141773	POSITIVE REGULATION OF I KAPPAB KINASE NF KAPPAB CASCADE	8.02972e-08
PEPTIDYL AMINO ACID MODIFICATION	0.00393804	PROTEIN COMPLEX ASSEMBLY	0.00189939	CYTOPLASM ORGANIZATION AND BIOGENESIS	0.0143514	PROTEIN AMINO ACID N LINKED GLYCOSYLATION	8.52396e-08
POSITIVE REGULATION OF CELLULAR COMPONENT ORGANIZATION AND BIOGENESIS	0.00398617	ANATOMICAL STRUCTURE FORMATION	0.00190975	OXIDOREDUCTASE ACTIVITY GO 0016706	0.0143514	PROTEIN DNA COMPLEX ASSEMBLY	9.24846e-08
NUCLEOLAR PART	0.00399303	ATP BINDING	0.00192984	RNA BINDING	0.0144541	JNK CASCADE	9.43007e-08
PROTEIN SERINE THREONINE TYROSINE KINASE ACTIVITY	0.00402869	REGULATION OF ANATOMICAL STRUCTURE MORPHOGENESIS	0.00194354	ESTABLISHMENT OF VESICLE LOCALIZATION	0.0148707	CELLULAR MORPHOGENESIS DURING DIFFERENTIATION	1.00785e-07
REGULATION OF TRANSPORT	0.00403447	SEQUENCE SPECIFIC DNA BINDING	0.00194496	NEGATIVE REGULATION OF METABOLIC PROCESS	0.014947	PROTEIN POLYMERIZATION	1.01896e-07
SMAD BINDING	0.00408662	CELLULAR BIOSYNTHETIC PROCESS	0.00198022	SMALL CONJUGATING PROTEIN LIGASE ACTIVITY	0.014947	REGIONALIZATION	1.02297e-07
LYSOSOME	0.00413727	REGULATION OF MAPKKK CASCADE	0.00198627	PROTEIN UBIQUITINATION	0.0149726	HORMONE BINDING	1.04664e-07
LYTIC VACUOLE	0.00413727	SINGLE STRANDED RNA BINDING	0.00198956	PROTEIN POLYMERIZATION	0.0152269	POSITIVE REGULATION OF CELL DIFFERENTIATION	1.11646e-07
VESICLE	0.00416357	FATTY ACID OXIDATION	0.00206639	TRANSCRIPTION COREPRESSOR ACTIVITY	0.0152409	CYSTEINE TYPE ENDOPEPTIDASE ACTIVITY	1.13073e-07
ESTABLISHMENT OF PROTEIN LOCALIZATION	0.00424922	REGULATION OF CELLULAR PROTEIN METABOLIC PROCESS	0.00206639	EMBRYO IMPLANTATION	0.0153205	RESPONSE TO RADIATION	1.17184e-07
IMMUNE EFFECTOR PROCESS	0.00426607	REGULATION OF CELL SHAPE	0.00207869	GABA RECEPTOR ACTIVITY	0.0153205	TRANSFERASE ACTIVITY TRANSFERRING HEXOSYL GROUPS	1.19836e-07
CLATHRIN COATED VESICLE	0.00428844	LIGASE ACTIVITY	0.00211461	HEMOPOIESIS	0.0153957	BONE REMODELING	1.22349e-07
PROTEIN KINASE CASCADE	0.00438824	ACTIVATION OF MAPK ACTIVITY	0.0022029	RECEPTOR SIGNALING PROTEIN SERINE THREONINE KINASE ACTIVITY	0.0155571	TISSUE REMODELING	1.22349e-07
GOLGI APPARATUS PART	0.00439817	BRUSH BORDER	0.00221264	PROTEIN AMINO ACID AUTOPHOSPHORYLATION	0.0157138	SH2 DOMAIN BINDING	1.31021e-07
REGULATION OF PHOSPHORYLATION	0.00440506	GLUCOSE CATABOLIC PROCESS	0.00225093	PROTEIN AUTOPROCESSING	0.0157138	NEGATIVE REGULATION OF CELL MIGRATION	1.3172e-07
SH2 DOMAIN BINDING	0.00452689	FEMALE GAMETE GENERATION	0.00235726	SPERM MOTILITY	0.0160068	N ACETYLTRANSFERASE ACTIVITY	1.34602e-07
LAMELLIPODIUM	0.00452971	TYROSINE PHOSPHORYLATION OF STAT PROTEIN	0.00235726	CENTROSOME ORGANIZATION AND BIOGENESIS	0.0160173	N ACYLTRANSFERASE ACTIVITY	1.34602e-07
TUBE DEVELOPMENT	0.00456793	STRESS ACTIVATED PROTEIN KINASE SIGNALING PATHWAY	0.00245016	LIPID BINDING	0.0160173	VESICLE	1.34973e-07
POSITIVE REGULATION OF TRANSCRIPTIONDNA DEPENDENT	0.00457973	RESPONSE TO LIGHT STIMULUS	0.00246586	BLOOD COAGULATION	0.0160355	INTEGRIN BINDING	1.36648e-07
MEMBRANE BOUND VESICLE	0.00465624	STRIATED MUSCLE DEVELOPMENT	0.00249757	COAGULATION	0.0160355	INTEGRATOR COMPLEX	1.38333e-07
HISTONE ACETYLTRANSFERASE ACTIVITY	0.00468746	NEGATIVE REGULATION OF CATALYTIC ACTIVITY	0.00250493	HETEROCYCLE METABOLIC PROCESS	0.0160355	STEROID BINDING	1.38559e-07
METHYLTRANSFERASE ACTIVITY	0.00472291	ATPASE ACTIVITY COUPLED TO TRANSMEMBRANE MOVEMENT OF IONS PHOSPHORYLATIVE MECHANISM	0.00253812	INTEGRAL TO ENDOPLASMIC RETICULUM MEMBRANE	0.0160355	MEMBRANE BOUND VESICLE	1.4097e-07
MITOSIS	0.00484053	ACTIVATION OF NF KAPPAB TRANSCRIPTION FACTOR	0.00258611	INTRINSIC TO ENDOPLASMIC RETICULUM MEMBRANE	0.0160355	CELL CORTEX	1.41298e-07
THIOLESTER HYDROLASE ACTIVITY	0.00494702	HISTONE METHYLTRANSFERASE ACTIVITY	0.00260582	RESPONSE TO OTHER ORGANISM	0.0160355	TRANSCRIPTION INITIATION	1.42248e-07
POSITIVE REGULATION OF ANGIOGENESIS	0.00497737	PROTEIN CATABOLIC PROCESS	0.00271632	CARBOHYDRATE TRANSMEMBRANE TRANSPORTER ACTIVITY	0.0161775	TRANSCRIPTION INITIATION FROM RNA POLYMERASE II PROMOTER	1.42248e-07
REGULATION OF MITOTIC CELL CYCLE	0.00498717	INTERLEUKIN 8 BIOSYNTHETIC PROCESS	0.00274217	REGULATION OF TRANSPORT	0.0164445	HYDROLASE ACTIVITY ACTING ON CARBON NITROGEN NOT PEPTIDEBONDSIN LINEAR AMIDES	1.45815e-07
GTPASE BINDING	0.00500606	INTERLEUKIN 8 PRODUCTION	0.00274217	BASE EXCISION REPAIR	0.0164866	ORGANIC ANION TRANSMEMBRANE TRANSPORTER ACTIVITY	1.50806e-07
NUCLEOLUS	0.00500606	REGULATION OF PEPTIDYL TYROSINE PHOSPHORYLATION	0.00274217	SPLICEOSOME	0.0169314	NEGATIVE REGULATION OF CELL CYCLE	1.51328e-07
AMINOPEPTIDASE ACTIVITY	0.00521115	FATTY ACID BIOSYNTHETIC PROCESS	0.00276965	REGULATION OF GENE EXPRESSION EPIGENETIC	0.0171977	RNA PROCESSING	1.57819e-07
SPLICEOSOME ASSEMBLY	0.005461	CHROMATIN	0.00277238	MACROMOLECULAR COMPLEX ASSEMBLY	0.0173802	ADAPTIVE IMMUNE RESPONSE	1.60958e-07
PERINUCLEAR REGION OF CYTOPLASM	0.00557399	REGULATION OF CELL MORPHOGENESIS	0.00278401	MICROTUBULE ORGANIZING CENTER PART	0.0177152	ADAPTIVE IMMUNE RESPONSE GO 0002460	1.60958e-07
PHOSPHOTRANSFERASE ACTIVITY PHOSPHATE GROUP AS ACCEPTOR	0.00558588	DNA BINDING	0.00280384	BASAL LAMINA	0.0180005	GENERATION OF PRECURSOR METABOLITES AND ENERGY	1.60958e-07
RIBONUCLEOPROTEIN COMPLEX BIOGENESIS AND ASSEMBLY	0.00581792	MACROMOLECULAR COMPLEX ASSEMBLY	0.00281055	U12 DEPENDENT SPLICEOSOME	0.0182991	ANGIOGENESIS	1.61696e-07
ACTIN FILAMENT	0.0058363	OVULATION CYCLE	0.00287862	REGULATION OF PROTEIN METABOLIC PROCESS	0.0185119	INTERACTION WITH HOST	1.64252e-07
EXTRINSIC TO PLASMA MEMBRANE	0.0059382	POSITIVE REGULATION OF TRANSCRIPTION FACTOR ACTIVITY	0.00288303	PEPTIDE BINDING	0.0186564	PHOSPHOLIPID BINDING	1.9224e-07
MACROMOLECULE CATABOLIC PROCESS	0.00602661	RESPONSE TO XENOBIOTIC STIMULUS	0.00288303	AMINE BIOSYNTHETIC PROCESS	0.0192389	MITOCHONDRIAL PART	2.15674e-07
ADAPTIVE IMMUNE RESPONSE	0.00607924	N ACETYLGLUCOSAMINE METABOLIC PROCESS	0.00289009	REGULATION OF JNK CASCADE	0.0192389	RESPONSE TO ABIOTIC STIMULUS	2.23341e-07
G PROTEIN SIGNALING COUPLED TO IP3 SECOND MESSENGERPHOSPHOLIPASE C ACTIVATING	0.0061954	CELLULAR COMPONENT ASSEMBLY	0.00289542	POSITIVE REGULATION OF NUCLEOBASENUCLEOSIDENUCLEOTIDE AND NUCLEIC ACID METABOLIC PROCESS	0.0192744	INWARD RECTIFIER POTASSIUM CHANNEL ACTIVITY	2.25026e-07
RECEPTOR COMPLEX	0.00649705	ENERGY DERIVATION BY OXIDATION OF ORGANIC COMPOUNDS	0.00298659	PROTEIN SERINE THREONINE KINASE ACTIVITY	0.0193391	NEGATIVE REGULATION OF INTRACELLULAR TRANSPORT	2.34329e-07
GLUCAN METABOLIC PROCESS	0.00674163	DEVELOPMENTAL GROWTH	0.0030606	PROTEIN KINASE BINDING	0.0194831	POSITIVE REGULATION OF T CELL PROLIFERATION	2.45074e-07
TRANSFERASE ACTIVITY TRANSFERRING ONE CARBON GROUPS	0.00677488	OXIDOREDUCTASE ACTIVITY ACTING ON NADH OR NADPH	0.00307235	CONDENSED CHROMOSOME	0.0196534	VIRAL INFECTIOUS CYCLE	2.82737e-07
CELLULAR RESPONSE TO NUTRIENT LEVELS	0.00688328	GENERATION OF PRECURSOR METABOLITES AND ENERGY	0.00308172	NUCLEASE ACTIVITY	0.0200568	ACTIN FILAMENT	3.02948e-07
REGULATION OF CATALYTIC ACTIVITY	0.00704857	AGING	0.00310558	REGULATION OF CATABOLIC PROCESS	0.0201572	ER GOLGI INTERMEDIATE COMPARTMENT	3.30543e-07
POSITIVE REGULATION OF SIGNAL TRANSDUCTION	0.00711159	HYDROLASE ACTIVITY HYDROLYZING N GLYCOSYL COMPOUNDS	0.00320257	DEFENSE RESPONSE TO VIRUS	0.0207627	TRANSMEMBRANE RECEPTOR PROTEIN PHOSPHATASE ACTIVITY	3.34491e-07
CYTOPLASMIC MEMBRANE BOUND VESICLE	0.00732399	ANGIOGENESIS	0.00323134	ENDOTHELIAL CELL MIGRATION	0.0208929	MITOCHONDRIAL ENVELOPE	3.35385e-07
ACTIVATION OF PROTEIN KINASE ACTIVITY	0.00770556	PHOSPHATASE BINDING	0.00323134	RESPIRATORY GASEOUS EXCHANGE	0.0208929	REGULATION OF MYELOID CELL DIFFERENTIATION	3.50622e-07
PROTEIN SERINE THREONINE PHOSPHATASE ACTIVITY	0.00774041	PHOSPHOLIPASE A2 ACTIVITY	0.00323195	CALMODULIN BINDING	0.0211453	ACTIVATION OF MAPK ACTIVITY	3.55974e-07
CASPASE REGULATOR ACTIVITY	0.00774309	LOW DENSITY LIPOPROTEIN BINDING	0.00337639	CELL CYCLE PROCESS	0.0213944	FATTY ACID BIOSYNTHETIC PROCESS	3.58187e-07
REGULATION OF IMMUNE RESPONSE	0.00774309	REGULATION OF DEVELOPMENTAL PROCESS	0.00338458	PROTEIN OLIGOMERIZATION	0.0215371	INORGANIC ANION TRANSMEMBRANE TRANSPORTER ACTIVITY	3.61824e-07
TRANSCRIPTION INITIATION FROM RNA POLYMERASE II PROMOTER	0.00775422	CELL PROJECTION PART	0.0035009	REGULATION OF SECRETION	0.0221789	NEGATIVE REGULATION OF CYTOKINE BIOSYNTHETIC PROCESS	3.61914e-07
RESPONSE TO STEROID HORMONE STIMULUS	0.00777893	CELL MATURATION	0.0035155	MACROMOLECULAR COMPLEX	0.0227781	PROTEASOME COMPLEX	3.7979e-07
PURINE RIBONUCLEOTIDE METABOLIC PROCESS	0.00788595	CYSTEINE TYPE PEPTIDASE ACTIVITY	0.00357617	CELLULAR COMPONENT ASSEMBLY	0.0230532	PEPTIDE BINDING	3.93507e-07
APOPTOTIC NUCLEAR CHANGES	0.0078971	ORGANELLE MEMBRANE	0.00363308	ENDONUCLEASE ACTIVITY	0.023122	HYDROLASE ACTIVITY ACTING ON CARBON NITROGEN NOT PEPTIDEBONDSIN CYCLIC AMIDINES	4.06516e-07
REGULATION OF NEUROTRANSMITTER LEVELS	0.00791087	PROTEIN AMINO ACID DEPHOSPHORYLATION	0.00363308	MONOSACCHARIDE TRANSMEMBRANE TRANSPORTER ACTIVITY	0.023122	COATED VESICLE	4.10978e-07
REGULATION OF SYNAPSE STRUCTURE AND ACTIVITY	0.00798259	ANTIGEN BINDING	0.00368948	PROTEIN SERINE THREONINE PHOSPHATASE COMPLEX	0.0231612	POSITIVE REGULATION OF CASPASE ACTIVITY	4.26411e-07
THYROID HORMONE RECEPTOR BINDING	0.00808883	POSITIVE REGULATION OF MULTICELLULAR ORGANISMAL PROCESS	0.00376323	POSITIVE REGULATION OF CELLULAR COMPONENT ORGANIZATION AND BIOGENESIS	0.0240991	NEURON APOPTOSIS	4.47099e-07
ADENYLATE CYCLASE ACTIVATION	0.00827696	DEFENSE RESPONSE TO BACTERIUM	0.00383964	PHAGOCYTOSIS	0.0242087	DNA DAMAGE RESPONSESIGNAL TRANSDUCTION BY P53 CLASS MEDIATOR	4.48457e-07
RESPONSE TO OXIDATIVE STRESS	0.00849589	PROTEIN SERINE THREONINE TYROSINE KINASE ACTIVITY	0.00386419	NEGATIVE REGULATION OF NUCLEOBASENUCLEOSIDENUCLEOTIDE AND NUCLEIC ACID METABOLIC PROCESS	0.0249824	STEROID HORMONE RECEPTOR ACTIVITY	4.49863e-07
BIOGENIC AMINE METABOLIC PROCESS	0.00871281	ACID AMINO ACID LIGASE ACTIVITY	0.00402712	INTEGRAL TO ORGANELLE MEMBRANE	0.025046	SYNAPSE	4.58971e-07
SYNAPTIC VESICLE	0.00896275	SMALL GTPASE BINDING	0.00402712	GLUTAMINE FAMILY AMINO ACID METABOLIC PROCESS	0.0255946	CARBOXYLESTERASE ACTIVITY	4.59117e-07
ACTIN FILAMENT BUNDLE FORMATION	0.00902393	REGULATION OF PROGRAMMED CELL DEATH	0.0040809	LYSOSOME ORGANIZATION AND BIOGENESIS	0.0255946	AMINO ACID TRANSPORT	5.07052e-07
POSITIVE REGULATION OF TRANSPORT	0.00902579	TRIACYLGLYCEROL METABOLIC PROCESS	0.00410847	RESPONSE TO IONIZING RADIATION	0.0257798	SMALL CONJUGATING PROTEIN LIGASE ACTIVITY	5.09793e-07
HISTONE DEACETYLASE COMPLEX	0.00910203	THYROID HORMONE RECEPTOR BINDING	0.00428037	DETECTION OF EXTERNAL STIMULUS	0.0258041	ACTIN FILAMENT ORGANIZATION	5.10439e-07
ER NUCLEAR SIGNALING PATHWAY	0.00928001	NUCLEAR ENVELOPE ENDOPLASMIC RETICULUM NETWORK	0.00438389	MUSCLE DEVELOPMENT	0.0258041	CELL SURFACE	5.35677e-07
CHROMATIN MODIFICATION	0.00929136	POSITIVE REGULATION OF CATALYTIC ACTIVITY	0.0044098	EXTRACELLULAR MATRIX STRUCTURAL CONSTITUENT	0.0258252	ANION CATION SYMPORTER ACTIVITY	5.67288e-07
POSITIVE REGULATION OF RNA METABOLIC PROCESS	0.00960196	EPITHELIAL CELL DIFFERENTIATION	0.00442	REGULATION OF PROTEIN KINASE ACTIVITY	0.0260807	ALDO KETO REDUCTASE ACTIVITY	5.95168e-07
ACETYLTRANSFERASE ACTIVITY	0.00971737	NEGATIVE REGULATION OF DNA METABOLIC PROCESS	0.00443266	POSITIVE REGULATION OF TRANSFERASE ACTIVITY	0.0266127	REGULATION OF MAP KINASE ACTIVITY	6.00798e-07
CYTOPLASMIC VESICLE	0.0100216	METALLOPEPTIDASE ACTIVITY	0.0044664	CELL CYCLE PHASE	0.0268179	TRANSLATION	6.43596e-07
REGULATION OF SIGNAL TRANSDUCTION	0.0100216	COFACTOR METABOLIC PROCESS	0.0045685	LIPOPROTEIN BIOSYNTHETIC PROCESS	0.0278823	MYOSIN COMPLEX	6.48708e-07
MITOCHONDRIAL MEMBRANE PART	0.0101678	ESTABLISHMENT OF PROTEIN LOCALIZATION	0.0045685	INTRACELLULAR TRANSPORT	0.0280173	PHOSPHATE TRANSMEMBRANE TRANSPORTER ACTIVITY	6.89378e-07
EXOCYTOSIS	0.0102179	POSITIVE REGULATION OF PROTEIN MODIFICATION PROCESS	0.00467954	INTRINSIC TO ORGANELLE MEMBRANE	0.0280173	COATED MEMBRANE	7.46055e-07
ENERGY DERIVATION BY OXIDATION OF ORGANIC COMPOUNDS	0.0106134	POSITIVE REGULATION OF MAP KINASE ACTIVITY	0.00500521	HEMOSTASIS	0.0283335	COATED VESICLE MEMBRANE	7.46055e-07
PHOSPHORIC DIESTER HYDROLASE ACTIVITY	0.0106393	POSITIVE REGULATION OF DEFENSE RESPONSE	0.00532141	ENDOCYTIC VESICLE	0.0283758	MEMBRANE COAT	7.46055e-07
DNA HELICASE ACTIVITY	0.0106958	ENDODEOXYRIBONUCLEASE ACTIVITY	0.00543833	REGULATION OF TRANSLATION	0.0296274	VESICLE COAT	7.46055e-07
ENDOTHELIAL CELL MIGRATION	0.0107989	CARBOHYDRATE TRANSPORT	0.00552935	POSITIVE REGULATION OF TRANSCRIPTION	0.0298547	REGULATION OF IMMUNE RESPONSE	7.48178e-07
T CELL PROLIFERATION	0.0109229	CASPASE REGULATOR ACTIVITY	0.00552935	DOUBLE STRANDED RNA BINDING	0.0301492	REGULATION OF T CELL PROLIFERATION	8.7722e-07
LIPID HOMEOSTASIS	0.0109535	NEGATIVE REGULATION OF DEVELOPMENTAL PROCESS	0.00560179	ENDORIBONUCLEASE ACTIVITY	0.0301492	T CELL PROLIFERATION	8.7722e-07
HEMATOPOIETIN INTERFERON CLASSD200 DOMAIN CYTOKINE RECEPTOR ACTIVITY	0.0110382	TASTE RECEPTOR ACTIVITY	0.00566602	NLS BEARING SUBSTRATE IMPORT INTO NUCLEUS	0.0301492	NLS BEARING SUBSTRATE IMPORT INTO NUCLEUS	8.93218e-07
DENDRITE	0.0111003	INTERACTION WITH HOST	0.0056844	DNA FRAGMENTATION DURING APOPTOSIS	0.0301498	CORNIFIED ENVELOPE	9.67037e-07
INTRACELLULAR TRANSPORT	0.0111003	NUCLEAR SPECK	0.00576827	LIGASE ACTIVITY FORMING CARBON NITROGEN BONDS	0.0301963	AMINE TRANSPORT	9.73978e-07
DRUG BINDING	0.0113289	HOMEOSTASIS OF NUMBER OF CELLS	0.00577057	G1 PHASE OF MITOTIC CELL CYCLE	0.0304632	INSULIN LIKE GROWTH FACTOR RECEPTOR BINDING	1.01684e-06
DNA DIRECTED RNA POLYMERASEII CORE COMPLEX	0.011399	REGULATION OF MAP KINASE ACTIVITY	0.00581502	CASPASE ACTIVATION	0.0304869	GROWTH FACTOR ACTIVITY	1.10551e-06
GROWTH CONE	0.0115636	NUCLEAR PORE	0.00594395	REGULATION OF KINASE ACTIVITY	0.0304869	INSULIN RECEPTOR SIGNALING PATHWAY	1.12223e-06
SPHINGOLIPID METABOLIC PROCESS	0.0118632	CYTOKINE AND CHEMOKINE MEDIATED SIGNALING PATHWAY	0.005997	POSITIVE REGULATION OF TRANSCRIPTIONDNA DEPENDENT	0.0307098	TISSUE MORPHOGENESIS	1.12827e-06
STEROID HORMONE RECEPTOR ACTIVITY	0.0119541	AMINOPEPTIDASE ACTIVITY	0.00605284	KINASE BINDING	0.0309188	CYTOKINE BIOSYNTHETIC PROCESS	1.1342e-06
DETECTION OF STIMULUS INVOLVED IN SENSORY PERCEPTION	0.0120154	NEGATIVE REGULATION OF PROGRAMMED CELL DEATH	0.00629079	REGULATION OF TRANSFERASE ACTIVITY	0.0310356	CYTOKINE METABOLIC PROCESS	1.1342e-06
PROTEIN OLIGOMERIZATION	0.0121586	PATTERN SPECIFICATION PROCESS	0.00639422	NUCLEOLAR PART	0.0313925	TRNA METABOLIC PROCESS	1.21293e-06
POSITIVE REGULATION OF CYTOSKELETON ORGANIZATION AND BIOGENESIS	0.0123493	GROWTH FACTOR ACTIVITY	0.00648323	FATTY ACID BETA OXIDATION	0.0318459	GLYCOLIPID METABOLIC PROCESS	1.21997e-06
ATPASE ACTIVITY	0.0124156	PROTEIN PHOSPHATASE TYPE 2A REGULATOR ACTIVITY	0.00658512	PURINE RIBONUCLEOTIDE BINDING	0.0323936	GLYCOSPHINGOLIPID METABOLIC PROCESS	1.21997e-06
DNA DIRECTED RNA POLYMERASE COMPLEX	0.0124156	BODY FLUID SECRETION	0.00666246	IMMUNE SYSTEM DEVELOPMENT	0.0326202	NEGATIVE REGULATION OF TRANSCRIPTION FACTOR ACTIVITY	1.22081e-06
NUCLEAR DNA DIRECTED RNA POLYMERASE COMPLEX	0.0124156	PEPTIDE BINDING	0.00683493	HELICASE ACTIVITY	0.0326973	NEGATIVE REGULATION OF MYELOID CELL DIFFERENTIATION	1.25183e-06
RNA POLYMERASE COMPLEX	0.0124156	AEROBIC RESPIRATION	0.0069247	RESPONSE TO ENDOGENOUS STIMULUS	0.0326973	HYDROLASE ACTIVITY ACTING ON CARBON NITROGEN NOT PEPTIDEBONDS	1.33921e-06
CHEMOKINE RECEPTOR BINDING	0.0127178	POSITIVE REGULATION OF CELL PROLIFERATION	0.00695623	SYNAPSE ORGANIZATION AND BIOGENESIS	0.0329695	DNA RECOMBINATION	1.39568e-06
INTEGRAL TO GOLGI MEMBRANE	0.0134532	TRANSFERASE ACTIVITY TRANSFERRING ALKYL OR ARYLOTHER THAN METHYLGROUPS	0.00700596	CHROMOSOME CONDENSATION	0.0345857	REGULATION OF T CELL ACTIVATION	1.41582e-06
CELLULAR PROTEIN COMPLEX ASSEMBLY	0.0138115	REGULATION OF PROTEIN METABOLIC PROCESS	0.00710103	CYTOSOL	0.0351186	REGULATION OF NEURON APOPTOSIS	1.50961e-06
MEMBRANE LIPID METABOLIC PROCESS	0.0138991	COATED VESICLE	0.00710762	G2 M TRANSITION OF MITOTIC CELL CYCLE	0.0353425	REGULATION OF TRANSLATIONAL INITIATION	1.52892e-06
NUCLEAR ORGANIZATION AND BIOGENESIS	0.0138991	REGULATION OF PROTEIN IMPORT INTO NUCLEUS	0.00713192	CYTOPLASMIC VESICLE MEMBRANE	0.0360644	ENDOPLASMIC RETICULUM PART	1.57332e-06
PROTEIN KINASE BINDING	0.0140996	LEADING EDGE	0.0072014	CYTOPLASMIC VESICLE PART	0.0360644	SPINDLE MICROTUBULE	1.61213e-06
POSITIVE REGULATION OF T CELL ACTIVATION	0.0141308	REGULATION OF MITOTIC CELL CYCLE	0.00738686	MULTI ORGANISM PROCESS	0.0360644	RIBOSOMAL SUBUNIT	1.63574e-06
REGULATION OF MOLECULAR FUNCTION	0.0146661	CARBOHYDRATE TRANSMEMBRANE TRANSPORTER ACTIVITY	0.00743269	REGULATION OF HOMEOSTATIC PROCESS	0.0360644	NEGATIVE REGULATION OF MULTICELLULAR ORGANISMAL PROCESS	1.65929e-06
TRANSCRIPTION FROM RNA POLYMERASE III PROMOTER	0.0146938	AXON	0.00754271	PHOSPHORIC DIESTER HYDROLASE ACTIVITY	0.0363275	INORGANIC CATION TRANSMEMBRANE TRANSPORTER ACTIVITY	1.68439e-06
REGULATION OF ENDOCYTOSIS	0.0147377	REGULATION OF I KAPPAB KINASE NF KAPPAB CASCADE	0.00754294	LIGASE ACTIVITY	0.036923	MAINTENANCE OF LOCALIZATION	1.71287e-06
LEUKOCYTE ACTIVATION	0.0149247	HETEROGENEOUS NUCLEAR RIBONUCLEOPROTEIN COMPLEX	0.00755613	DNA BINDING	0.0370399	NEUTRAL AMINO ACID TRANSPORT	2.185e-06
POSITIVE REGULATION OF CYTOKINE PRODUCTION	0.0149247	CALCIUM ION TRANSMEMBRANE TRANSPORTER ACTIVITY	0.00762367	ADAPTIVE IMMUNE RESPONSE	0.0375036	MICROTUBULE ORGANIZING CENTER PART	2.27849e-06
ORGANELLE MEMBRANE	0.0152911	G2 M TRANSITION OF MITOTIC CELL CYCLE	0.00762367	GOLGI VESICLE TRANSPORT	0.0375036	REGULATION OF PROTEIN SECRETION	2.31821e-06
MITOCHONDRIAL ENVELOPE	0.015321	REGULATION OF GTPASE ACTIVITY	0.00762367	HEMOPOIETIC OR LYMPHOID ORGAN DEVELOPMENT	0.0375036	REGULATION OF MAPKKK CASCADE	2.33805e-06
STRIATED MUSCLE DEVELOPMENT	0.0154389	HEMATOPOIETIN INTERFERON CLASSD200 DOMAIN CYTOKINE RECEPTOR BINDING	0.0078067	NUCLEAR PART	0.0375036	POSITIVE REGULATION OF MAP KINASE ACTIVITY	2.53391e-06
MALE GONAD DEVELOPMENT	0.0155214	PEPTIDYL AMINO ACID MODIFICATION	0.00781399	M PHASE OF MITOTIC CELL CYCLE	0.0377573	MITOCHONDRIAL MEMBRANE PART	2.54058e-06
INTEGRIN COMPLEX	0.0159914	INOSITOL OR PHOSPHATIDYLINOSITOL PHOSPHODIESTERASE ACTIVITY	0.00782875	ADENYL RIBONUCLEOTIDE BINDING	0.0378736	RIBONUCLEOPROTEIN COMPLEX BIOGENESIS AND ASSEMBLY	2.57106e-06
PEPTIDYL TYROSINE PHOSPHORYLATION	0.0159914	REGULATION OF SIGNAL TRANSDUCTION	0.00787825	HISTONE ACETYLTRANSFERASE ACTIVITY	0.0380811	STRUCTURAL CONSTITUENT OF MUSCLE	2.61771e-06
DNA REPAIR	0.0160213	LEUKOCYTE MIGRATION	0.00791451	PROTEIN MODIFICATION BY SMALL PROTEIN CONJUGATION	0.0382163	REGULATION OF CYTOKINE PRODUCTION	2.63691e-06
PROTEIN HOMOOLIGOMERIZATION	0.0162763	RESPONSE TO HEAT	0.00792754	IMMUNOLOGICAL SYNAPSE	0.0383248	STEROID HORMONE RECEPTOR BINDING	2.86886e-06
PROTEIN DEACETYLASE ACTIVITY	0.0163186	SERINE TYPE ENDOPEPTIDASE INHIBITOR ACTIVITY	0.00794293	PROTEIN AMINO ACID LIPIDATION	0.0384114	AMINO ACID METABOLIC PROCESS	2.89947e-06
MITOCHONDRION ORGANIZATION AND BIOGENESIS	0.016463	REGULATION OF G PROTEIN COUPLED RECEPTOR PROTEIN SIGNALING PATHWAY	0.0080253	NEUTRAL AMINO ACID TRANSPORT	0.039095	SINGLE STRANDED RNA BINDING	2.89947e-06
RESPONSE TO TEMPERATURE STIMULUS	0.0168199	PROTEIN MATURATION	0.00803115	TRANSCRIPTION FACTOR ACTIVITY	0.0396825	MEMBRANE LIPID METABOLIC PROCESS	2.97068e-06
CYCLASE ACTIVITY	0.0168285	RESPONSE TO ENDOGENOUS STIMULUS	0.00816255	ANATOMICAL STRUCTURE FORMATION	0.0397788	REGULATION OF LYMPHOCYTE ACTIVATION	3.10149e-06
PHOSPHORUS OXYGEN LYASE ACTIVITY	0.0168285	ESTABLISHMENT OF VESICLE LOCALIZATION	0.00816934	CELL ACTIVATION	0.0399142	CELL FATE COMMITMENT	3.10569e-06
PROTEIN MODIFICATION BY SMALL PROTEIN CONJUGATION	0.0169543	POSITIVE REGULATION OF CELLULAR METABOLIC PROCESS	0.00827709	DNA DAMAGE RESPONSESIGNAL TRANSDUCTION BY P53 CLASS MEDIATOR	0.0408152	PHOSPHOLIPASE ACTIVITY	3.16244e-06
ONE CARBON COMPOUND METABOLIC PROCESS	0.017106	PROTEIN OLIGOMERIZATION	0.00833644	TRANSLATION	0.0408152	ANTIOXIDANT ACTIVITY	3.22298e-06
PHOSPHATASE BINDING	0.0172682	REGULATION OF ACTIN FILAMENT LENGTH	0.00836124	POSITIVE REGULATION OF JNK ACTIVITY	0.0411374	ACID AMINO ACID LIGASE ACTIVITY	3.58131e-06
LYASE ACTIVITY	0.0173391	REGULATION OF CELLULAR COMPONENT SIZE	0.00836124	RNA POLYMERASE II TRANSCRIPTION FACTOR ACTIVITYENHANCER BINDING	0.0431893	METHYLTRANSFERASE ACTIVITY	3.71056e-06
RAS GTPASE BINDING	0.0177149	MITOCHONDRIAL OUTER MEMBRANE	0.00858486	BRUSH BORDER	0.0434855	TRANSFERASE ACTIVITY TRANSFERRING ONE CARBON GROUPS	3.71056e-06
SMALL CONJUGATING PROTEIN SPECIFIC PROTEASE ACTIVITY	0.0185119	DNA INTEGRITY CHECKPOINT	0.00859129	ANGIOGENESIS	0.0438268	NUCLEOSOME ASSEMBLY	3.91657e-06
TRANSLATION INITIATION FACTOR ACTIVITY	0.0185119	ER GOLGI INTERMEDIATE COMPARTMENT	0.00906737	SUGAR TRANSMEMBRANE TRANSPORTER ACTIVITY	0.0438268	GOLGI ASSOCIATED VESICLE	3.96582e-06
PEPTIDYL TYROSINE MODIFICATION	0.0185386	JAK STAT CASCADE	0.0091521	ATP DEPENDENT RNA HELICASE ACTIVITY	0.0448906	ESTABLISHMENT AND OR MAINTENANCE OF CHROMATIN ARCHITECTURE	4.32067e-06
T CELL ACTIVATION	0.0186717	ANDROGEN RECEPTOR SIGNALING PATHWAY	0.00924141	APOPTOTIC MITOCHONDRIAL CHANGES	0.0459126	STRUCTURAL CONSTITUENT OF RIBOSOME	4.37025e-06
PHOSPHOLIPASE A2 ACTIVITY	0.0189528	ATP DEPENDENT HELICASE ACTIVITY	0.00924141	VACUOLE ORGANIZATION AND BIOGENESIS	0.0464543	CENTROSOME CYCLE	4.44519e-06
PORE COMPLEX	0.0191534	PROTEIN MODIFICATION BY SMALL PROTEIN CONJUGATION	0.00928235	POSITIVE REGULATION OF RNA METABOLIC PROCESS	0.0468659	OXIDOREDUCTASE ACTIVITY ACTING ON PEROXIDE AS ACCEPTOR	4.47915e-06
LIGASE ACTIVITY	0.0192587	PORE COMPLEX	0.00946454	REGULATION OF GROWTH	0.046984	ER TO GOLGI VESICLE MEDIATED TRANSPORT	4.51828e-06
NEGATIVE REGULATION OF ANGIOGENESIS	0.0198019	PHOSPHOLIPID BINDING	0.00947668	SPINDLE	0.0480491	TRANSLATION FACTOR ACTIVITY NUCLEIC ACID BINDING	4.52538e-06
HEMATOPOIETIN INTERFERON CLASSD200 DOMAIN CYTOKINE RECEPTOR BINDING	0.0202686	NLS BEARING SUBSTRATE IMPORT INTO NUCLEUS	0.00948804	ADENYL NUCLEOTIDE BINDING	0.0493719	TRANSLATION REGULATOR ACTIVITY	4.52538e-06
MITOCHONDRIAL INNER MEMBRANE	0.0203907	POSITIVE REGULATION OF METABOLIC PROCESS	0.00950005	PURINE NUCLEOTIDE BINDING	0.049709	MAINTENANCE OF PROTEIN LOCALIZATION	5.22966e-06
ORGANELLE INNER MEMBRANE	0.0204942	CIRCADIAN RHYTHM	0.00951535	MAINTENANCE OF CELLULAR LOCALIZATION	0.0497916	REGULATION OF CYTOKINE BIOSYNTHETIC PROCESS	5.23213e-06
ENVELOPE	0.0209566	SECRETORY GRANULE	0.00957784	MAINTENANCE OF CELLULAR PROTEIN LOCALIZATION	0.0497916	DNA DAMAGE CHECKPOINT	5.29889e-06
ORGANELLE ENVELOPE	0.0209566	HOMEOSTATIC PROCESS	0.00968162	PROTEIN DEACETYLASE ACTIVITY	0.0503558	PROTEIN RNA COMPLEX ASSEMBLY	5.30749e-06
MACROMOLECULAR COMPLEX DISASSEMBLY	0.0209959	DNA DEPENDENT DNA REPLICATION	0.00984642	ENDODEOXYRIBONUCLEASE ACTIVITY	0.0506003	RESPONSE TO VIRUS	5.73101e-06
PROTEIN COMPLEX DISASSEMBLY	0.0209959	CELLULAR DEFENSE RESPONSE	0.00996295	POSITIVE REGULATION OF MAP KINASE ACTIVITY	0.0511929	CHROMATIN MODIFICATION	5.79939e-06
SODIUM CHANNEL ACTIVITY	0.0212476	NUCLEOBASENUCLEOSIDENUCLEOTIDE KINASE ACTIVITY	0.00996295	DNA METABOLIC PROCESS	0.0515756	NOTCH SIGNALING PATHWAY	6.05929e-06
GOLGI STACK	0.0215448	REGULATION OF MITOSIS	0.0103494	REGULATION OF PROTEIN POLYMERIZATION	0.0527373	CARBOHYDRATE CATABOLIC PROCESS	6.06618e-06
BIOPOLYMER CATABOLIC PROCESS	0.0215486	CONDENSED CHROMOSOME	0.0105614	REGULATION OF CHROMOSOME ORGANIZATION AND BIOGENESIS	0.0538411	CELLULAR CARBOHYDRATE CATABOLIC PROCESS	6.06618e-06
DNA CATABOLIC PROCESS	0.0221492	PHOTOTRANSDUCTION	0.0108663	MACROMOLECULE LOCALIZATION	0.0540737	INTERFERON GAMMA PRODUCTION	6.07252e-06
INTERLEUKIN 1 SECRETION	0.0223551	CELL CORTEX PART	0.0109875	DNA DAMAGE RESPONSESIGNAL TRANSDUCTION	0.0549858	DOUBLE STRANDED RNA BINDING	6.3875e-06
LYSOSOMAL MEMBRANE	0.0231533	REGULATION OF GENE EXPRESSION EPIGENETIC	0.0110654	VACUOLAR TRANSPORT	0.0552642	IMMUNE SYSTEM DEVELOPMENT	7.28796e-06
NUCLEOTIDE METABOLIC PROCESS	0.0231533	POSITIVE REGULATION OF TRANSCRIPTION FROM RNA POLYMERASE II PROMOTER	0.0112078	GALACTOSYLTRANSFERASE ACTIVITY	0.0569944	SPECIFIC RNA POLYMERASE II TRANSCRIPTION FACTOR ACTIVITY	7.30494e-06
PHOSPHOLIPID BIOSYNTHETIC PROCESS	0.0231533	MALE GONAD DEVELOPMENT	0.0117147	GLYCOLIPID METABOLIC PROCESS	0.0572403	PHOSPHOLIPASE A2 ACTIVITY	7.88414e-06
REGULATION OF T CELL PROLIFERATION	0.0237776	SIGNAL SEQUENCE BINDING	0.0117147	ACETYLGLUCOSAMINYLTRANSFERASE ACTIVITY	0.0573117	REGULATION OF BLOOD PRESSURE	8.39091e-06
ACTIVATION OF IMMUNE RESPONSE	0.0238488	NUCLEAR ENVELOPE	0.0117388	NEGATIVE REGULATION OF CELL MIGRATION	0.0573117	ACETYLGLUCOSAMINYLTRANSFERASE ACTIVITY	8.88352e-06
SMOOTH MUSCLE CONTRACTION GO 0006939	0.0244522	CATION TRANSPORTING ATPASE ACTIVITY	0.0119439	MACROMOLECULE CATABOLIC PROCESS	0.057754	NEUROPEPTIDE HORMONE ACTIVITY	9.87282e-06
ACETYLCHOLINE BINDING	0.0254837	MITOCHONDRIAL TRANSPORT	0.0120065	RESPONSE TO BIOTIC STIMULUS	0.0585823	CALCIUM ION TRANSMEMBRANE TRANSPORTER ACTIVITY	9.88009e-06
MITOCHONDRIAL PART	0.0259301	SUGAR TRANSMEMBRANE TRANSPORTER ACTIVITY	0.0122341	FUCOSYLTRANSFERASE ACTIVITY	0.0587438	LEADING EDGE	9.88834e-06
RESPONSE TO ABIOTIC STIMULUS	0.0259764	PEPTIDYL TYROSINE PHOSPHORYLATION	0.0125041	GENE SILENCING	0.0587774	AMINE TRANSMEMBRANE TRANSPORTER ACTIVITY	1.01722e-05
SMALL GTPASE BINDING	0.0261979	POSITIVE REGULATION OF BINDING	0.0125457	N ACETYLTRANSFERASE ACTIVITY	0.0589572	SYNAPSE ORGANIZATION AND BIOGENESIS	1.01843e-05
CONDENSED CHROMOSOME	0.0262174	CYCLIC NUCLEOTIDE METABOLIC PROCESS	0.0128019	REGULATION OF CELL ADHESION	0.0611993	HYDRO LYASE ACTIVITY	1.05111e-05
POSITIVE REGULATION OF MAPKKK CASCADE	0.0267278	SPECIFIC TRANSCRIPTIONAL REPRESSOR ACTIVITY	0.0129293	SMALL NUCLEAR RIBONUCLEOPROTEIN COMPLEX	0.0615258	POSITIVE REGULATION OF MULTICELLULAR ORGANISMAL PROCESS	1.05973e-05
NEUROTRANSMITTER SECRETION	0.0270742	REGULATION OF INTRACELLULAR TRANSPORT	0.0133079	NEGATIVE REGULATION OF TRANSPORT	0.0616397	AMINE CATABOLIC PROCESS	1.06186e-05
PROTEIN IMPORT INTO NUCLEUS TRANSLOCATION	0.0271642	NEUROPEPTIDE HORMONE ACTIVITY	0.0136269	RESPONSE TO DNA DAMAGE STIMULUS	0.0620501	SPLICEOSOME	1.09455e-05
MEMBRANE LIPID BIOSYNTHETIC PROCESS	0.0289876	CYSTEINE TYPE ENDOPEPTIDASE ACTIVITY	0.0136882	VESICLE MEMBRANE	0.0624823	STEROID DEHYDROGENASE ACTIVITY	1.09455e-05
NEGATIVE REGULATION OF CELL ADHESION	0.0292335	INTEGRATOR COMPLEX	0.013873	ENDOPLASMIC RETICULUM LUMEN	0.0636589	STEROID DEHYDROGENASE ACTIVITY ACTING ON THE CH OH GROUP OF DONORSNAD OR NADP AS ACCEPTOR	1.09455e-05
MYELOID LEUKOCYTE DIFFERENTIATION	0.0293806	REGULATION OF APOPTOSIS	0.0141803	ATPASE ACTIVITY COUPLED TO MOVEMENT OF SUBSTANCES	0.0652624	PEPTIDYL AMINO ACID MODIFICATION	1.10166e-05
MITOCHONDRIAL MEMBRANE	0.0305286	TISSUE REMODELING	0.0142832	HYDROLASE ACTIVITY ACTING ON ACID ANHYDRIDESCATALYZING TRANSMEMBRANE MOVEMENT OF SUBSTANCES	0.0652624	NEGATIVE REGULATION OF RESPONSE TO STIMULUS	1.12471e-05
RNA SPLICING	0.0310236	PHOSPHORIC DIESTER HYDROLASE ACTIVITY	0.0143839	PRIMARY ACTIVE TRANSMEMBRANE TRANSPORTER ACTIVITY	0.0652624	NEGATIVE REGULATION OF GROWTH	1.17586e-05
COLLAGEN	0.0314163	NUCLEAR MATRIX	0.0146188	NUCLEOTIDE BINDING	0.0657444	TASTE RECEPTOR ACTIVITY	1.25807e-05
HORMONE BINDING	0.0317348	TRANSCRIPTION INITIATION FROM RNA POLYMERASE II PROMOTER	0.0152486	POSITIVE REGULATION OF TRANSPORT	0.0659474	NEUTRAL AMINO ACID TRANSMEMBRANE TRANSPORTER ACTIVITY	1.32336e-05
ENDONUCLEASE ACTIVITY	0.0322867	HYDROLASE ACTIVITY ACTING ON CARBON NITROGEN NOT PEPTIDEBONDSIN CYCLIC AMIDINES	0.0154118	PROTEIN TRANSPORTER ACTIVITY	0.0659474	DI TRI VALENT INORGANIC CATION TRANSMEMBRANE TRANSPORTER ACTIVITY	1.34204e-05
ACTIVATION OF NF KAPPAB TRANSCRIPTION FACTOR	0.0324877	HEMOPOIESIS	0.0154171	REGULATION OF PROTEIN AMINO ACID PHOSPHORYLATION	0.0661607	PATTERN SPECIFICATION PROCESS	1.4114e-05
TRANSLATION	0.0324975	NUCLEAR MEMBRANE PART	0.0156311	REGULATION OF PROTEIN MODIFICATION PROCESS	0.0674234	AXONOGENESIS	1.55314e-05
ANGIOGENESIS	0.0331511	SENSORY PERCEPTION OF CHEMICAL STIMULUS	0.015772	RECEPTOR MEDIATED ENDOCYTOSIS	0.0679159	NEGATIVE REGULATION OF TRANSPORT	1.60946e-05
PURINE NUCLEOTIDE METABOLIC PROCESS	0.0331511	PRODUCTION OF MOLECULAR MEDIATOR OF IMMUNE RESPONSE	0.0159011	TRANSFERASE ACTIVITY TRANSFERRING ALKYL OR ARYLOTHER THAN METHYLGROUPS	0.0682656	REGULATION OF NUCLEOCYTOPLASMIC TRANSPORT	1.64477e-05
ATPASE ACTIVITY COUPLED	0.0337072	POSITIVE REGULATION OF IMMUNE SYSTEM PROCESS	0.0159016	AEROBIC RESPIRATION	0.0692613	CELLULAR COMPONENT DISASSEMBLY	1.64793e-05
GROWTH FACTOR BINDING	0.0339317	POSITIVE REGULATION OF CYTOSKELETON ORGANIZATION AND BIOGENESIS	0.0160292	ATP DEPENDENT HELICASE ACTIVITY	0.0694895	REGULATION OF IMMUNE SYSTEM PROCESS	1.6649e-05
PROTEIN FOLDING	0.0346769	CARBOXYPEPTIDASE ACTIVITY	0.0162072	MITOCHONDRION	0.0707071	RIBONUCLEOPROTEIN BINDING	1.69077e-05
BASAL LAMINA	0.0361101	POSITIVE REGULATION OF SIGNAL TRANSDUCTION	0.0164431	CARBOXYPEPTIDASE ACTIVITY	0.0716555	LYSOSOMAL MEMBRANE	1.72311e-05
ENDOPLASMIC RETICULUM LUMEN	0.0361833	PROTEIN TARGETING	0.0172198	LIGASE ACTIVITY FORMING CARBON OXYGEN BONDS	0.0716555	VACUOLAR MEMBRANE	1.72311e-05
PHOTOTRANSDUCTION	0.0364072	SPHINGOLIPID BIOSYNTHETIC PROCESS	0.0173638	REGULATION OF SIGNAL TRANSDUCTION	0.0716555	LIPID TRANSPORTER ACTIVITY	1.78264e-05
EXCRETION	0.0366332	TRANSITION METAL ION TRANSPORT	0.0176239	POSITIVE REGULATION OF SIGNAL TRANSDUCTION	0.0717346	XENOBIOTIC METABOLIC PROCESS	1.95379e-05
MICROBODY	0.0368711	GLYCOSPHINGOLIPID METABOLIC PROCESS	0.0180954	POST GOLGI VESICLE MEDIATED TRANSPORT	0.0726033	NUCLEAR CHROMATIN	2.05372e-05
PEROXISOME	0.0368711	REGULATION OF GENE SPECIFIC TRANSCRIPTION	0.018632	PROTEIN KINASE CASCADE	0.0726586	CENTROSOME ORGANIZATION AND BIOGENESIS	2.2837e-05
LEADING EDGE	0.0374289	REGULATION OF CELL DIFFERENTIATION	0.0187509	ENERGY RESERVE METABOLIC PROCESS	0.0728799	MICROTUBULE ORGANIZING CENTER ORGANIZATION AND BIOGENESIS	2.2837e-05
CHROMATIN REMODELING	0.0380255	MONOSACCHARIDE TRANSMEMBRANE TRANSPORTER ACTIVITY	0.018763	POSITIVE REGULATION OF PROTEIN AMINO ACID PHOSPHORYLATION	0.0734006	PEPTIDYL TYROSINE PHOSPHORYLATION	2.44993e-05
GOLGI ASSOCIATED VESICLE	0.0381753	CALMODULIN BINDING	0.0189362	MITOSIS	0.0740148	PROTEIN AMINO ACID O LINKED GLYCOSYLATION	2.56666e-05
RESPONSE TO HEAT	0.0384979	STRUCTURAL CONSTITUENT OF RIBOSOME	0.0196448	T CELL DIFFERENTIATION	0.0740148	HEMOPOIESIS	2.76256e-05
NUCLEOTIDE EXCISION REPAIR	0.0391629	MITOCHONDRIAL MEMBRANE PART	0.0196823	NITROGEN COMPOUND BIOSYNTHETIC PROCESS	0.0753234	AMINO ACID CATABOLIC PROCESS	2.92767e-05
STRUCTURAL CONSTITUENT OF RIBOSOME	0.0392786	ER TO GOLGI VESICLE MEDIATED TRANSPORT	0.0198574	STRESS ACTIVATED PROTEIN KINASE SIGNALING PATHWAY	0.0754119	MALE GONAD DEVELOPMENT	2.98873e-05
S ADENOSYLMETHIONINE DEPENDENT METHYLTRANSFERASE ACTIVITY	0.0397518	LIPOPROTEIN BIOSYNTHETIC PROCESS	0.0198969	CELL PROJECTION BIOGENESIS	0.0757738	LYSOSOMAL TRANSPORT	3.03464e-05
REGULATION OF CELL GROWTH	0.0402965	GOLGI ASSOCIATED VESICLE	0.0202883	ACTIVATION OF JNK ACTIVITY	0.0764403	EPITHELIAL TO MESENCHYMAL TRANSITION	3.05779e-05
INTERLEUKIN RECEPTOR ACTIVITY	0.0405043	CELLULAR RESPIRATION	0.0203408	MITOCHONDRIAL RIBOSOME	0.0768709	ESTABLISHMENT AND OR MAINTENANCE OF CELL POLARITY	3.26338e-05
G2 M TRANSITION OF MITOTIC CELL CYCLE	0.0406154	REGULATION OF CYTOKINE SECRETION	0.0204828	ORGANELLAR RIBOSOME	0.0768709	PROTEIN AMINO ACID DEPHOSPHORYLATION	3.38962e-05
CARBON OXYGEN LYASE ACTIVITY	0.0420739	RESPONSE TO OTHER ORGANISM	0.0206747	N ACYLTRANSFERASE ACTIVITY	0.0771938	OXIDOREDUCTASE ACTIVITY ACTING ON THE CH CH GROUP OF DONORS	3.53991e-05
NUCLEAR PORE	0.0427346	ADAPTIVE IMMUNE RESPONSE	0.0208164	SMAD BINDING	0.0773928	METALLOEXOPEPTIDASE ACTIVITY	3.64833e-05
ARYLSULFATASE ACTIVITY	0.0429055	POSITIVE REGULATION OF LYMPHOCYTE ACTIVATION	0.0214288	XENOBIOTIC METABOLIC PROCESS	0.0774875	RNA CATABOLIC PROCESS	3.67599e-05
LYMPHOCYTE ACTIVATION	0.0432625	POSITIVE REGULATION OF I KAPPAB KINASE NF KAPPAB CASCADE	0.0214615	FATTY ACID BIOSYNTHETIC PROCESS	0.078754	LIPASE ACTIVITY	3.68468e-05
VESICLE MEMBRANE	0.0434853	RNA BINDING	0.0218161	BIOPOLYMER CATABOLIC PROCESS	0.0789937	THYROID HORMONE RECEPTOR BINDING	3.75639e-05
PROTEASE INHIBITOR ACTIVITY	0.043518	LYASE ACTIVITY	0.0222927	NEGATIVE REGULATION OF CELL DIFFERENTIATION	0.0790134	AXON GUIDANCE	3.77091e-05
SOLUTE SODIUM SYMPORTER ACTIVITY	0.0444786	POSITIVE REGULATION OF CELLULAR COMPONENT ORGANIZATION AND BIOGENESIS	0.0223254	PROTEIN RNA COMPLEX ASSEMBLY	0.0804525	AMINO ACID TRANSMEMBRANE TRANSPORTER ACTIVITY	3.97516e-05
REGULATION OF TRANSLATION	0.0445247	REGULATION OF NEUROGENESIS	0.0223254	ACID AMINO ACID LIGASE ACTIVITY	0.0816405	RNA SPLICINGVIA TRANSESTERIFICATION REACTIONS	4.01071e-05
MEIOTIC CELL CYCLE	0.0452615	POSITIVE REGULATION OF NUCLEOBASENUCLEOSIDENUCLEOTIDE AND NUCLEIC ACID METABOLIC PROCESS	0.0228736	MITOCHONDRIAL MEMBRANE PART	0.0827194	HEMOPOIETIC OR LYMPHOID ORGAN DEVELOPMENT	4.02737e-05
REGULATION OF NUCLEOCYTOPLASMIC TRANSPORT	0.0463881	BIOGENIC AMINE METABOLIC PROCESS	0.023326	POSITIVE REGULATION OF DEFENSE RESPONSE	0.0831853	S ADENOSYLMETHIONINE DEPENDENT METHYLTRANSFERASE ACTIVITY	4.11549e-05
CELL MATRIX ADHESION	0.046441	RESPONSE TO RADIATION	0.0238806	HEME BIOSYNTHETIC PROCESS	0.0838476	HEART DEVELOPMENT	4.26033e-05
TRANS GOLGI NETWORK	0.0465971	REGULATION OF ACTIN POLYMERIZATION AND OR DEPOLYMERIZATION	0.0240821	HEME METABOLIC PROCESS	0.0838476	CARBON OXYGEN LYASE ACTIVITY	4.27618e-05
CHEMOKINE ACTIVITY	0.0477474	INSOLUBLE FRACTION	0.0242893	ATP BINDING	0.0845242	REGULATION OF INTRACELLULAR TRANSPORT	4.28405e-05
CYTOKINE BIOSYNTHETIC PROCESS	0.0485469	CARBONATE DEHYDRATASE ACTIVITY	0.0246936	CELL STRUCTURE DISASSEMBLY DURING APOPTOSIS	0.0858751	GLUTAMATE RECEPTOR ACTIVITY	4.3416e-05
CYTOKINE METABOLIC PROCESS	0.0485469	REGULATION OF CELL GROWTH	0.0247292	DNA DEPENDENT DNA REPLICATION	0.0861214	PHOSPHATASE REGULATOR ACTIVITY	4.65749e-05
SECRETORY GRANULE	0.0488547	RECEPTOR MEDIATED ENDOCYTOSIS	0.0253162	NUCLEAR TRANSPORT	0.086318	INDUCTION OF APOPTOSIS BY INTRACELLULAR SIGNALS	4.93886e-05
FUCOSYLTRANSFERASE ACTIVITY	0.0495093	SPHINGOLIPID METABOLIC PROCESS	0.0253162	NUCLEOCYTOPLASMIC TRANSPORT	0.086318	CALMODULIN BINDING	6.05538e-05
MRNA PROCESSING GO 0006397	0.0495987	PROTEIN AMINO ACID LIPIDATION	0.0253992	INTERPHASE OF MITOTIC CELL CYCLE	0.086814	TRANSFERASE ACTIVITY TRANSFERRING ALKYL OR ARYLOTHER THAN METHYLGROUPS	7.63659e-05
HYDRO LYASE ACTIVITY	0.0496207	PHOSPHOLIPID TRANSPORTER ACTIVITY	0.0256364	REGULATION OF TRANSLATIONAL INITIATION	0.087531	LIPID TRANSPORT	7.68739e-05
NUCLEAR MEMBRANE PART	0.0503162	POSITIVE REGULATION OF TRANSCRIPTION	0.0258334	POSITIVE REGULATION OF CASPASE ACTIVITY	0.0878203	SMALL CONJUGATING PROTEIN SPECIFIC PROTEASE ACTIVITY	8.14555e-05
PROTEIN TRANSPORT	0.0528671	SPHINGOID METABOLIC PROCESS	0.0259032	NUCLEOLUS	0.0881481	SPECIFIC TRANSCRIPTIONAL REPRESSOR ACTIVITY	8.29262e-05
ER GOLGI INTERMEDIATE COMPARTMENT	0.0534186	SH3 DOMAIN BINDING	0.0261831	MITOCHONDRION ORGANIZATION AND BIOGENESIS	0.0886624	SOLUTE SODIUM SYMPORTER ACTIVITY	8.3972e-05
ORGANIC ANION TRANSMEMBRANE TRANSPORTER ACTIVITY	0.0534186	CELL SOMA	0.0268211	REGULATION OF ANGIOGENESIS	0.0888593	TRANSCRIPTION ELONGATION REGULATOR ACTIVITY	8.77331e-05
MAINTENANCE OF CELLULAR LOCALIZATION	0.0537804	POSITIVE REGULATION OF T CELL PROLIFERATION	0.0269307	REGULATION OF CATALYTIC ACTIVITY	0.0888593	MONOSACCHARIDE BINDING	9.64345e-05
MAINTENANCE OF CELLULAR PROTEIN LOCALIZATION	0.0537804	REGULATION OF CATABOLIC PROCESS	0.0281537	ORGANELLE MEMBRANE	0.0899347	MITOCHONDRIAL MEMBRANE	9.95297e-05
SENSORY PERCEPTION OF TASTE	0.0542692	ACETYLGALACTOSAMINYLTRANSFERASE ACTIVITY	0.0283461	SPECIFIC RNA POLYMERASE II TRANSCRIPTION FACTOR ACTIVITY	0.0899347	ONE CARBON COMPOUND METABOLIC PROCESS	0.000102668
CELL PROJECTION BIOGENESIS	0.0551531	NEGATIVE REGULATION OF APOPTOSIS	0.0287492	EUKARYOTIC TRANSLATION INITIATION FACTOR 3 COMPLEX	0.0901166	PHOSPHOINOSITIDE BINDING	0.000102668
POSITIVE REGULATION OF CATALYTIC ACTIVITY	0.0553443	PROGRAMMED CELL DEATH	0.028882	REGULATION OF JNK ACTIVITY	0.0904202	NUCLEOLAR PART	0.000103321
INTERPHASE	0.0557159	REGULATION OF ENDOTHELIAL CELL PROLIFERATION	0.0292159	PATTERN SPECIFICATION PROCESS	0.0913372	ORGANELLE LOCALIZATION	0.000112622
INTEGRAL TO ENDOPLASMIC RETICULUM MEMBRANE	0.0564515	NUCLEAR MEMBRANE	0.0306097	PROTEIN PHOSPHATASE BINDING	0.0913372	IMMUNOLOGICAL SYNAPSE	0.00011379
INTRINSIC TO ENDOPLASMIC RETICULUM MEMBRANE	0.0564515	ORGANELLE OUTER MEMBRANE	0.0306931	INTERFERON GAMMA BIOSYNTHETIC PROCESS	0.094158	INORGANIC ANION TRANSPORT	0.00012908
TRANSITION METAL ION TRANSMEMBRANE TRANSPORTER ACTIVITY	0.0564515	OUTER MEMBRANE	0.0306931	GTPASE BINDING	0.0963918	DNA DAMAGE RESPONSESIGNAL TRANSDUCTION	0.000134176
NEGATIVE REGULATION OF SECRETION	0.0567264	ARYLSULFATASE ACTIVITY	0.0307909	ANTIPORTER ACTIVITY	0.0978977	CARBONATE DEHYDRATASE ACTIVITY	0.000145052
FOCAL ADHESION FORMATION	0.0572702	DNA METABOLIC PROCESS	0.0308362	UNFOLDED PROTEIN RESPONSE	0.0993769	POLYSACCHARIDE METABOLIC PROCESS	0.000149011
PHOSPHOLIPASE C ACTIVATION	0.0581994	IMMUNE SYSTEM DEVELOPMENT	0.031055	REGULATION OF NUCLEOCYTOPLASMIC TRANSPORT	0.0996023	MEDIATOR COMPLEX	0.000150572
SIALYLTRANSFERASE ACTIVITY	0.0592808	LIPOPROTEIN METABOLIC PROCESS	0.0315671	MICROTUBULE ORGANIZING CENTER ORGANIZATION AND BIOGENESIS	0.0999883	CYTOKINE SECRETION	0.000164732
DNA DIRECTED DNA POLYMERASE ACTIVITY	0.0597483	CELLULAR MACROMOLECULE CATABOLIC PROCESS	0.0316797	MONOVALENT INORGANIC CATION TRANSMEMBRANE TRANSPORTER ACTIVITY	0.100763	REGULATION OF CYTOKINE SECRETION	0.000164732
RHO GTPASE ACTIVATOR ACTIVITY	0.0603326	REGULATION OF CYTOKINE PRODUCTION	0.0318261	ESTABLISHMENT OF PROTEIN LOCALIZATION	0.101476	INTERLEUKIN 2 PRODUCTION	0.000165342
LIPOPROTEIN BINDING	0.0614283	HEMOPOIETIC OR LYMPHOID ORGAN DEVELOPMENT	0.0322251	MITOTIC SPINDLE ORGANIZATION AND BIOGENESIS	0.103333	POSITIVE REGULATION OF MAPKKK CASCADE	0.000167116
PROTEIN UBIQUITINATION	0.061575	G1 PHASE OF MITOTIC CELL CYCLE	0.0337376	PHOSPHOLIPID BINDING	0.103333	REGULATION OF PHOSPHORYLATION	0.00016884
VESICLE MEDIATED TRANSPORT	0.0617438	I KAPPAB KINASE NF KAPPAB CASCADE	0.0344971	DETECTION OF ABIOTIC STIMULUS	0.103435	GLYCEROPHOSPHOLIPID METABOLIC PROCESS	0.00019678
REGULATION OF G PROTEIN COUPLED RECEPTOR PROTEIN SIGNALING PATHWAY	0.0620588	ENDOTHELIAL CELL PROLIFERATION	0.0345081	POTASSIUM CHANNEL REGULATOR ACTIVITY	0.105139	MEIOTIC RECOMBINATION	0.000196828
POSITIVE REGULATION OF TRANSLATION	0.0629783	GTP BINDING	0.034515	RIBOSOMAL SUBUNIT	0.106146	NUCLEAR ENVELOPE ENDOPLASMIC RETICULUM NETWORK	0.00020412
MORPHOGENESIS OF AN EPITHELIUM	0.0638042	GUANYL NUCLEOTIDE BINDING	0.034515	GTP BINDING	0.106388	EPITHELIAL CELL DIFFERENTIATION	0.000205106
CALMODULIN BINDING	0.0639083	XENOBIOTIC METABOLIC PROCESS	0.034515	GUANYL NUCLEOTIDE BINDING	0.106388	CHEMOKINE ACTIVITY	0.000225972
UNFOLDED PROTEIN RESPONSE	0.0650606	REGULATION OF CELLULAR PH	0.0356356	NOTCH SIGNALING PATHWAY	0.106876	CHEMOKINE RECEPTOR BINDING	0.000225972
TRNA PROCESSING	0.0664345	JNK CASCADE	0.0368474	DETECTION OF STIMULUS	0.107997	PHOSPHORIC DIESTER HYDROLASE ACTIVITY	0.000235015
PROTEIN TARGETING TO MITOCHONDRION	0.0673456	NUCLEAR TRANSPORT	0.039103	DNA DIRECTED RNA POLYMERASEII CORE COMPLEX	0.107997	PHOSPHOINOSITIDE BIOSYNTHETIC PROCESS	0.000246335
FATTY ACID BIOSYNTHETIC PROCESS	0.0680407	NUCLEOCYTOPLASMIC TRANSPORT	0.039103	RESPONSE TO TOXIN	0.108909	KINASE INHIBITOR ACTIVITY	0.000257684
DI TRI VALENT INORGANIC CATION TRANSMEMBRANE TRANSPORTER ACTIVITY	0.0688749	BETA TUBULIN BINDING	0.0406842	ANDROGEN RECEPTOR SIGNALING PATHWAY	0.109481	PROTEIN KINASE INHIBITOR ACTIVITY	0.000257684
INTERPHASE OF MITOTIC CELL CYCLE	0.0692434	MONOVALENT INORGANIC CATION TRANSPORT	0.0407021	PHOSPHOLIPID TRANSPORTER ACTIVITY	0.110059	APOPTOTIC MITOCHONDRIAL CHANGES	0.000274406
NUCLEAR ENVELOPE	0.0709528	PROTEIN DOMAIN SPECIFIC BINDING	0.0417367	COFACTOR BIOSYNTHETIC PROCESS	0.110796	PROTEIN POLYUBIQUITINATION	0.000297953
POSITIVE REGULATION OF TRANSCRIPTION FROM RNA POLYMERASE II PROMOTER	0.0710641	SPINDLE POLE	0.0418936	MONOVALENT INORGANIC CATION HOMEOSTASIS	0.111247	INTERLEUKIN BINDING	0.000306466
DETECTION OF BIOTIC STIMULUS	0.07173	REGULATION OF JNK CASCADE	0.0422517	LEUKOCYTE ACTIVATION	0.111831	ANION TRANSPORT	0.000309677
PROTEIN TARGETING	0.0732722	TRNA PROCESSING	0.0424617	NEGATIVE REGULATION OF TRANSCRIPTION FROM RNA POLYMERASE II PROMOTER	0.113609	PHOSPHOLIPASE C ACTIVITY	0.000343536
REGULATION OF CELLULAR PH	0.0744915	REGULATION OF PHOSPHORYLATION	0.0428927	PROTEIN LOCALIZATION	0.114678	COLLAGEN BINDING	0.000352856
NUCLEAR MEMBRANE	0.0747797	VACUOLE ORGANIZATION AND BIOGENESIS	0.0438671	PHOSPHOINOSITIDE MEDIATED SIGNALING	0.115685	MICROTUBULE BASED MOVEMENT	0.000352856
G1 PHASE OF MITOTIC CELL CYCLE	0.0764387	SYNAPTIC VESICLE	0.0438683	SMALL GTPASE BINDING	0.117746	CELLULAR PROTEIN COMPLEX DISASSEMBLY	0.00035381
FEMALE GAMETE GENERATION	0.0798078	POSITIVE REGULATION OF TRANSCRIPTIONDNA DEPENDENT	0.0440279	POSITIVE REGULATION OF TRANSCRIPTION FACTOR ACTIVITY	0.118203	MACROMOLECULAR COMPLEX DISASSEMBLY	0.00035381
ATPASE ACTIVITY COUPLED TO MOVEMENT OF SUBSTANCES	0.0820516	G PROTEIN SIGNALING COUPLED TO IP3 SECOND MESSENGERPHOSPHOLIPASE C ACTIVATING	0.0440757	PEPTIDE METABOLIC PROCESS	0.121486	PROTEIN COMPLEX DISASSEMBLY	0.00035381
HYDROLASE ACTIVITY ACTING ON ACID ANHYDRIDESCATALYZING TRANSMEMBRANE MOVEMENT OF SUBSTANCES	0.0820516	CDC42 PROTEIN SIGNAL TRANSDUCTION	0.0448464	LYMPHOCYTE DIFFERENTIATION	0.122206	PROTEIN SERINE THREONINE PHOSPHATASE ACTIVITY	0.000356574
PRIMARY ACTIVE TRANSMEMBRANE TRANSPORTER ACTIVITY	0.0820516	NEGATIVE REGULATION OF CELL CYCLE	0.0451616	REGULATION OF MITOSIS	0.122206	GABA RECEPTOR ACTIVITY	0.000367926
VACUOLAR PART	0.0820516	APICAL PART OF CELL	0.0463584	CATION TRANSPORTING ATPASE ACTIVITY	0.122502	HEPARIN BINDING	0.0003689
ADHERENS JUNCTION	0.0829558	S PHASE	0.0463734	MAPKKK CASCADE GO 0000165	0.122866	MITOCHONDRIAL OUTER MEMBRANE	0.000390409
CYTOPLASMIC VESICLE MEMBRANE	0.0829558	GALACTOSYLTRANSFERASE ACTIVITY	0.0465008	CELLULAR PROTEIN CATABOLIC PROCESS	0.123122	ACUTE INFLAMMATORY RESPONSE	0.000391505
CYTOPLASMIC VESICLE PART	0.0829558	POSITIVE REGULATION OF DNA BINDING	0.0472281	M PHASE	0.12346	AEROBIC RESPIRATION	0.000405441
POSITIVE REGULATION OF EPITHELIAL CELL PROLIFERATION	0.0829558	PHOSPHATASE INHIBITOR ACTIVITY	0.047525	CELLULAR RESPIRATION	0.124916	CELLULAR RESPIRATION	0.000405441
REGULATION OF TRANSFORMING GROWTH FACTOR BETA RECEPTOR SIGNALING PATHWAY	0.083611	CHROMATIN BINDING	0.0480193	MAP KINASE KINASE KINASE ACTIVITY	0.126912	SYNAPTOGENESIS	0.000477292
CARBOHYDRATE TRANSPORT	0.0836631	GLYCOLIPID METABOLIC PROCESS	0.0480193	CASPASE REGULATOR ACTIVITY	0.128282	SULFUR COMPOUND BIOSYNTHETIC PROCESS	0.000491851
N ACETYLTRANSFERASE ACTIVITY	0.0836702	MICROBODY PART	0.0483736	MYELOID CELL DIFFERENTIATION	0.128282	COLLAGEN	0.000505011
GLIOGENESIS	0.0844111	PEROXISOMAL PART	0.0483736	PHOSPHOINOSITIDE BIOSYNTHETIC PROCESS	0.129654	GLAND DEVELOPMENT	0.000507878
REGULATION OF CELL MORPHOGENESIS	0.0847042	HYDROLASE ACTIVITY HYDROLYZING O GLYCOSYL COMPOUNDS	0.0502909	PHOSPHOTRANSFERASE ACTIVITY PHOSPHATE GROUP AS ACCEPTOR	0.130382	CARBOXYPEPTIDASE ACTIVITY	0.000527047
RHYTHMIC PROCESS	0.0849228	OXIDOREDUCTASE ACTIVITY ACTING ON THE CH CH GROUP OF DONORS	0.0503497	PHOSPHOLIPASE C ACTIVATION	0.130874	GROWTH FACTOR BINDING	0.00054021
PROTEIN METHYLTRANSFERASE ACTIVITY	0.086609	CYTOKINE PRODUCTION	0.0515701	ONE CARBON COMPOUND METABOLIC PROCESS	0.13107	EXCRETION	0.000557594
SECONDARY METABOLIC PROCESS	0.0875825	ENVELOPE	0.0515701	NEGATIVE REGULATION OF CELL CYCLE	0.13157	MRNA BINDING	0.000577991
REGULATION OF I KAPPAB KINASE NF KAPPAB CASCADE	0.0880466	ORGANELLE ENVELOPE	0.0515701	TRANSCRIPTION FACTOR TFIID COMPLEX	0.132385	HYDROGEN ION TRANSMEMBRANE TRANSPORTER ACTIVITY	0.000642844
DNA RECOMBINATION	0.0887821	DETECTION OF ABIOTIC STIMULUS	0.0526819	MICROBODY PART	0.13488	RESPONSE TO TEMPERATURE STIMULUS	0.000680066
REGULATION OF NEURON APOPTOSIS	0.0906657	NEGATIVE REGULATION OF HYDROLASE ACTIVITY	0.0529887	PEROXISOMAL PART	0.13488	DETECTION OF CHEMICAL STIMULUS	0.000769696
NUCLEOTIDE BIOSYNTHETIC PROCESS	0.0908177	NUCLEAR ORGANIZATION AND BIOGENESIS	0.0538782	POSITIVE REGULATION OF PHOSPHORYLATION	0.13488	REGULATION OF DNA REPLICATION	0.000798533
DNA DAMAGE CHECKPOINT	0.0939131	MITOCHONDRIAL RESPIRATORY CHAIN COMPLEX I	0.054357	STRUCTURAL CONSTITUENT OF RIBOSOME	0.13488	PROTEIN SERINE THREONINE TYROSINE KINASE ACTIVITY	0.000805245
ENZYME INHIBITOR ACTIVITY	0.0948342	NADH DEHYDROGENASE COMPLEX	0.054357	G1 PHASE	0.139304	CELL ACTIVATION	0.000834209
REGULATION OF CYTOKINE BIOSYNTHETIC PROCESS	0.0948918	RESPIRATORY CHAIN COMPLEX I	0.054357	MESODERM DEVELOPMENT	0.139304	NEGATIVE REGULATION OF SECRETION	0.0008611
L AMINO ACID TRANSMEMBRANE TRANSPORTER ACTIVITY	0.0968241	PROTEIN TRANSPORT	0.0549702	T CELL ACTIVATION	0.139304	RUFFLE	0.000907955
PROTEIN PHOSPHATASE BINDING	0.0970915	OXYGEN BINDING	0.0551153	THYROID HORMONE RECEPTOR BINDING	0.139728	RESPONSE TO OTHER ORGANISM	0.00098159
RIBONUCLEOPROTEIN COMPLEX	0.0974424	EARLY ENDOSOME	0.0557924	REGULATION OF PHOSPHORYLATION	0.140845	ENDOSOME TRANSPORT	0.00102637
NEGATIVE REGULATION OF CATALYTIC ACTIVITY	0.0977671	DETECTION OF STIMULUS INVOLVED IN SENSORY PERCEPTION	0.0617982	MAINTENANCE OF LOCALIZATION	0.141438	EXCITATORY EXTRACELLULAR LIGAND GATED ION CHANNEL ACTIVITY	0.00105482
REGULATION OF GENE SPECIFIC TRANSCRIPTION	0.0977671	INTRACELLULAR PROTEIN TRANSPORT	0.0621154	PEPTIDYL TYROSINE MODIFICATION	0.141438	EXTRACELLULAR LIGAND GATED ION CHANNEL ACTIVITY	0.00105482
MRNA BINDING	0.0983396	HISTONE ACETYLTRANSFERASE ACTIVITY	0.0627943	FEMALE PREGNANCY	0.146839	FEMALE GAMETE GENERATION	0.00106598
REGULATION OF HYDROLASE ACTIVITY	0.0996278	ENDOSOME TRANSPORT	0.0641909	LOW DENSITY LIPOPROTEIN BINDING	0.147056	REGULATION OF TRANSFORMING GROWTH FACTOR BETA RECEPTOR SIGNALING PATHWAY	0.00117516
SYNAPSE PART	0.100641	REGULATION OF DNA REPLICATION	0.0642207	REGULATION OF I KAPPAB KINASE NF KAPPAB CASCADE	0.14745	LYMPHOCYTE ACTIVATION	0.00121779
RNA POLYMERASE ACTIVITY	0.100782	SECONDARY METABOLIC PROCESS	0.0660499	SPLICEOSOME ASSEMBLY	0.14745	RESPONSE TO BIOTIC STIMULUS	0.00122456
ENDOSOME TRANSPORT	0.101471	POSITIVE REGULATION OF CYTOKINE BIOSYNTHETIC PROCESS	0.0668181	FEMALE GAMETE GENERATION	0.150447	NEGATIVE REGULATION OF ANGIOGENESIS	0.00125036
CARBOHYDRATE CATABOLIC PROCESS	0.101994	SMAD BINDING	0.0671075	AGING	0.15089	PHOSPHOLIPID METABOLIC PROCESS	0.00130725
CELLULAR CARBOHYDRATE CATABOLIC PROCESS	0.101994	APOPTOSIS GO	0.0686729	JNK CASCADE	0.158458	ENDOTHELIAL CELL PROLIFERATION	0.00131507
N ACYLTRANSFERASE ACTIVITY	0.101994	RESPONSE TO IONIZING RADIATION	0.0701286	INDUCTION OF APOPTOSIS BY INTRACELLULAR SIGNALS	0.158645	MITOCHONDRIAL LUMEN	0.00139221
RNA PROCESSING	0.102077	RESPONSE TO DNA DAMAGE STIMULUS	0.0713959	REGULATION OF ENDOTHELIAL CELL PROLIFERATION	0.161431	MITOCHONDRIAL MATRIX	0.00139221
POSITIVE REGULATION OF BINDING	0.102541	NUCLEOLAR PART	0.0721714	RESPONSE TO BACTERIUM	0.165344	REGULATION OF ENDOCYTOSIS	0.00141574
REGULATED SECRETORY PATHWAY	0.10326	APOPTOTIC MITOCHONDRIAL CHANGES	0.0723328	SH2 DOMAIN BINDING	0.165355	CYTOPLASMIC VESICLE MEMBRANE	0.00143856
CYTOCHROME C OXIDASE ACTIVITY	0.105772	DNA REPLICATION INITIATION	0.0725216	POSITIVE REGULATION OF CATALYTIC ACTIVITY	0.165815	CYTOPLASMIC VESICLE PART	0.00143856
RNA POLYMERASE II TRANSCRIPTION MEDIATOR ACTIVITY	0.10798	POSITIVE REGULATION OF RNA METABOLIC PROCESS	0.0726828	ENDOSOME TRANSPORT	0.166923	REGULATION OF ANATOMICAL STRUCTURE MORPHOGENESIS	0.00163812
MAPKKK CASCADE GO 0000165	0.108169	PEROXISOME ORGANIZATION AND BIOGENESIS	0.0735848	MACROMOLECULAR COMPLEX DISASSEMBLY	0.166923	LEUKOCYTE ACTIVATION	0.00166462
I KAPPAB KINASE NF KAPPAB CASCADE	0.108332	CYTOKINE SECRETION	0.0744069	PROTEIN COMPLEX DISASSEMBLY	0.166923	REGULATION OF ANGIOGENESIS	0.00173279
S PHASE	0.109547	TRANSLATION	0.0744069	POSITIVE REGULATION OF PHOSPHATE METABOLIC PROCESS	0.171248	HYDROLASE ACTIVITY HYDROLYZING N GLYCOSYL COMPOUNDS	0.00178428
POSITIVE REGULATION OF PEPTIDYL TYROSINE PHOSPHORYLATION	0.109817	POTASSIUM ION TRANSPORT	0.0748517	PROTEIN DOMAIN SPECIFIC BINDING	0.171248	MICROBODY MEMBRANE	0.00178542
U12 DEPENDENT SPLICEOSOME	0.109817	LYSOSOMAL TRANSPORT	0.0750396	REGULATION OF PROTEIN IMPORT INTO NUCLEUS	0.173366	MICROBODY PART	0.00178542
INTEGRATOR COMPLEX	0.109903	INACTIVATION OF MAPK ACTIVITY	0.0762387	PROTON TRANSPORTING TWO SECTOR ATPASE COMPLEX	0.174318	PEROXISOMAL MEMBRANE	0.00178542
SODIUM ION TRANSPORT	0.109903	ACETYLGLUCOSAMINYLTRANSFERASE ACTIVITY	0.0768398	ACTIVATION OF PROTEIN KINASE ACTIVITY	0.176714	PEROXISOMAL PART	0.00178542
REGULATION OF RHO PROTEIN SIGNAL TRANSDUCTION	0.111317	REGULATION OF RAS GTPASE ACTIVITY	0.0789687	PROTEIN AMINO ACID ADP RIBOSYLATION	0.176913	CYTOCHROME C OXIDASE ACTIVITY	0.00183618
MITOCHONDRIAL TRANSPORT	0.111634	REGULATION OF RHO GTPASE ACTIVITY	0.0789687	DNA HELICASE ACTIVITY	0.177598	PHOSPHATASE BINDING	0.00187876
CELLULAR PROTEIN COMPLEX DISASSEMBLY	0.114354	ORGANELLE INNER MEMBRANE	0.0800912	RESPONSE TO XENOBIOTIC STIMULUS	0.179588	INTRINSIC TO GOLGI MEMBRANE	0.00196289
COATED VESICLE	0.115694	SUPEROXIDE METABOLIC PROCESS	0.0805982	NEGATIVE REGULATION OF TRANSFERASE ACTIVITY	0.179847	DETECTION OF EXTERNAL STIMULUS	0.00207595
NUCLEAR TRANSPORT	0.115694	POST GOLGI VESICLE MEDIATED TRANSPORT	0.0820589	PRODUCTION OF MOLECULAR MEDIATOR OF IMMUNE RESPONSE	0.179847	SECONDARY METABOLIC PROCESS	0.00228208
NUCLEOCYTOPLASMIC TRANSPORT	0.115694	LIGASE ACTIVITY FORMING CARBON OXYGEN BONDS	0.0822335	RIBONUCLEOPROTEIN BINDING	0.179847	INTRACELLULAR RECEPTOR MEDIATED SIGNALING PATHWAY	0.00233179
VACUOLAR MEMBRANE	0.116338	MONOVALENT INORGANIC CATION TRANSMEMBRANE TRANSPORTER ACTIVITY	0.0839182	EARLY ENDOSOME	0.180224	STEROID HORMONE RECEPTOR SIGNALING PATHWAY	0.00233179
CENTROSOME CYCLE	0.118419	NEGATIVE REGULATION OF MAP KINASE ACTIVITY	0.0853166	NEGATIVE REGULATION OF MYELOID CELL DIFFERENTIATION	0.181349	PEROXISOME ORGANIZATION AND BIOGENESIS	0.00236718
MICROBODY PART	0.120814	RESPONSE TO TEMPERATURE STIMULUS	0.0886554	ACETYLGALACTOSAMINYLTRANSFERASE ACTIVITY	0.182238	ENDOPLASMIC RETICULUM MEMBRANE	0.00238047
PEROXISOMAL PART	0.120814	MEMBRANE LIPID BIOSYNTHETIC PROCESS	0.0895391	ICOSANOID METABOLIC PROCESS	0.183607	CELL RECOGNITION	0.00255929
ORGANELLE LOCALIZATION	0.127878	MYELOID CELL DIFFERENTIATION	0.0905965	PROTEIN TARGETING	0.183607	SENSORY PERCEPTION OF TASTE	0.00259104
NF KAPPAB BINDING	0.128192	DEOXYRIBONUCLEASE ACTIVITY	0.0913082	SPECIFIC TRANSCRIPTIONAL REPRESSOR ACTIVITY	0.183872	ATPASE ACTIVITY COUPLED TO TRANSMEMBRANE MOVEMENT OF IONS	0.00270867
PROTEIN POLYMERIZATION	0.128193	DEFENSE RESPONSE TO VIRUS	0.0937427	INTERPHASE	0.18874	ATPASE ACTIVITY COUPLED TO TRANSMEMBRANE MOVEMENT OF IONS PHOSPHORYLATIVE MECHANISM	0.00270867
BASE EXCISION REPAIR	0.128542	POSITIVE REGULATION OF CYTOKINE PRODUCTION	0.0948643	METALLOEXOPEPTIDASE ACTIVITY	0.189088	ORGANELLE INNER MEMBRANE	0.00285707
APOPTOTIC MITOCHONDRIAL CHANGES	0.128979	CELL ACTIVATION	0.0954518	NUCLEAR SPECK	0.189088	NEGATIVE REGULATION OF DNA REPLICATION	0.00297803
CELL CYCLE ARREST GO 0007050	0.129696	MANNOSYLTRANSFERASE ACTIVITY	0.0955354	TRANSFERASE ACTIVITY TRANSFERRING ACYL GROUPS	0.189378	POSITIVE REGULATION OF T CELL ACTIVATION	0.00299517
NEURON APOPTOSIS	0.130497	POSITIVE REGULATION OF CELL DIFFERENTIATION	0.0980019	CELL CYCLE ARREST GO 0007050	0.192016	ENERGY RESERVE METABOLIC PROCESS	0.00309595
ANATOMICAL STRUCTURE FORMATION	0.132955	CELL MATRIX JUNCTION	0.0980464	I KAPPAB KINASE NF KAPPAB CASCADE	0.193606	GLIOGENESIS	0.0032569
BONE REMODELING	0.133773	RNA POLYMERASE II TRANSCRIPTION MEDIATOR ACTIVITY	0.0980464	REGULATION OF MOLECULAR FUNCTION	0.194024	REGULATION OF PROTEIN IMPORT INTO NUCLEUS	0.00358191
TRIACYLGLYCEROL METABOLIC PROCESS	0.13389	CELL CYCLE ARREST GO 0007050	0.0994759	HYDRO LYASE ACTIVITY	0.19884	REGULATION OF G PROTEIN COUPLED RECEPTOR PROTEIN SIGNALING PATHWAY	0.00370148
RNA BINDING	0.138584	MITOCHONDRIAL PART	0.0994759	NEGATIVE REGULATION OF HYDROLASE ACTIVITY	0.202925	CASPASE REGULATOR ACTIVITY	0.00376283
POSITIVE REGULATION OF T CELL PROLIFERATION	0.139937	CELLULAR PROTEIN COMPLEX ASSEMBLY	0.0994895	CELLULAR MACROMOLECULE CATABOLIC PROCESS	0.203978	REGULATION OF DNA METABOLIC PROCESS	0.00408849
SPHINGOLIPID BIOSYNTHETIC PROCESS	0.140075	MITOCHONDRIAL ENVELOPE	0.0997482	PROTEIN CATABOLIC PROCESS	0.208994	T CELL ACTIVATION	0.00434967
VOLTAGE GATED SODIUM CHANNEL ACTIVITY	0.141864	ENERGY RESERVE METABOLIC PROCESS	0.100127	REGULATION OF CYTOKINE PRODUCTION	0.208994	L AMINO ACID TRANSMEMBRANE TRANSPORTER ACTIVITY	0.00437357
INTEGRAL TO ORGANELLE MEMBRANE	0.143561	TRANSLATIONAL INITIATION	0.100127	REGULATION OF ANATOMICAL STRUCTURE MORPHOGENESIS	0.209685	ENDONUCLEASE ACTIVITY GO 0016893	0.00474151
POSITIVE REGULATION OF DNA BINDING	0.145027	MACROMOLECULE CATABOLIC PROCESS	0.105412	POSITIVE REGULATION OF PROTEIN MODIFICATION PROCESS	0.212126	N METHYLTRANSFERASE ACTIVITY	0.00485892
POSITIVE REGULATION OF TRANSCRIPTION FACTOR ACTIVITY	0.145027	APICAL PLASMA MEMBRANE	0.107514	EMBRYONIC MORPHOGENESIS	0.21293	TRANSITION METAL ION TRANSMEMBRANE TRANSPORTER ACTIVITY	0.00499675
DNA DAMAGE RESPONSESIGNAL TRANSDUCTION	0.148061	CENTROSOME CYCLE	0.108279	TRANSITION METAL ION TRANSMEMBRANE TRANSPORTER ACTIVITY	0.21395	MONOVALENT INORGANIC CATION HOMEOSTASIS	0.0053014
GLYCEROPHOSPHOLIPID METABOLIC PROCESS	0.148061	MAP KINASE ACTIVITY	0.108512	GROWTH CONE	0.215077	COFACTOR TRANSPORT	0.00538691
INTERACTION WITH HOST	0.149072	PROTEIN HOMOOLIGOMERIZATION	0.108512	PROTEIN TRANSPORT	0.215077	POSITIVE REGULATION OF IMMUNE SYSTEM PROCESS	0.00544811
REGULATION OF PROTEIN POLYMERIZATION	0.149379	CARBOXY LYASE ACTIVITY	0.109127	TRANSCRIPTION INITIATION	0.215077	GLYCEROPHOSPHOLIPID BIOSYNTHETIC PROCESS	0.00552836
INTRINSIC TO ORGANELLE MEMBRANE	0.150591	B CELL DIFFERENTIATION	0.110384	TRANSFERASE ACTIVITY TRANSFERRING GROUPS OTHER THAN AMINO ACYL GROUPS	0.217322	INTERLEUKIN RECEPTOR ACTIVITY	0.00552836
TRANSITION METAL ION TRANSPORT	0.153053	ENDONUCLEASE ACTIVITY GO 0016893	0.110963	LYMPHOCYTE ACTIVATION	0.218395	STEROL BINDING	0.00568973
POSITIVE REGULATION OF CASPASE ACTIVITY	0.157423	G1 PHASE	0.111276	ACTIVATION OF MAPK ACTIVITY	0.220022	MITOCHONDRIAL INNER MEMBRANE	0.00614431
INTRACELLULAR PROTEIN TRANSPORT	0.160796	CYTOCHROME C OXIDASE ACTIVITY	0.11356	POSITIVE REGULATION OF BINDING	0.225114	PHOTOTRANSDUCTION	0.00663406
LIGASE ACTIVITY FORMING CARBON NITROGEN BONDS	0.16613	DNA DAMAGE RESPONSESIGNAL TRANSDUCTION	0.116212	MICROVILLUS	0.225336	SUPEROXIDE METABOLIC PROCESS	0.00681193
PROTEIN AMINO ACID DEPHOSPHORYLATION	0.167374	S PHASE OF MITOTIC CELL CYCLE	0.116371	BETA TUBULIN BINDING	0.226003	DETECTION OF STIMULUS INVOLVED IN SENSORY PERCEPTION	0.00692333
REGULATION OF SMALL GTPASE MEDIATED SIGNAL TRANSDUCTION	0.168617	MITOCHONDRIAL INNER MEMBRANE	0.116891	REGULATION OF DNA METABOLIC PROCESS	0.226106	POSITIVE REGULATION OF JNK ACTIVITY	0.00747069
PHAGOCYTOSIS	0.172625	MITOCHONDRIAL RESPIRATORY CHAIN	0.119168	SPHINGOLIPID METABOLIC PROCESS	0.226873	REGULATION OF JNK ACTIVITY	0.00747069
ACTIVATION OF JNK ACTIVITY	0.172852	TRANSMEMBRANE RECEPTOR PROTEIN PHOSPHATASE ACTIVITY	0.119739	CELL RECOGNITION	0.226999	RESPONSE TO HEAT	0.00768872
REGULATION OF MYELOID CELL DIFFERENTIATION	0.173781	HYDRO LYASE ACTIVITY	0.119795	DEFENSE RESPONSE TO BACTERIUM	0.227259	MEMBRANE LIPID BIOSYNTHETIC PROCESS	0.0078617
SULFUR COMPOUND BIOSYNTHETIC PROCESS	0.174561	REGULATION OF BINDING	0.126628	POSITIVE REGULATION OF PEPTIDYL TYROSINE PHOSPHORYLATION	0.231811	VESICLE MEMBRANE	0.0100061
TRANSCRIPTION FACTOR TFIID COMPLEX	0.174752	ACETYLTRANSFERASE ACTIVITY	0.126986	POSITIVE REGULATION OF ANGIOGENESIS	0.231869	POSITIVE REGULATION OF CYTOSKELETON ORGANIZATION AND BIOGENESIS	0.0103754
MICROBODY MEMBRANE	0.176432	DETECTION OF EXTERNAL STIMULUS	0.127862	REGULATION OF CELL MIGRATION	0.232926	INTERFERON GAMMA BIOSYNTHETIC PROCESS	0.0103768
PEROXISOMAL MEMBRANE	0.176432	MITOCHONDRIAL MEMBRANE	0.130978	PIGMENT BIOSYNTHETIC PROCESS	0.234242	REGULATION OF JAK STAT CASCADE	0.010436
HYDROLASE ACTIVITY HYDROLYZING N GLYCOSYL COMPOUNDS	0.177073	BIOPOLYMER CATABOLIC PROCESS	0.132258	PIGMENT METABOLIC PROCESS	0.234242	REGULATION OF TYROSINE PHOSPHORYLATION OF STAT PROTEIN	0.010436
KINASE INHIBITOR ACTIVITY	0.180329	MITOCHONDRION ORGANIZATION AND BIOGENESIS	0.133227	CELLULAR PROTEIN COMPLEX DISASSEMBLY	0.234935	SECRETORY GRANULE	0.010436
PROTEIN KINASE INHIBITOR ACTIVITY	0.180329	CELLULAR COMPONENT DISASSEMBLY	0.134912	PROTEIN PHOSPHATASE TYPE 2A REGULATOR ACTIVITY	0.234935	TYROSINE PHOSPHORYLATION OF STAT PROTEIN	0.010436
MEMBRANE FUSION	0.180533	REGULATION OF TYROSINE PHOSPHORYLATION OF STAT PROTEIN	0.134967	REGULATION OF MAP KINASE ACTIVITY	0.237134	SECRETIN LIKE RECEPTOR ACTIVITY	0.0107073
NITROGEN COMPOUND BIOSYNTHETIC PROCESS	0.180533	EXTERNAL SIDE OF PLASMA MEMBRANE	0.137375	NEGATIVE REGULATION OF SECRETION	0.23799	DEFENSE RESPONSE TO BACTERIUM	0.0107643
HEME BIOSYNTHETIC PROCESS	0.180803	CYTOKINE BIOSYNTHETIC PROCESS	0.13774	GLIOGENESIS	0.24097	TRNA PROCESSING	0.0114304
HEME METABOLIC PROCESS	0.180803	CYTOKINE METABOLIC PROCESS	0.13774	MITOCHONDRIAL RESPIRATORY CHAIN COMPLEX I	0.246381	CELLULAR PROTEIN COMPLEX ASSEMBLY	0.0122183
REGULATION OF MITOSIS	0.182248	FOCAL ADHESION	0.138373	NADH DEHYDROGENASE COMPLEX	0.246381	POSITIVE REGULATION OF LYMPHOCYTE ACTIVATION	0.0126491
LEUKOCYTE CHEMOTAXIS	0.183192	NEGATIVE REGULATION OF INTRACELLULAR TRANSPORT	0.138723	RESPIRATORY CHAIN COMPLEX I	0.246381	MITOCHONDRIAL RIBOSOME	0.0136373
LIPOPROTEIN METABOLIC PROCESS	0.187541	T CELL DIFFERENTIATION	0.140018	DETECTION OF CHEMICAL STIMULUS	0.246985	ORGANELLAR RIBOSOME	0.0136373
ER TO GOLGI VESICLE MEDIATED TRANSPORT	0.193719	RNA 3END PROCESSING	0.141045	DNA MODIFICATION	0.252519	DNA DIRECTED RNA POLYMERASEII CORE COMPLEX	0.0136516
GLYCOLIPID METABOLIC PROCESS	0.193719	MICROTUBULE BASED MOVEMENT	0.1416	POSITIVE REGULATION OF T CELL PROLIFERATION	0.252519	MORPHOGENESIS OF AN EPITHELIUM	0.0138331
REGULATION OF PEPTIDYL TYROSINE PHOSPHORYLATION	0.193759	RHYTHMIC PROCESS	0.144791	SH3 DOMAIN BINDING	0.255665	RESPONSE TO BACTERIUM	0.0139582
GALACTOSYLTRANSFERASE ACTIVITY	0.194655	RNA ELONGATION	0.145939	NUCLEAR ENVELOPE	0.256099	SIGNAL SEQUENCE BINDING	0.0150915
NEGATIVE REGULATION OF MULTICELLULAR ORGANISMAL PROCESS	0.194655	LYSOSOME ORGANIZATION AND BIOGENESIS	0.152707	HOMEOSTASIS OF NUMBER OF CELLS	0.257959	POSITIVE REGULATION OF CYTOKINE PRODUCTION	0.0172267
MRNA METABOLIC PROCESS	0.195924	LIGAND DEPENDENT NUCLEAR RECEPTOR ACTIVITY	0.159945	DNA DAMAGE CHECKPOINT	0.264283	NEGATIVE REGULATION OF CELL ADHESION	0.0185119
CHROMATIN BINDING	0.197996	MEMBRANE LIPID METABOLIC PROCESS	0.160337	REGULATION OF BINDING	0.265281	PHOSPHOINOSITIDE METABOLIC PROCESS	0.0189284
NEGATIVE REGULATION OF TRANSPORT	0.199333	RNA PROCESSING	0.160532	AMINO ACID DERIVATIVE BIOSYNTHETIC PROCESS	0.267191	VACUOLE ORGANIZATION AND BIOGENESIS	0.0217781
METALLOEXOPEPTIDASE ACTIVITY	0.201094	NEGATIVE REGULATION OF MYELOID CELL DIFFERENTIATION	0.162761	REGULATION OF MYELOID CELL DIFFERENTIATION	0.271869	DNA DIRECTED RNA POLYMERASE COMPLEX	0.0220995
DEPHOSPHORYLATION	0.207259	GLUTATHIONE TRANSFERASE ACTIVITY	0.164855	ATPASE ACTIVITY COUPLED TO TRANSMEMBRANE MOVEMENT OF IONS	0.277394	NUCLEAR DNA DIRECTED RNA POLYMERASE COMPLEX	0.0220995
LYSOSOME ORGANIZATION AND BIOGENESIS	0.210515	PHOSPHOLIPID BIOSYNTHETIC PROCESS	0.167619	POSITIVE REGULATION OF SECRETION	0.27878	RNA POLYMERASE COMPLEX	0.0220995
MYELOID CELL DIFFERENTIATION	0.211316	ACTIN FILAMENT POLYMERIZATION	0.169898	RESPONSE TO ABIOTIC STIMULUS	0.27878	REGULATION OF JNK CASCADE	0.0234981
OXIDOREDUCTASE ACTIVITY ACTING ON THE CH CH GROUP OF DONORS	0.215823	LEUKOCYTE ACTIVATION	0.172031	MITOCHONDRIAL MEMBRANE	0.282176	PYRIMIDINE NUCLEOTIDE METABOLIC PROCESS	0.0236781
POSITIVE REGULATION OF I KAPPAB KINASE NF KAPPAB CASCADE	0.217352	REGULATION OF LIPID METABOLIC PROCESS	0.172031	SITE OF POLARIZED GROWTH	0.285147	ACTIN FILAMENT POLYMERIZATION	0.0242448
PROTEIN TRANSPORTER ACTIVITY	0.218504	PROTON TRANSPORTING TWO SECTOR ATPASE COMPLEX	0.177607	PROTEIN TARGETING TO MITOCHONDRION	0.287326	TRANSITION METAL ION TRANSPORT	0.0243628
ENDOTHELIAL CELL PROLIFERATION	0.220221	CARBON OXYGEN LYASE ACTIVITY	0.17851	PROTEIN SERINE THREONINE PHOSPHATASE ACTIVITY	0.294518	PHOSPHOLIPID BIOSYNTHETIC PROCESS	0.0251675
PHOSPHOLIPID METABOLIC PROCESS	0.22235	VESICLE MEMBRANE	0.178918	REGULATION OF GENE SPECIFIC TRANSCRIPTION	0.295003	PIGMENT BIOSYNTHETIC PROCESS	0.0255239
COATED MEMBRANE	0.222864	RESPONSE TO ABIOTIC STIMULUS	0.183585	NEGATIVE REGULATION OF INTRACELLULAR TRANSPORT	0.303982	PIGMENT METABOLIC PROCESS	0.0255239
MEMBRANE COAT	0.222864	AMINE BIOSYNTHETIC PROCESS	0.183711	SUPEROXIDE METABOLIC PROCESS	0.319785	SEROTONIN RECEPTOR ACTIVITY	0.0256569
VESICLE COAT	0.222864	POSITIVE REGULATION OF CYTOKINE SECRETION	0.18442	GLAND DEVELOPMENT	0.321214	NICOTINIC ACETYLCHOLINE ACTIVATED CATION SELECTIVE CHANNEL ACTIVITY	0.0258579
REGULATION OF TRANSCRIPTION FACTOR ACTIVITY	0.227461	MICROBODY MEMBRANE	0.184674	NUCLEOTIDYLTRANSFERASE ACTIVITY	0.326339	NICOTINIC ACETYLCHOLINE GATED RECEPTOR CHANNEL COMPLEX	0.0258579
REGULATION OF DNA REPLICATION	0.23004	PEROXISOMAL MEMBRANE	0.184674	CARBON OXYGEN LYASE ACTIVITY	0.326635	MICROTUBULE POLYMERIZATION OR DEPOLYMERIZATION	0.0276496
TYROSINE PHOSPHORYLATION OF STAT PROTEIN	0.231346	NITROGEN COMPOUND BIOSYNTHETIC PROCESS	0.186397	POSITIVE REGULATION OF I KAPPAB KINASE NF KAPPAB CASCADE	0.326635	PHOSPHOLIPID TRANSPORTER ACTIVITY	0.0286841
ENDORIBONUCLEASE ACTIVITY	0.232352	MULTI ORGANISM PROCESS	0.188813	RIBONUCLEOPROTEIN COMPLEX	0.327216	RNA 3END PROCESSING	0.0310364
POSITIVE REGULATION OF DNA METABOLIC PROCESS	0.232656	DEVELOPMENT OF PRIMARY SEXUAL CHARACTERISTICS	0.191158	G PROTEIN SIGNALING COUPLED TO IP3 SECOND MESSENGERPHOSPHOLIPASE C ACTIVATING	0.328532	POSITIVE REGULATION OF TRANSLATION	0.032009
SENSORY PERCEPTION OF CHEMICAL STIMULUS	0.234777	ORGANELLE LOCALIZATION	0.193607	NF KAPPAB BINDING	0.332765	PROTEIN METHYLTRANSFERASE ACTIVITY	0.0326048
COLLAGEN BINDING	0.238897	REGULATION OF RAS PROTEIN SIGNAL TRANSDUCTION	0.194157	TRANSCRIPTION ELONGATION REGULATOR ACTIVITY	0.338986	LAMELLIPODIUM	0.0339075
PROTEIN TARGETING TO MEMBRANE	0.238897	ENDONUCLEASE ACTIVITY	0.195294	POSITIVE REGULATION OF CYTOKINE SECRETION	0.347286	CASPASE ACTIVATION	0.0343763
TUBE MORPHOGENESIS	0.238897	PHOSPHOINOSITIDE BIOSYNTHETIC PROCESS	0.195576	BONE REMODELING	0.351578	MITOCHONDRIAL RESPIRATORY CHAIN	0.0364553
AMINE BIOSYNTHETIC PROCESS	0.239822	MRNA METABOLIC PROCESS	0.200497	SPINDLE MICROTUBULE	0.353605	CARBOHYDRATE TRANSMEMBRANE TRANSPORTER ACTIVITY	0.0376373
UBIQUITIN LIGASE COMPLEX	0.242831	POSITIVE REGULATION OF T CELL ACTIVATION	0.206853	REGULATION OF PEPTIDYL TYROSINE PHOSPHORYLATION	0.356865	THIOLESTER HYDROLASE ACTIVITY	0.0383097
GLUTAMINE FAMILY AMINO ACID METABOLIC PROCESS	0.246744	COLLAGEN BINDING	0.208557	SIGNAL SEQUENCE BINDING	0.359689	PEPTIDE METABOLIC PROCESS	0.0412364
REGULATION OF INTRACELLULAR TRANSPORT	0.257891	STEROID HORMONE RECEPTOR ACTIVITY	0.213461	ANCHORED TO MEMBRANE	0.361625	LIPID HOMEOSTASIS	0.0452896
INTRINSIC TO GOLGI MEMBRANE	0.258542	REGULATION OF GROWTH	0.216281	ANCHORED TO PLASMA MEMBRANE	0.361625	EXONUCLEASE ACTIVITY	0.0456951
SINGLE STRANDED RNA BINDING	0.258542	REGULATION OF RESPONSE TO EXTERNAL STIMULUS	0.216586	PEPTIDYL TYROSINE PHOSPHORYLATION	0.363912	POSITIVE REGULATION OF EPITHELIAL CELL PROLIFERATION	0.0468761
STRESS ACTIVATED PROTEIN KINASE SIGNALING PATHWAY	0.268631	HYDROLASE ACTIVITY ACTING ON GLYCOSYL BONDS	0.223499	DNA DIRECTED RNA POLYMERASE COMPLEX	0.363984	DNA DAMAGE RESPONSESIGNAL TRANSDUCTION RESULTING IN INDUCTION OF APOPTOSIS	0.0479408
ACTIVATION OF MAPK ACTIVITY	0.269318	POSITIVE REGULATION OF CELLULAR PROTEIN METABOLIC PROCESS	0.223499	NUCLEAR DNA DIRECTED RNA POLYMERASE COMPLEX	0.363984	RESPONSE TO IONIZING RADIATION	0.0506641
G PROTEIN SIGNALING ADENYLATE CYCLASE INHIBITING PATHWAY	0.271511	REGULATION OF T CELL ACTIVATION	0.228918	RNA POLYMERASE COMPLEX	0.363984	POSITIVE REGULATION OF CYTOKINE BIOSYNTHETIC PROCESS	0.0560116
NEGATIVE REGULATION OF CELL CYCLE	0.275419	INTERFERON GAMMA PRODUCTION	0.229996	TRANS GOLGI NETWORK	0.36934	CHAPERONE BINDING	0.0571974
RESPONSE TO BACTERIUM	0.276923	POSITIVE REGULATION OF PROTEIN METABOLIC PROCESS	0.232147	INSULIN RECEPTOR SIGNALING PATHWAY	0.370644	GLUTATHIONE TRANSFERASE ACTIVITY	0.0589373
G1 PHASE	0.280256	NEGATIVE REGULATION OF MULTICELLULAR ORGANISMAL PROCESS	0.238351	FOCAL ADHESION FORMATION	0.372867	CHROMATIN REMODELING COMPLEX	0.0617173
ACETYLGALACTOSAMINYLTRANSFERASE ACTIVITY	0.280282	GROWTH	0.243821	PROTEIN METHYLTRANSFERASE ACTIVITY	0.372867	CYCLIC NUCLEOTIDE PHOSPHODIESTERASE ACTIVITY	0.0643732
DNA MODIFICATION	0.280282	NEGATIVE REGULATION OF CELL MIGRATION	0.244103	ENDOTHELIAL CELL PROLIFERATION	0.375504	NEGATIVE REGULATION OF DNA METABOLIC PROCESS	0.0691067
CELL STRUCTURE DISASSEMBLY DURING APOPTOSIS	0.281941	DNA FRAGMENTATION DURING APOPTOSIS	0.245104	INTRACELLULAR PROTEIN TRANSPORT	0.377501	POSITIVE REGULATION OF DNA METABOLIC PROCESS	0.0716413
REGULATION OF ENDOTHELIAL CELL PROLIFERATION	0.285192	DNA POLYMERASE ACTIVITY	0.252771	TRANSCRIPTION INITIATION FROM RNA POLYMERASE II PROMOTER	0.378867	EXTERNAL SIDE OF PLASMA MEMBRANE	0.0724722
DEACETYLASE ACTIVITY	0.286649	LIPOPROTEIN BINDING	0.253845	ATPASE ACTIVITY COUPLED TO TRANSMEMBRANE MOVEMENT OF IONS PHOSPHORYLATIVE MECHANISM	0.382874	SENSORY ORGAN DEVELOPMENT	0.0727561
CELL SOMA	0.289303	GLUCOSAMINE METABOLIC PROCESS	0.256297	REGULATION OF CELL GROWTH	0.385548	ANTIGEN BINDING	0.0741535
BASOLATERAL PLASMA MEMBRANE	0.292374	MITOTIC CELL CYCLE CHECKPOINT	0.257157	MITOTIC CELL CYCLE CHECKPOINT	0.387856	BODY FLUID SECRETION	0.0744006
DETECTION OF CHEMICAL STIMULUS	0.301212	LIPID HOMEOSTASIS	0.265312	OVULATION CYCLE	0.391301	MYELOID CELL DIFFERENTIATION	0.0745524
PEROXISOME ORGANIZATION AND BIOGENESIS	0.301212	DNA HELICASE ACTIVITY	0.266875	MORPHOGENESIS OF AN EPITHELIUM	0.391671	VITAMIN BINDING	0.0831574
S PHASE OF MITOTIC CELL CYCLE	0.304624	RIBONUCLEOPROTEIN COMPLEX	0.267859	RESPONSE TO HEAT	0.391671	RIBONUCLEOTIDE METABOLIC PROCESS	0.0879735
CENTROSOME ORGANIZATION AND BIOGENESIS	0.306621	ADENYLATE CYCLASE ACTIVATION	0.269776	REGULATION OF NEURON APOPTOSIS	0.392993	AGING	0.0886367
TRANSCRIPTION ELONGATION REGULATOR ACTIVITY	0.308895	SH2 DOMAIN BINDING	0.269776	CELL MATRIX ADHESION	0.39835	TRIACYLGLYCEROL METABOLIC PROCESS	0.0906688
RNA 3END PROCESSING	0.309465	REGULATION OF TRANSLATION	0.271434	TRANSFERASE ACTIVITY TRANSFERRING PENTOSYL GROUPS	0.407232	CHROMOSOME CONDENSATION	0.0926208
CYCLIC NUCLEOTIDE METABOLIC PROCESS	0.315402	CELL PROJECTION BIOGENESIS	0.273606	NEGATIVE REGULATION OF DNA METABOLIC PROCESS	0.409574	DETECTION OF ABIOTIC STIMULUS	0.10234
GLYCOSPHINGOLIPID METABOLIC PROCESS	0.317089	TRANSITION METAL ION TRANSMEMBRANE TRANSPORTER ACTIVITY	0.273937	MITOCHONDRIAL ENVELOPE	0.409701	DNA REPLICATION INITIATION	0.108875
NEGATIVE REGULATION OF CELL MIGRATION	0.318314	RNA CATABOLIC PROCESS	0.293788	PHOSPHOLIPID METABOLIC PROCESS	0.410094	HISTONE DEACETYLASE COMPLEX	0.108875
SMALL PROTEIN CONJUGATING ENZYME ACTIVITY	0.330232	POSITIVE REGULATION OF CELL MIGRATION	0.29407	SPINDLE ORGANIZATION AND BIOGENESIS	0.410094	RNA ELONGATION	0.112884
[truncated: 185 more rows]

## Sheet: Table S3
Table S3. Deregulated Reactome pathways of the four ovarian carcinoma subtypes.
[truncated: 670 more rows]

## Sheet: Table S4
Table S4. Exploratory factor analysis for clear cell carcinoma.
[truncated: 119 more rows]

[truncated: 6 more sheets: Table S5, Table S6, Table S7, Table S8, Table S9, Table S10]
